# Supplementary material for: Identification of cold stress responsive microRNAs in two winter turnip rape (Brassica rapa L.) by high throughput sequencing
Source: BMC Plant Biol. 2018 Mar 27;18:52. doi: 10.1186/s12870-018-1242-4 (PMC5870505; doi:10.1186/s12870-018-1242-4)
Supplement: Supplementary file 4 — Table S3. The conserved miRNAs identified in winter turnip rape (XLS 76 kb) [file 12870_2018_1242_MOESM4_ESM.xls]

## Sheet: Sheet3
Table S3 The conserved miRNAs identified in winter turnip rape
Family	sRNA id	Reference Sequence	ARM	Sequence	Length	4LCK_count	4LTR_count	4RCK_count	4RTR_count	7LCK_count	7LTR_count	7RCK_count	7RTR_count
miR1140	miR1140	bra-miR1140	3	acagccuaaaccaaucggagc	21	107.5	231	102.5	98	272	233	77	108
miR1511	miR1511-3p	ppe-miR1511-3p	3	accuggcucugauaccauaac	21	695.5	1096	613	687	1079	945	441.5	538.5
miR156	miR156	ama-miR156	5	cugacagaagagagugagcac	21	60	67	400.5	210.5	112	65	272	2.5
	miR156_2	hbr-miR156	5	uugacagaagauagagagc	19	37	6	6.5	2.5	14.5	31	6	2
	miR156a	bna-miR156a,	5	ugacagaagagagugagcaca	21	117.5	400.5	149	17.5	121	33.5	3.5	4
	miR156a-3p_1	ath-miR156a-3p	3	gcucacugcucuuucugucaga	22	229	225	393	442.5	287.5	264.5	508	296
	miR156a-5p	ath-miR156a-5p	5	ugacagaagagagugagcac	20	9	40.5	37	16	10.5	937	4	77.5
	miR156b-3p	mtr-miR156b-3p	3	ugcucacucucuaucugucacc	22	0.5	0	13.5	4	0	0.5	7	0.5
	miR156b-3p_1	bra-miR156e-3p	3	ugcucaccucucuuucugucagu	23	1327.5	367	1009	113.5	736.5	776	355.5	661
	miR156b-3p_7	aly-miR156b-3p	3	gcucaccucucuuucugucagu	22	862.5	343.5	1140	1361.5	361.5	598	1139	712.5
	miR156c_3	smo-miR156c	5	uugacagaagaaagagagcac	22	0	0.5	22.5	1	1.5	0	11.5	6
	miR156c-3p	bra-miR156c-3p	3	gcucacugcucuaucugucaga	22	96	460	63	42.5	164	298	85.5	84.5
	miR156e-3p_1	bra-miR156a-3p	3	gcuuacucucucucugucacc	21	220	71.5	122.5	269	243.5	23.5	60	54
	miR156f-3p_3	bra-miR156f-3p	3	ugcucacugcucuuucugucaga	23	153	114.5	1090	128	68.5	102	144	252
	miR156f-3p_4	bra-miR156b-3p	3	gcucacucucuaucugucacc	21	2.5	1	10.5	5	0	0	4	5
	miR156f-5p	stu-miR156f-5p	5	cugacagaagagagugagca	21	224	379	48	31	136.5	216	5	10
	miR156g	ath-miR156g	5	cgacagaagagagugagcac	20	8.5	8	90	34.5	5	3.5	62	16.5
	miR156g_1	gma-miR156g	5	acagaagauagagagcacag	20	34.5	14	2.5	2	8	8	1	2
	miR156h_1	ath-miR156h	5	ugacagaagaaagagagcac	20	0	0.5	1	2.5	2.5	2.5	11.5	2.5
	miR156j_1	cme-miR156j	5	guugacagaagagagugagcac	22	202	294.5	71	744	176	448.5	10.5	233
	miR156k	osa-miR156k	5	ugacagaagagagagagcaca	21	4	1.5	2.5	1.5	1	1	0.5	0.5
	miR156k_2	gma-miR156k	5	uugacagaagagagugagcac	21	557	77.5	405	207	625	339	10.5	34.5
	miR156k-5p	zma-miR156k-5p	5	ugacagaagagagcgagcac	20	32.5	50.5	64	77	38.5	65	41.5	56.5
	miR156q	gma-miR156q	5	ugacagaagagagugagcacu	21	585	87	773	428	338.5	29	444.5	948.5
miR157	miR157a-3p	aly-miR157a-3p	3	uugacagaagauagagagcac	21	230.5	235	56	302.5	136.5	310	58.5	102
	miR157a-3p_1	ath-miR157a-3p	3	gcucucuagccuucugucauc	21	161	97	100	51	134.5	35	49.5	18
	miR157a-5p	bra-miR157a	5	uugacagaagauagagagcac	21	9	46	2	15.5	37.5	26	0	0
	miR157c-3p	ath-miR157c-3p	3	gcucucuauacuucugucacc	21	82	50.5	3	0.5	50	34.5	0	0
	miR157d	ath-miR157d	5	ugacagaagauagagagcac	20	92.5	26.5	7	1	15.5	45	4.5	4.5
miR158	miR158-3p	bra-miR158-3p	3	uuuccaaauguagacaaagca	21	20581	16269	32918.5	30547	31865.5	15730.5	18189	20642
	miR158a-3p	ath-miR158a-3	3	ucccaaauguagacaaagca	20	85.5	19.5	820	1963	77	54.5	548.5	416
	miR158b-3p	aly-miR158b-3p	3	ucccaaauguagacaaagc	19	136	45.5	4834.5	1226.5	132.5	131.5	1153	1444.5
miR159	miR159a_1	bra-miR159a	5	uuuggauugaagggagcucua	21	94237	74309.5	70525	86846.5	75932	63150.5	72550	82002.5
	miR159c_6	ath-miR159c	3	uuuggauugaagggagcuccu	21	5982	3864.5	2158	4398.5	3429	3264	3313.5	3334
miR160	miR160a-3p_1	gma-miR160a-3p	3	gcguaugaggagccaagcaua	21	83	65	31	21	75.5	54.5	45	13
	miR160a-3p_2	bra-miR160a-3p	3	gcguaugaggagccaugcaua	21	74.5	26.5	78	56	69	45	19	13
	miR160a-5p	ath-miR160a-5p	5	ugccuggcucccuguaugcca	21	0	2	24	13.5	19	7	6.5	0.5
	miR160b_1	gma-miR160b	5	ugccuggcucccuguaugcc	20	93.5	113.5	67	62	100	20.5	6	17.5
	miR160b-3p_1	aly-miR160b-3p	3	gcguacagaguagucaagcaug	22	16	42	90.5	84.5	71	16	77	81
	miR160g	mes-miR160g	5	ugccuggcucccuguaugccauc	23	150	4.5	62	15	54.5	49.5	11.5	18.5
miR161	miR161	bra-miR161-5p	5	ucaaugcacugaaagugacua	21	5	3.5	6	5.5	5	6	2	2
	miR161-3p	bra-miR161-3p	3	gucacuuucaaugcguugauc	21	5	3.5	3	1.5	4	2	0.5	1.5
miR162	miR162-3p	zma-miR162-3p	3	ucgauaaaccucugcaucca	20	33851.5	9707.5	17969.5	15709	4131.5	19204	11141.5	4597.5
	miR162a	bna-miR162a	3	ucgauaaaccugugcauccag	21	14.5	10.5	10.5	13.5	0.5	8	1	19
	miR162a-3p	bra-miR162-3p	3	ucgauaaaccucugcauccag	21	17824.5	18803.5	17078.5	12732.5	20421.5	12177	1736	11767
	miR162a-5p	ath-miR162a-5p	5	uggaggcagcgguucaucgauc	22	48	0	49	4.5	10	16.5	25	27.5
	miR162a-5p_1	bra-miR162-5p	5	ggaggcagcgguucaucgauc	21	8	16.5	13.5	2	5	7	19.5	10
miR164	miR164a_3	ath-miR164a	5	uggagaagcagggcacgugca	21	130	166.5	322.5	170	301	165	34.5	232
	miR164b	gma-miR164b	5	uggagaagcagggcacgugc	20	213.5	38.5	41	70	63	46.5	118.5	4
	miR164c-5p	bra-miR164b-5p	5	uggagaagcagggcacgugcg	21	123	26	117.5	51	18.5	96.5	33.5	73.5
	miR164e-3p	bra-miR164e-3p	5	cacgugcuccccuccuccaac	21	1	1	1.5	0	2	2.5	0	0
	miR164e-5p	bra-miR164e-5p	5	uggagaagcagggcacgugcaa	21	215	72.5	108.5	21.5	114	114.5	186.5	80.5
miR165	miR165a-3p	ath-miR165a-3p	3	ucggaccaggcuucauccccc	21	3321.5	2586	9938.5	3938.5	4575	3448.5	5521.5	414
	miR165a-3p_1	aly-miR165a-3p	3	ucggaccaggcuucaucccc	20	2420.5	1537.5	6807	6444	2064	1007.5	2567.5	4660
	miR165a-5p	aly-miR165a-5p	5	gaauguugucuggaucgagg	20	17.5	16.5	208.5	35	20	27	307	35
	miR165a-5p_1	ath-miR165a-5p	5	ggaauguugucuggaucgagg	21	41	29	280.5	164.5	35	39	53	129.5
	miR165b-5p	aly-miR165b-5p	5	gaauguuguuuggaucgagg	20	69	41.5	2.5	6	108.5	37	3.5	11.5
miR166	miR166	ctr-miR166	3	ucggaccaggcuucauuccccc	22	12194.5	9495	7120.5	29204	2857.5	10328	6015	9281
	miR166a	vvi-miR166a	3	ucggaccaggcuucauucc	19	21728	350	26514.5	3495.5	4686	1974.5	2327.5	2456
	miR166a-3p	ath-miR166a-3p	3	ucggaccaggcuucauucccc	21	7439.5	2577	5938.5	2271	5160	17388.5	33079	265
	miR166a-5p	ath-miR166a-5p	5	ggacuguugucuggcucgagg	21	103	30.5	26.5	4.5	52	13	16.5	53
	miR166e	cpa-miR166e	3	ggaccaggcuucauucccc	19	200.5	3375.5	391.5	4338	181	12759.5	115	258
	miR166e-3p	bdi-miR166e-3p	3	cucggaccaggcuucauuccc	21	1437.5	26138	546.5	23054	614	203.5	1843.5	745
	miR166e-5p	ath-miR166e-5p	5	ggaauguugucuggcacgagg	21	97.5	77.5	61	51.5	59.5	65.5	69.5	50
	miR166h-3p	zma-miR166h-3p	3	ucggaccaggcuucauuccc	20	459.5	171.5	422	2157.5	3113	7825	291.5	5567
	miR166h-3p_1	gma-miR166h-3p	3	ucucggaccaggcuucauucc	21	430	197.5	2063.5	2132	229.5	2260.5	405.5	1864
	miR166m_2	gma-miR166m	3	cggaccaggcuucauucccc	20	445	340	25269.5	287	703.5	412.5	209.5	436
	miR166u	gma-miR166u	3	ucucggaccaggcuucauuc	20	27597.5	1609.5	8629.5	440	24074.5	1179	904.5	20409.5
miR167	miR167a	bna-miR167a	5	ugaagcugccagcaugaucuaa	22	4745	437.5	69.5	41.5	2001.5	482.5	19.5	4
	miR167a-3p_3	ath-miR167a-3p	3	gaucauguucgcaguuucacc	21	2935	2107.5	92.5	22.5	1031.5	2397	109.5	47.5
	miR167a-5p	bra-miR167a	5	ugaagcugccagcaugaucua	21	131.5	150.5	59	46	520	996.5	32.5	107.5
	miR167c-5p	ath-miR167c-5p	5	uaagcugccagcaugaucuug	21	108.5	52.5	39	27	75.5	84	38	18
	miR167d	ath-miR167d	5	ugaagcugccagcaugaucugg	22	108	69.5	4	0.5	115.5	60.5	17	4.5
	miR167d_1	bna-miR167d	5	ugaagcugccagcaugaucu	20	224.5	58.5	24	32	21.5	230.5	2	48.5
	miR167d-5p	osa-miR167d-5p	5	ugaagcugccagcaugaucug	21	215.5	33	17.5	13	97	150.5	14	7.5
	miR167f-3p_1	ptc-miR167f-3p	3	agaucauguggcaguuucacc	21	345	26.5	201	123	10	72.5	102.5	198
	miR167f-5p	ptc-miR167f-5p	5	ugaagcugccagcaugaucuu	21	25	120.5	98	14.5	468	149.5	27.5	13
	miR167h	mdm-miR167h	5	ugaagcugccagcaugaucuua	22	561	29	22	41	106.5	36	137	60
miR168	miR168_1	aau-miR168	5	auucaguugaugcaaggcgggauc	24	1023.5	4312	812	323	1183	2241	358	1026.5
	miR168a	bra-miR168b-5p	5	ucgcuuggugcaggucgggac	21	642.5	133	304	1547	949.5	498	500	1300.5
	miR168a-3p	bra-miR168b-3p	3	cccgccuugcaucaacugaau	20	1694	1628.5	1709.5	2023.5	370	2003.5	1427	1014
	miR168a-5p	bra-miR168a-5p	5	ucgcuuggugcaggucgggaa	20	1551.5	912	4062	3684.5	1974.5	1979.5	4987.5	2232
	miR168b_1	gma-miR168b	5	ucgcuuggugcaggucggg	19	1986	1623.5	2359.5	708.5	1446.5	1051.5	1027	3379
miR169	miR169a-5p	bna-miR169a	5	cagccaaggaugacuugccga	20	0	0	0	0	0	0	1	0
	miR169d	gma-miR169d	5	ugagccaaggaugacuugccggu	23	15	79.5	16	6.5	2	40.5	12.5	57.5
	miR169d-3p_2	aly-miR169d-3p	3	gcaaguugaccuuggcucugu	21	21	63.5	93.5	98	56.5	23	64	124
	miR169e-5p	mtr-miR169e-5p	5	gagccaaggaugacuugccgg	21	2	43.5	26	77.5	2.5	4.5	21.5	5.5
	miR169g	bna-miR169g	5	uagccaaggaugacuugccugc	22	0	0.5	0	0	0	0	0	0
	miR169h-3p_1	aly-miR169h-3p	3	ggcagucuccuuggcuauu	19	0.5	1	1.5	3.5	1	2.5	0.5	0.5
	miR169k_3	cme-miR169k	5	ugagccaaggaugacuugccu	21	0	0.5	0	1	0.5	0	0	0
	miR169m_1	bna-miR169m	5	ugagccaaggaugacuugccu	21	1	3.5	1.5	0	1	0.5	2.5	0.5
	miR169v_1	gma-miR169v	5	cagccaaggaugacuugcc	19	0	0	2	0	0	0	0	0
miR170	miR170-5p	ath-miR170-5p	5	uauuggccugguucacucaga	21	105	8.5	0	0	19	2	0	0
miR171	miR171a_4	gma-miR171a	3	ugagccgugccaauaucacga	20	4.5	30.5	14.5	12.5	37.5	25	9	15
	miR171b_3	mtr-miR171b	3	ugauugagccgcgucaauauc	21	11.5	78	1.5	2	163	101.5	1	0.5
	miR171b-3p	zma-miR171b-3p	3	uugagccgugccaauaucac	20	20.5	21.5	2	4.5	12.5	11	3	1
	miR171b-3p_3	bra-miR171a	3	uugagccgugccaauaucacg	21	97.5	22	4	6	10.5	48.5	2.5	7.5
	miR171g_2	bna-miR171g	3	ugauugagccgcgccaauaucu	22	100.5	42.5	26.5	9	48.5	39.5	10.5	7
	miR171m	gma-miR171m	3	uugagccgcgucaauaucuca	21	51.5	55.5	0	0	197.5	89	2	0.5
miR172	miR172a_1	cpa-miR172a	3	gggaaucuugaugaugcugca	21	0.5	0.5	8	1.5	0.5	0	9	0.5
	miR172a_2	zma-miR172a	3	agaaucuugaugaugcugca	20	1	0	3.5	0.5	0.5	2	4.5	6
	miR172a_3	bra-miR172b-3p	3	agaaucuugaugaugcugcau	21	0	0	0	4	3.5	2	5.5	2.5
	miR172a_4	mtr-miR172a	3	agaauccugaugaugcugcag	21	1	0.5	2	0.5	1	0	2	0.5
	miR172b	sbi-miR172b	3	ggaaucuugaugaugcugca	20	0	0	8	3.5	0	1	13	3
	miR172b-5p	bra-miR172b-5p	5	gcagcaccauuaagauucaca	21	7	9	7	1	5.5	20.5	4	4.5
	miR172b-5p_2	aly-miR172b-5p	5	gcagcaccaucaagauucaca	21	3	0.5	1	1	4.5	2	1.5	1
	miR172b-5p_3	ptc-miR172b-5p	5	ggagcaucaucaagauucaca	21	0	0	0	0	0	0	0	0.5
	miR172b-5p_4	ath-miR172b-5p	5	gcagcaccauuaagauucac	20	6	5.5	27.5	3	11	5.5	7	4
	miR172c_2	bra-miR172c-3p	3	agaaucuugaugaugcugcag	21	0.5	0	2	2.5	1	2	2.5	0
	miR172c-3p	stu-miR172c-3p	3	agaaucuugaugaugcugc	19	1.5	3	1.5	0	4	2	1	0
	miR172d_1	tcc-miR172d	3	agaauccugaugaugcugcau	21	3.5	2	0	6.5	3	4	0	0
	miR172d_2	vvi-miR172d	3	ugagaaucuugaugaugcugcau	23	4.5	3.5	3.5	0	3	6.5	0.5	0
	miR172d-5p	zma-miR172d-5p	5	cagcaccaucaagauucaca	20	1	1	1	1.5	0.5	5.5	1.5	0
	miR172d-5p_4	osa-miR172d-5p	5	gcagcaccaucaagauucac	20	1	7	1.5	0	9	7.5	0.5	1.5
	miR172e-3p	bra-miR172d-3p	3	ggaaucuugaugaugcugcau	21	1.5	2.5	8.5	3	3	3	4.5	5
	miR172e-3p_1	aly-miR172e-3p	3	gaaucuugaugaugcugcau	20	0.5	0	8.5	5	1.5	0.5	3	10.5
	miR172j	lus-miR172j	5	gcagcaucaucaagauuccca	21	0.5	0	0.5	1	0	0.5	1.5	3
	miR172k	gma-miR172k	3	ugaaucuugaugaugcugcau	21	0	0	0	0	0	0	0	2.5
miR1863	miR1863_1	pab-miR1863	3	agcucugauaccauguuagauu	22	1860.5	2452.5	3887.5	4264.5	2850.5	2092.5	3211.5	4899
miR2111	miR2111a-3p_1	bra-miR2111a-3p	3	guccucgggaugcggauuacc	21	0	0	0	0	0	0	0	1
	miR2111a-5p	bra-miR2111a-5p	5	uaaucugcauccugagguuua	21	0	0	0	0	0	0	0.5	0.5
	miR2111b-3p	bra-miR2111b-3p	3	uaaucugcauccugagguuua	21	0.5	1.5	2.5	1	0.5	1.5	1	0.5
	miR2111b-3p_1	bna-miR2111b-3p	3	auccucgggauacagauuacc	21	1	18	4	19.5	5.5	9.5	3.5	22
miR319	miR319_1	pta-miR319	3	uuggacugaagggagcucc	19	11	14	2842.5	611.5	5	6.5	170	153
	miR319_2	cpa-miR319	3	uuggacugaagggagcucc	19	13	3	324	3527.5	12.5	33	261.5	10.5
	miR319a	ppt-miR319a	3	cuuggacugaagggagcucc	20	25.5	72	397	595	7.5	19.5	142.5	21
	miR319a_1	bra-miR319-3p	3	uuggacugaagggagcucccu	21	4	5.5	827.5	4864.5	72	5.5	353	97.5
	miR319a-3p	mtr-miR319a-3p	3	uuggacugaagggagcuccc	20	7.5	44	952	1698	5	7	159.5	161.5
	miR319a-5p_3	bra-miR319-5p	5	agagcuuccuugaguccauuc	21	0	0	6	7	0	0	6	11
	miR319b_1	vun-miR319b	3	cuuggacugaagggagcuccu	21	4	3.5	575.5	541	10	1	50.5	235
	miR319c	ath-miR319c	3	uuggacugaagggagcuccuu	21	11	15.5	909.5	768.5	9	19.5	170.5	42.5
	miR319c_3	ppt-miR319c	3	cuuggacugaagggagcuccc	21	1.5	4	1991	1483	29.5	8	171	200
	miR319e	ptc-miR319e	3	uuggacugaagggagcuccu	20	67.5	28.5	12545.5	7058.5	50.5	276	135.5	2898.5
	miR319e_1	vvi-miR319e	3	uuuggacugaagggagcuccu	21	8.5	7.5	189.5	1150	8.5	10	32	34
	miR319g_1	gma-miR319g	3	uuggacugaagggagcuccuuc	20	340.5	155	734.5	737.5	19	61.5	115	309.5
	miR319q	gma-miR319q	3	uggacugaagggagcuccuuc	21	98	227	512.5	6656	31.5	15.5	1715	274
miR390	miR390.1	atr-miR390.1	5	uaaagcucaggagggauagcg	21	7	3.5	39.5	61	0.5	0	46	124
	miR390-3p	bra-miR390-3p	3	cgcuguccauccugaguuuca	21	863	3370	15620.5	33687	1059.5	2407.5	5967	20156.5
	miR390a-5p	bra-miR390-5p	5	aagcucaggagggauagcgcc	21	2.5	1	6	3.5	15.5	3	84	0.5
	miR390b-3p_1	ath-miR390b-3p	3	cgcuauccauccugaguucc	20	21	50.5	41.5	35.5	14	62.5	13.5	38
	miR390b-3p_2	aly-miR390b-3p	3	cgcuauccauccugaguucca	21	17.5	15	39	120.5	4	29.5	44	38.5
	miR390e	gma-miR390e	5	agcucaggagggauagcgcc	20	15.5	0.5	2	95.5	0	0.5	8.5	9.5
miR391	miR391-5p	bra-miR391-5p	5	uucgcaggagagauagcgcca	21	31	28.5	0	1	23.5	26	0.5	1
miR393	miR393_1	csi-miR393	5	auccaaagggaucgcauugauc	22	4	0	1.5	3.5	2	2.5	0	0.5
	miR393a	bna-miR393	5	uccaaagggaucgcauugauc	22	1	2.5	3.5	1	5.5	0	0	0
	miR393a-5p	ath-miR393a-5p	5	uccaaagggaucgcauugaucc	22	2.5	0	1.5	1	0.5	0	2	0
miR394	miR394a	bna-miR394b	5	uuggcauucuguccaccucc	20	127	104.5	267.5	515.5	192.5	498	69	114
	miR394b-3p_1	ath-miR394b-3p	3	aggugggcauacugccaauag	21	202.5	170.5	347.5	222.5	769.5	104	10	20
miR395	miR395a_4	bra-miR395a-3p	3	cugaaguguuugggggaacuc	21	104.5	333.5	74.5	170.5	84.5	501.5	143	96
	miR395b_1	bna-miR395d	3	cugaaguguuuggggggacuc	21	65.5	1111	38.5	544.5	331	220.5	66.5	381
	miR395b_2	tae-miR395b	5	ugaaguguuugggggaacuc	20	3	21	11	26	36	137.5	8	26.5
	miR395b-3p	ata-miR395b-3p	3	aaguguuugggggaacuc	18	13	283.5	22	83	58	14	33.5	40.5
	miR395e-5p_3	bra-miR395d-5p	5	guuccucugagcacuucauug	21	4.5	3.5	3.5	27	11	9	20.5	21.5
	miR395i	aly-miR395i	3	cugaaguguuuggaggaacuc	21	0	0.5	0.5	1	2	0	0	0.5
miR396	miR396a-3p_1	ath-miR396a-3p	3	guucaauaaagcugugggaag	21	580	174.5	581.5	1311.5	50	331.5	2086	1231.5
	miR396a-3p_2	osa-miR396a-3p	3	guucaauaaagcugugggaa	20	1763.5	622	1385	2543	497.5	685	511	597
	miR396a-3p_3	gma-miR396a-3p	3	uucaauaaagcugugggaag	20	11411	354.5	3489.5	410	6304.5	1972.5	1745	2110.5
	miR396a-5p	ath-miR396a-5p	5	uuccacagcuuucuugaacug	21	1633.5	2960.5	721.5	634.5	228	338.5	450.5	526.5
	miR396b-3p	bra-miR396-3p	3	gcucaagaaagcugugggaaa	21	614	195.5	73.5	60	328.5	196	64	64.5
	miR396g-3p	zma-miR396g-3p	3	guucaagaaagcuguggaaga	21	307.5	2081	2556.5	2395.5	1214	2589.5	376	1709
	miR396h	gma-miR396h	5	uccacagcuuucuugaacug	20	441	77.5	70.5	557	223.5	10.5	620	825.5
miR397	miR397_4	nta-miR397	5	auugagugcagcguugaugu	20	0	0	0.5	3	0	12	2.5	0
	miR397a_2	ath-miR397a	5	ucauugagugcagcguugaug	21	1	2	1	3.5	0.5	3.5	0.5	2
	miR397a_3	bna-miR397a	5	ucauugagugcagcguugaugu	22	0	2	0	0	0	1	3	3
miR398	miR398	ahy-miR398	3	uguguucucaggucaccccu	20	47.5	147	6.5	57	80	104	0	8.5
	miR398-5p	bra-miR398-5p	5	gggucgacaugagaacacaug	21	1545.5	2379	1404	1091	466.5	3152	843.5	1359.5
	miR398a-3p_1	ath-miR398a-3p	3	aaggaguggcaugugaacaca	21	26.5	18.5	15.5	11	47.5	195	47	6.5
	miR398b-3p	bra-miR398-3p	3	uguguucucaggucaccccug	21	2311	5242.5	583	589	684.5	7803.5	497	768
	miR398b-3p_1	stu-miR398b-3p	3	uuguguucucaggucaccccu	21	100.5	384	6	22.5	16	718	1.5	2.5
miR399	miR399a_2	ath-miR399a	3	ugccaaaggagauuugcccug	21	0	0	0	0.5	0	0	0.5	0
	miR399b	ath-miR399b	3	ugccaaaggagaguugcccug	21	21	101.5	9	55.5	41	64	10.5	166
	miR399d_3	ath-miR399d	3	ugccaaaggagauuugccccg	21	0	0	0	0	0	0	0	0.5
	miR399d_4	cme-miR399d	3	ugccaaaggagaguugcccuu	21	3	11	2	3.5	3.5	4	0	26
	miR399d-5p_1	aly-miR399d-5p	5	gggcgaauacuccuauggcaga	22	0	0	0.5	0	0	0	0	0
	miR399e_3	ath-miR399e	3	ugccaaaggagauuugccucg	21	0	0	0	0	0.5	0	0	0
	miR399f_2	bna-miR399b	3	ugccaaaggagauuugcccgg	21	0	0	8	0.5	0	0.5	0.5	2
	miR399h-5p_1	aly-miR399h-5p	5	gggcaagaucucuauuggcagg	22	0	36	1.5	3	0.5	3	0.5	22
	miR399j_1	bna-miR399c	3	ugccaaaggagauuuguccgg	21	0.5	4.5	0.5	3.5	1	0.5	9	10.5
miR400	miR400	bra-miR400-5p	5	uaugagaguauuauaagucac	21	0.5	0	3.5	2.5	1	0.5	2	0
	miR400-3p	aly-miR400-3p	3	gacuuauaauaaucucaugaa	21	3.5	3	2	5	2	7	2	4.5
	miR400-3p_1	bra-miR400-3p	3	gacuuauaaugaucucaugaa	21	283.5	158	116	437.5	263	232.5	64.5	119.5
miR40	miR403-3p_1	bra-miR403-3p	3	uuagauucacgcacaaacucg	21	2496	5449.5	5867.5	4796	2946	1127	2172.5	3513
	miR403-5p	bra-miR403-5p	5	uguuuugugcgugaaucuaauu	22	134.5	75.5	53	62	132.5	32.5	19	315
miR408	miR408-3p_2	ath-miR408-3p	3	augcacugccucuucccuggc	21	187	1731	953	1016.5	149	1151	38	59
	miR408-3p_3	bra-miR408-3p	3	ugcuuguucccugucucucuc	21	1182	444.5	745	547.5	560.5	956.5	1114	826.5
	miR408-5p_2	ath-miR408-5p	5	acagggaacaagcagagcaug	21	34.5	532	14	610.5	1913.5	75	123.5	43
	miR408-5p_3	aly-miR408-5p	5	cagggaacaagcagagcaugg	21	98	95	10	26	60.5	1052.5	36	17
	miR408-5p_7	bra-miR408-5p	5	gggagccagggaagaggcagu	21	204	79	74.5	704.5	25	169	16	865
	miR408b_1	ppt-miR408b	3	ugcacugccucuucccuggcu	21	980	521	785.5	518.5	1433	1891.5	238	68.5
	miR408d	gma-miR408d	3	ugcacugccucuucccuggc	20	619	2708	76	85.5	163.5	2872	846.5	215.5
miR414	miR414_1	osa-miR414	5	ucauccucaucaucaucgucc	21	9	29.5	14.5	23.5	20	16.5	17	31
miR5141	miR5141	rgl-miR5141	3	agacccgacgcgacugacagauaa	24	35	35.5	26.5	29.5	23	35	40	22.5
miR5174	miR5174e-5p.2	bdi-miR5174e-5p.2	5	uacucccucuguuccauaaag	21	0	0.5	1.5	0	0	0	0	0.5
miR5538	miR5538	osa-miR5538	5	acugaacucaaucacuugcugc	22	21.5	24.5	7	8.5	23.5	33	3	3.5
miR5630	miR5630a	ath-miR5630a	5	gcuaagagcgguucugaugga	21	1.5	0.5	0.5	1.5	0	0	0	1
miR5654	miR5654a	bra-miR5654a	5	auaaaucccaagcaucaucca	21	570.5	409.5	661	323	303	429	434	265
miR5658	miR5658	ath-miR5658	5	augaugaugaugaugaugaaa	21	9.5	2.5	1.5	3.5	2.5	6.5	5	3.5
miR5711	miR5711	bra-miR5711	3	uguuuuguggguuucuaccga	21	14	2.5	0.5	0.5	30.5	12.5	0.5	1
miR5712	miR5712	bra-miR5712	3	aauauuaauauaauuggugag	21	15.5	9.5	15	12	4	41.5	15	0.5
miR5713	miR5713	bra-miR5713	5	aggcuuagaagaacguuuguu	21	97.5	72	0.5	0	54	79	1.5	0
miR5716	miR5716	bra-miR5716	3	uuggauaauugaagauauaaa	21	1	0	2	1.5	0	1.5	0	0
miR5718	miR5718	bra-miR5718	3	ucagaaccaaacacagaacaag	22	322	30	1	0	557	190	4	0.5
miR5719	miR5719	bra-miR5719	5	uugugaugauaauacgacuuc	21	1123.5	865.5	102.5	124.5	1016	1599	73	208
miR5720	miR5720	bra-miR5720	3	uugugauuugguuggaauauc	21	645	353	2	1.5	349	382	0.5	0.5
miR5721	miR5721	bra-miR5721	5	aaaaauggagugagaaaugga	21	507.5	521	523.5	536	610	413	501.5	639
miR5722	miR5722	bra-miR5722	5	ugaaauagagucauguggaacg	22	4	5	0	0.5	3.5	0.5	0	1.5
miR5723	miR5723	bra-miR5723	5	aaugugcugcaauaucucugc	21	2369	1639	1.5	4	1812.5	2017.5	0.5	1
miR5724	miR5724	bra-miR5724	5	aaccgccgguuugauaauagc	21	504.5	37	33.5	51.5	693.5	363	21	46.5
miR5726	miR5726	bra-miR5726	3	caaagguugcuugaauaaggu	21	46	6	110.5	172	31.5	27	95	80.5
miR6028	miR6028	bna-miR6028	5	uggagaguaaggacauucaga	21	0.5	0	0	5.5	3.5	1.5	1.5	9
miR6029	miR6029	bna-miR6029	3	ugggguugugauuucaggcuu	21	237.5	416.5	186.5	525.5	264	499	231.5	622.5
miR6030	miR6030	bna-miR6030	3	uccacccauaccauacagaccc	22	80.5	62	79.5	45.5	53	34	36.5	28
miR6031	miR6031	bna-miR6031	5	aagagguucggagcgguuugaagc	24	1354	2158	2095	3127.5	2100	1662.5	2199	2817.5
miR6032	miR6032	bna-miR6032	5	uggagcaucaacagaucucgg	21	0	0	0	0.5	0	0	0	0
	miR6032-5p	bra-miR6032-5p	5	aacauggagcaucaacagauc	21	1	0	6.5	3.5	1	2	1.5	10
miR6033	miR6033	bna-miR6033	3	ugaaccagauagagugggacu	21	3	0.5	0	0	0	0	1.5	0
miR6034	miR6034	bna-miR6034	3	ucugauguauauagcuuuggg	21	2.5	0	0	0	0	1	1	2
miR6035	miR6035	bna-miR6035	5	uggaguagaaaaugcagucgu	21	4.5	10	32	10	5	4.5	11.5	10.5
miR6036	miR6036	bna-miR6036	3	auaguacuaguacuugcaugauca	24	60	84.5	178	147	44.5	42.5	144	125
miR6197	miR6197	hvu-miR6197	5	ucuguuccuaaauguaagacg	21	20	12.5	28	17.5	9.5	9	16	21.5
miR6300	miR6300	gma-miR6300	3	gucguuguaguauagugg	18	225	577	586	431.5	157	461	1502.5	397.5
miR8005	miR8005a	stu-miR8005a	5	uuuagaguuuaagguuuagaguuu	24	220.5	234	288.5	247.5	208.5	179.5	213	299
miR8174	miR8174	ath-miR8174	3	auguguauagggaagcuaauc	21	91.5	87	165.5	151.5	114.5	96.5	180	229
miR824	miR824-3p	ath-miR824-3p	3	ccuucucaucgauggucuaga	21	27.5	48.5	252	346.5	25.5	95.5	94.5	289.5
	miR824-5p	bra-miR824	5	uagaccauuugugagaaggga	21	9	8.5	120.5	82	8	15.5	55	97.5
miR828	miR828-3p	aly-miR828-3p	3	agaugcucauuugagcaagcaa	22	0	0	0	0.5	1	0	0.5	0
miR838	miR838-3p	aly-miR838-3p	3	uuuucuucuucuucuugcaca	21	3	4	4	2.5	4	3.5	1	2.5
miR845	miR845a_1	ath-miR845a	3	cggcucugauaccaauugaug	21	2186.5	1288.5	9047.5	2051.5	5636	115.5	9402.5	3748.5
miR857	miR857_1	ath-miR857	3	uuuuguauguugaagguguau	21	2.5	9.5	9	16	2.5	14	7	7
miR858	miR858a	ath-miR858a	5	uuucguugucuguucgaccuu	21	240.5	24	1	1	354	129.5	6.5	4.5
miR9408-	miR9408-3p	bra-miR9408-3p	3	uuucaucuuagagaauguuguu	22	0	0	0	0	0	1	0	0
miR9409	miR9409	bol-miR9409	3	uuuuguucaugacugcauuuuc	22	1	2	10	14	5.5	5	10.5	7
miR9552	miR9552a-3p	bra-miR9552a-3p	3	ugaccaaguagaccgauaguc	21	5	2.5	321	167	13	11	140	198
	miR9552a-5p	bra-miR9552a-5p	5	cuaucggucuacucggucagc	21	9.5	1	102	80	9	11	168	57
	miR9552b-3p	bra-miR9552b-3p	3	cuaucggucuacuuggucagc	21	25	13.5	534.5	264	28.5	13.5	577.5	230.5
	miR9552b-5p	bra-miR9552b-5p	5	cuaucggucuacuuggucagc	21	1.5	1	196.5	10.5	0.5	1	15.5	10.5
miR9553	miR9553-3p	bra-miR9553-3p	3	uaaucagcuccagcuauguaca	22	9	5	0	1	9	10.5	0	0
	miR9553-5p	bra-miR9553-5p	5	uacaaagcugaagcuaauuaug	22	0.5	0	0.5	0	1	1	0	0
miR9555a	miR9555a-3p	bra-miR9555a-3p	3	uuucccguaaagcuuagaacc	21	25	61.5	83.5	99.5	67.5	55.5	66	102
	miR9555a-5p	bra-miR9555a-5p	3	uucuaagcuuuacgggaaacc	21	0	2.5	8	7.5	4	6.5	13.5	10
	miR9555b-3p	bra-miR9555b-3p	3	uuagaaacuugcaauuauaua	21	0.5	1.5	3	1	2	0	0.5	2.5
	miR9555b-5p	bra-miR9555b-5p	3	uguaauugcgggguucuaagc	21	17.5	43	40.5	114.5	34.5	24	58.5	76
miR9556	miR9556-3p	bra-miR9556-3p	3	ucuacuuucaccaauuggccu	21	0	0	11	3	0	0.5	2	21.5
	miR9556-5p	bra-miR9556-5p	5	gucaauuggugauaguaguuc	21	0	0	10	13.5	0	2.5	4	18
miR9557	miR9557-3p	bra-miR9557-3p	3	gcugaguuggaacgcaaaauc	21	27.5	75.5	66	141	31	50.5	21.5	39
	miR9557-5p	bra-miR9557-5p	5	uuuugcguuucaacucggucc	21	33	28.5	102.5	21	40.5	67	40.5	47.5
miR9558	miR9558-3p	bra-miR9558-3p	3	uugcaagccagacauuuccuuu	22	8	0.5	3	7	1	1.5	1.5	6.5
	miR9558-5p	bra-miR9558-5p	5	agagaugucuggcuugcaaca	21	3.5	0	5.5	4	0.5	1	1.5	3
miR9559	miR9559-3p	bra-miR9559-3p	3	acaaugaacgaaauccaaauc	21	9	8	27.5	21	18	24	33	22.5
	miR9559-5p	bra-miR9559-5p	5	uuuggauuuuggucauuguug	21	6.5	4.5	1	2.5	1.5	3	0.5	3.5
miR9560	miR9560a-3p	bra-miR9560a-3p	3	ucauauuaguucuaccuccuguug	24	2.5	1.5	2	18.5	3	1.5	2	4.5
	miR9560a-5p	bra-miR9560a-5p	5	acaggugguggaacaaauaugagu	24	139.5	386	68	111.5	209	117	195	253.5
miR9561	miR9561-3p	bra-miR9561-3p	3	gagagacucugaaagacucacc	22	8	18.5	7	12.5	47.5	18.5	2.5	33
	miR9561-5p	bra-miR9561-5p	5	ugagucucucaccagucuuucac	23	0.5	0	0	0	0	0	0	0
miR9562	miR9562-3p	bra-miR9562-3p	3	acuaugcaauugugaacaaac	21	30	36	36	22	36.5	22.5	39	50.5
	miR9562-5p	bra-miR9562-5p	5	acuaugcaauugugaacaaac	21	0	0	0	0	0	0	1	0.5
miR9563	miR9563a-3p	bra-miR9563a-3p	3	uaaaaguuaagagacaaguua	21	330.5	330.5	686	640.5	317.5	269.5	485.5	764
	miR9563a-5p	bra-miR9563a-5p	5	acccgucucuuaauuuuuaac	21	21	9	13	19	19.5	11.5	25	21.5
	miR9563b-3p	bra-miR9563b-3p	3	aaauuaagagaugaauucuuac	22	25.5	61.5	83	87.5	35.5	58	64.5	106.5
	miR9563b-5p	bra-miR9563b-5p	5	aagaacucgucucuuaacuuuuaa	24	300	362.5	534.5	547	369.5	271	368.5	616
miR9564	miR9564-3p	bra-miR9564-3p	3	cgagcuguguaaucguuuuguu	22	36	52	125	122.5	57.5	48.5	107.5	101
miR9565	miR9565-3p	bra-miR9565-3p	3	cugaagcuagugaaagagaga	21	0.5	1	1.5	0.5	1.5	0	2	2
miR9566	miR9566-3p	bra-miR9566-3p	3	gagccuaaguauuugucaacaaug	24	3.5	3.5	41	33	8	1	10	18
	miR9566-5p	bra-miR9566-5p	5	uuguugacaaauacuuaggcuc	22	7.5	3	9	23	0	1.5	4	11.5
miR9567	miR9567-3p	bra-miR9567-3p	3	aaacuauauguguugcuuaga	21	0.5	0.5	0	0.5	0.5	1	5	1
miR9568	miR9568-3p	bra-miR9568-3p	3	ucaucguaagagaucugcauu	21	65.5	71	62	118.5	48.5	63.5	82.5	156.5
	miR9568-5p	bra-miR9568-5p	5	ugcggauaucuuaggaugaggu	22	3.5	5	2	13	5	6.5	6	22
miR9569	miR9569-3p	bra-miR9569-3p	3	acacaggaacaauacuaacucauu	24	6	1	13	3.5	6	3	16.5	18.5
	miR9569-5p	bra-miR9569-5p	5	ugaguuaucauuggucuugug	21	12	1.5	45	5.5	9	3.5	23.5	7
