# Supplementary material for: Identification of cold stress responsive microRNAs in two winter turnip rape (Brassica rapa L.) by high throughput sequencing
Source: BMC Plant Biol. 2018 Mar 27;18:52. doi: 10.1186/s12870-018-1242-4 (PMC5870505; doi:10.1186/s12870-018-1242-4)
Supplement: Supplementary file 5 — Table S4. The novel miRNAs identified in winter turnip rape (XLS 1404 kb) [file 12870_2018_1242_MOESM5_ESM.xls]

## Sheet: Table S2
Table S4 The novel miRNAs identified in winter turnip rape
miRNA id	Chromosome	Strand	Sequence(mature)	Sequence(star)	Start	End	Sequence(precursor)	Tag info
Bra-novel-miR0001-5p	A01	+	AGGTGCTCTTAGAACTTCTCGTT	-	112825	112946	CCCGCGTTGCAGGTGCTCTTAGAACTTCTCGTTGGACACCGTAAAGAATTCACAACATTAAAGAATTCACAGAGCACACAGTAGTAATACTAATCTATGAGAAGAAGATAGTACTTCTGGGT	tag249167_11
Bra-novel-miR0002-5p	A01	+	GTGTGTGTGAACGCTGGAACCC	-	367972	368124	AGATATTGTGGTGTGTGTGAACGCTGGAACCCATTTGAGTGTGGGTCTGATTACTATATGGTTAGTGGGCCCCACAAAGCGGCTTTTCCGTTCTCACCGATCGTTAAGTTCAATTTAGCGTTGCAGCGTTCCCGGCAACCGCCATCGTGGTCC	tag193108_13
Bra-novel-miR0003-5p	A01	+	TAAAGGTACTGTACATTTTGA	-	611323	611563	AGGTAGGTGGTAAAGGTACTGTACATTTTGAAGTAATACCAAAAGTGTCCCTAATACTATAAGAAAAGTAAATTAAAGGACTGTATATTTTTTGACTGAATAAAATATATGTATATTAAAATGGAGAGAATAAAAAAACAAATTGGATGTTGTTTTTCTTAGGGAAATTGCACTAGATAGTAAAGTTATAGGTGGTAATTAGGTAGGTGGTAAAGGTACTGTACATTTTGAAGTAATACCA	tag62866_10
Bra-novel-miR0005-3p	A01	+	TGCGATATTTCTTGTGTGTAG	-	1269293	1269452	TCAGAAAAAAGAATATACAAGAATATGTAGGCATCATGAAAATCGAAGAGTAGAAAGCAATAGGGGTATAATGGTCATAAATTAATCGACAATTCCTATGAAAACAAAAAATGTGTATAGAGCTAATTATGCGATATTTCTTGTGTGTAGAGTGCAAATT	tag73819_85
Bra-novel-miR0006-5p	A01	+	ATTATCAAATCATTGTGAGGCTG	-	1490945	1491192	TAGCATATTTATTATCAAATCATTGTGAGGCTGACACGTGTCTATTATAATGTGAATGCATTTATTACAATGCTTCTCTTTTAATATATAAGGGATCAGCAGGTTTATGTTTCATTTTCCTGAAAAAAAAACTCTTTTTCCAAAAGAAAAAAAGGTAAACATTAACTACATAATTAATTTAAGGCCAGAACGTGATTTTGCTGGTGATACACGTACTACTAGTACATGATGATGATGGTGAGATGAGA	tag45233_522
Bra-novel-miR0007-5p	A01	+	ATTTGATGTGGGCCTTGTAAT	-	1590863	1591050	AGTGGGCCGTATTTGATGTGGGCCTTGTAATTGTGATGGGCTTTGGGCCTTTATTAAATAAACTTTGTCGGAAAAAAAAAAAAATAAAACAACAATGAACCAAAAATAAAGGTAAATGTAAAAGCCGAGAGGCGAAAGAAAAGAACGCCATGTGTGAGGTGGGACACGTGTCGGTGGTAGGGTCGCTG	tag226881_63
Bra-novel-miR0008-5p	A01	+	GAGGTCTGAGGCGAATGTTTC	-	1885489	1885801	AAAATTTTTAGAGGTCTGAGGCGAATGTTTCATTATGCTTGGCCATGAACAGCCCTGCTTTTGATCCACTATGTCTGTCTTGATATGTAGGGATTGAGTACGCATTAGATTCGTTTTAAAAATCATAGTGGTTTGTTATAAGGTGTGTATCTTACTTGCTACATAAGCTCTGTTCTTCTTGTGGTAGGTAGGGAATGATTGAAAGTTGTGAACTTTGTGCTCAAAAGGTTATCTATTTTGAAGAATCTGGATCAAGGGCCGGTCTTGGTCAAAGCCGGATGAAACATTCGCCCTCAGACCCTTAAAAATTTTG	tag303382_16
Bra-novel-miR0009-3p	A01	+	TGCGGTTGGTAGCGGTTGCTGG	-	1978140	1978225	TAGCACATTTAGGGTATGACTGGTTTTCCCGCTACCACCCGCAAACGCAGCTTTTGCGGTTGGTAGCGGTTGCTGGCGTTTTGCAA	tag71253_39
Bra-novel-miR0010-3p	A01	+	TTTTGGTCTTGAGTGTTAGTTTG	-	2083910	2084181	GGGCAAATCTCCAAAATAGCACCTTTTTAAGTTTATATCACAAAAATAGTACTCAAAAACTAAAATGACCAAAATAGTATTTTATCTTTTGAAAAATTTAAATTTTTTTATTTTTTAAAATTTGAAATCTTATCCCCAAAACCTCACTTTTCAACTCTAAATCCTAAAACCTAAACTCTAAATCCTAAACCCTAAATTCTAAACCCTAAACCCCACCTCTTGAGTGCTATTTTTGTGACTTTTGGTCTTGAGTGTTAGTTTGGGAACAAAAA	tag305441_10
Bra-novel-miR0011-3p	A01	+	CTCGAACTCGTGTGTAACACA	-	2399176	2399512	AACGATCACAATGTGTTACACACGAGTTCGAGAGAAAGAATAAGATAGACGTTTCAGGCGTGTTAAACTATAATCTAATCTCTCCTTAATACATTTACATAAGTTAGTTATTTATGTTATTACACAAAGAGTTGTAACTCTTCAAGTTGTGTCCTTTAGTATAAAGAGTTGTGTCTCTTATACTTGTATTGATTCGATCTCTATATAAAGATCAATCATCTGTTGTAAACACATAACCGAATCTCAATAATACAAAAGTATTTTCAGAAAAGTTTATAAGCCTGAAACGTCTATCTTATTCTTTCTCTCGAACTCGTGTGTAACACATTGTGATCGT	tag280507_14
Bra-novel-miR0012-5p	A01	+	AACCAAGACTTGTAGGCTACACA	-	2402129	2402238	AGCGTGAAAGAACCAAGACTTGTAGGCTACACAGACAGCGATTGGGGGGTTCTAAGGAAGACAAGAAAAGTCACTTTAGGTTATGTGTTTACTCTTGGATCAGCATGTTT	tag141495_17
Bra-novel-miR0013-5p	A01	+	AAATCTGTAACCTGAGACGACTA	-	2631479	2631848	ATTGACTTTGAAATCTGTAACCTGAGACGACTAAAAGTTAAGTCGTCTACTATTGTTTGGTTTCAAAAAAAATTCCAAAGAACCTAGACGACTTACATTTCAGTCGTCATAGGTTAGTTTTGTATTTGACTGGATAATTTCAGAAGTTTGACTTCCCCAGACGACTTACATTTCAGTCGTCTGGCGAAAATTAAAATAATAATATTTTTTTAAAAGTAAACGATTTACAATTAAGTAGTCATAGGTTAGTTTTGCAATTGAAAAAAAAAACTTCAAGATTTAATTATACACAGACGACTTGTAATTCAGTCGTCCACCAGACGACTTAATTGTAAGTCGTCCAGGATTTTTTTCCGAGATTCTGGTCAAA	tag271012_44
Bra-novel-miR0014-5p	A01	+	TTCGCTGATGTGGACGCTCTAT	-	2913951	2914310	AGAATTTTTTTTCGCTGATGTGGACGCTCTATGGAGCCTTAAAAGATCCCTTTTATTAGTAAGGATGAGAGAGAGAGGTTAGATGTAGTTCCAATTACAAGAGTGAAGAGGTAGAAAAAGGCAAATGACGACGGAAATAACAAGCCTGAGGAATCAAAGACCAAAAATATCTTGTCGCCCTTCCGTGTTCTTCTTTCATGATTTTGTTGTTCTGTGGAAGATTGTTGCAGGTACGATTTCACGCAAAGGGAATCTCTTTCTTTTTTTGTATCCGCGTTTGTGTTATCAGTCTGTGAAATTTTGAAGAATTGGGGTTTGGTGGTTGGAGGGTGTTTCAGTTTCAGAGATGGGGGAAGTTTA	tag773_32
Bra-novel-miR0015-3p	A01	+	CATGTGCTCACTCTCTTCTG	-	3586657	3586750	AGGCAACTGACAGAAAGAGCCGTGAGCACGCACACGCAAAGTTATGGAGACATAACAGTGCCTGCATGTGCTCACTCTCTTCTGTCAGTTTTTC	tag329382_644
Bra-novel-miR0016-5p	A01	+	ATGTGTCGCGATCATGTTAATTA	-	3786253	3786614	TATAATTGTCATGTGTCGCGATCATGTTAATTAGCAATTTTGAAAAACCCAAGCTTTATATAATAAGATATGTGTCATGAAAAAAAAAAGAATTTCAACATATATCATGAAATGTGAATGAATTTATCTTAAAAAAACGAATAACAGAATGTTTGTATAAAAGTAGAAAATACCAAAAAAAGTTAGTGCTCAATCCACAGATTAAACTGGGAAAGATTAAATTTAATGCAATATATCATTCATTTTCTGACCTTTCACAAGTATGATTAATAATTTTGTTTGGCAAAATATCTAATAACTCAGAAAATAGAAAAATAGTTTCAAAATAACATTAAACAAGTGTTTGTGACAAAATAGTACAT	tag94353_127
Bra-novel-miR0017-5p	A01	+	AACCGTCTCTTAACTTTTAACTA	-	4081672	4081764	GAATATAAGAAACCGTCTCTTAACTTTTAACTAAAAAAGTTAAGAATTCTTAACTTTTTTAGTTAAAAGTTAAGAGACGGTTTCTTATATTCC	tag245694_1030
Bra-novel-miR0018-3p	A01	+	ATTCCGTTAAGAACTCCACCCTA	-	4082021	4082168	GAGATCCTTAGGGTGGAGTTCTTAGCGGAATATAAGAAACCGTCTCTTAACTTTTAACTAAAAAAGTTAAGAATTCTTAACTTTTTTAGTTAAAAGTTAAGAGACGGTTTCTTATATTCCGTTAAGAACTCCACCCTAAAAACGTCAT	tag219999_22
Bra-novel-miR0019-3p	A01	+	AGTGAAAAAGCCGACTTTAGTTA	-	4259339	4259557	GAAGAGAGAGTGGTTAAGGTTTTGGGATTTTTTGTGGTGCAAGTGTAAGACGAAAACTTTGGAAAATTTGTTTGTGTATACGTTTGTTATATAAAGGCCGCTATATAAAGAGCTTAGGTTAGTAGAAGATCGAGATAATGATTTCGTGATTAGTGAAACCGACCTTTATTTCCTTTTTTGTTATTAAGTGAAAAAGCCGACTTTAGTTACAGTTTTCTT	tag76116_14
Bra-novel-miR0020-3p	A01	+	GAATGGTGACTGCAGTTTGAGC	-	4261653	4262002	TGTTGTCGCGCGGATATCATGCTTCAGATCTATTTGGATATTCAGAGAGAAGATGTCTATCAGTGGACTCCCCTTGAAGATAGTCTAGACCTTAGCTCATGTTAATTTTTTTAAAAATATTAATAAGGATGTTGCCACACCATTAGTTACAATCAAGGGTTCGAAAATTCACTAATGTGATAAAAAAAATTATTAATATTATATGTTTAATAAATAAGCATAGTATCAATGAAGATTGTCTTTATTAATATTATATGCTTAAGTGTCTTTTCAATAAATAAACATAGTATTTGTATATACTAGTATATATGTAGTTCCGAATGGTGACTGCAGTTTGAGCGGTGCATGAC	tag237279_18
Bra-novel-miR0022-3p	A01	+	GCGGTTGGTAGCGGTTGCTGG	-	4742972	4743052	GAGTTAGGGTATGACTGGTTTTTCCGCTACCACCCGCAAACGCAGCTTTTGCGGTTGGTAGCGGTTGCTGGCGTTTTGCAA	tag276923_79
Bra-novel-miR0023-5p	A01	+	AGGTGGCACTCAATTAGGTA	-	5107712	5107976	CCCAATGCATAGGTGGCACTCAATTAGGTAGTCAATTACATTCAATTGAAAAATAAGTAGGTCCACATTCGATTTTTATATGTTGTTATCATTTATGGTAATTCCGTAGGTTTTATTTAAGGAAAAAAAATATCATATCATATCATTATATCATATAGTTTGACCAACTTATATATCTAACAACATATAAAAATCGAATGTGGACCTACTTATTTTTCAATTGAATGTAATTGACTACCTAATTGAGTGCCACCTATGCATTGGA	tag149230_17
Bra-novel-miR0024-3p	A01	+	ATTTTTGTTACTGTTAACTGCG	-	5411706	5411796	TTGACTGCGGTGCGGTTCTGACAGTTATAAAAACGTATAGATATATGGTATATGTAAAGATTTTTGTTACTGTTAACTGCGGTGCGGTGCG	tag254419_1053
Bra-novel-miR0025-5p	A01	+	ATACAGACGACTTATAATTCAG	-	5439182	5439350	GATTAATTATATACAGACGACTTATAATTCAGTCGTCCACGAGAGACTGAAATGAAGTCGTCCAGGATTTACGAGGTTTACCAGAATCTCGAAAAAAATCCTGGACGACTTACAATTAAGTCGGTCTGGGGACGACTGAATTATAAGTCGTCGGTGTATAATTAAATCT	tag101083_11
Bra-novel-miR0026-3p	A01	+	AGGGATTAGGATTTAGGGTTT	-	5589127	5589380	AGCAAAATACTAAACCCTAAATCTTAATCCCTAATCCATAAACTCTAAATCCTAAACCCTTGGATAAACCTTAAACCCTTGGATAAATCCTAAACTTCAAATCAAAAATACTAAACACTCAAGGGTTTAGGGTTTTAAGATTTAGTGTTTTTGATTTAGAGTATGAATTATCCAAGGGTTTAGAGTTTGCCCAAAGGCTTATAAGGTTTATGATTTAGGGTTTAGGGATTAGGATTTAGGGTTTAGTGTTTTGC	tag334352_25
Bra-novel-miR0028-3p	A01	+	ATAGATTAGGATTTAGACATG	-	5802091	5802365	TAAATCTATATAAAGCATGTCTGTATTTTATGTTGGTAGTTGAAGACTTGAAGAGGCCTTCATCAATTTTATCATGTGACAGACATCTTTTTCAATTTCCCATAATCCCATTTATAATAAAGTTTGCATGAACTAAGTTATTTTTTGTGTGGTCCATTTGATACGAACAATTTTGGGTGTCTCAACATTGATATCTTGCATATTTACATTGTTTTATCCATTCATCCATGAGCATTTTCATCATATAGATTAGGATTTAGACATGTTTAGGTTGC	tag249887_10
Bra-novel-miR0029-3p	A01	+	CAGATGGACTTATTTGCTAAATA	-	6194429	6194546	TGATAGGGGTTGTTCTGGTAACCGAGAAGAATCTATAAATCATTTTTATTTGAATATCCTTCAGTTTCAAAGGTTTGAGATTTATCAGATGGACTTATTTGCTAAATAACCAAAAAAA	tag22210_10
Bra-novel-miR0030-3p	A01	+	TTCCGAGATTTCTGGCCGATAAG	-	6262852	6263047	CCAATTGGTTTTGAGTTGGAAGCCCATAATAAACCTGAATCTAACATGGTATCAGAGCCCAGATCCTAATAAGTTAAACCCCTAATTAATATATTAACCCTACTCGACCGGGTATATAGGTCGTAATTGACTCGCTCGACCGAGTATAACTGTCTTAAAAAGTTTCCGAGATTTCTGGCCGATAAGAGCCATCATC	tag170271_200
Bra-novel-miR0031-5p	A01	+	GAGGAACGAATAGGAAAGGAATG	-	6313985	6314212	TCGGGAACACGAGGAACGAATAGGAAAGGAATGTATAGGAATAAAATTGAAGGAATGAAAAGGAATGTTTGTTCCTTATCAAATTTAACAAGGAATGTTTTTGTTCTATATTTCTCTACAAAAAAAGGAATGGAGAGGAACAAGAAGGAAAAACTATTCCTTGTGAATGGTGATTTTTTTTAGGAATGATAAGGAATTCAGTGTTCCCCTTTGTTCCTTGGTCACCAT	tag3651_11
Bra-novel-miR0033-3p	A01	+	ACGGTTTCTTATATTCTGCTAAG	-	6891857	6891976	GGGGTTTGGGGTTTTCATCAGAATATAAAAAACTATCTTTTAACTTTTAAGAACTGATTCTTAATTTTTTTAATTAAAAGTTAAGAGACGGTTTCTTATATTCTGCTAAGAAATTCACCT	tag153458_203
Bra-novel-miR0034-3p	A01	+	ACGGTTTGTTATTTTGGTCAGTC	-	7075328	7075625	AAAGACGTGGATGATTGAAATAAAACAAAACATAACCCTAATTTCTCATAAACTCAAAAAATTCTCTAAAAACTTTTGAAAAATCTTTAAATTTCCAAAAAATTGATCCACACACTCTTGGACTTAACAGAGTGGAGTTTTGACACTGGGCTAGTGAGACTTTTTGAAATATTAGATACAAATTTCTTTTTATTGATCAAAAGACGTGGATGATTGAAAACGGTAGTATTTAACGGTGGGTTAACACAGTTTTAACTGTCGGTTAACGGTTTGTTATTTTGGTCAGTCAATCGTAAGT	tag284167_255
Bra-novel-miR0035-5p	A01	+	AGAAGACGAACGAGATGGATA	-	7211022	7211135	ATATGATAGTAGAAGACGAACGAGATGGATATACCCTATTTAATGTGTCAGAGTTCCAAGCAGGAGAAGAGACCGGAAGTTCACATGTCGATCTCGATTATTCTACGGATATGC	tag62007_13
Bra-novel-miR0036-5p	A01	+	ACTACATATACTCTAGGCACACT	-	7385140	7385266	ACCACAAAAAACTACATATACTCTAGGCACACTCCATTATCTGTCGAATGTAAAAATTTATTCAAACAAAAAAACGTTTGTACAATGACCGCTTATTTGTTTAGAGTGTTCTGTATTTTTAAAGTTT	tag223133_13
Bra-novel-miR0037-5p	A01	+	TGTGACTTCTGTTTTAATATATA	-	7508955	7509105	TGAATTATGTTGTGACTTCTGTTTTAATATATAAGATGAGTGACAATTCTGAGTATTTGGGTTTTAATGGGTTTTAAACGAATATATGTATTTCTCATAAGAAGACAATAAACATTGACATGTTGAGACTGAGCATATAAGCTATTTTCAT	tag165545_31421
Bra-novel-miR0038-5p	A01	+	TGGAGCTGATTATGTGAAGTC	-	8111196	8111320	TGTACATAGCTGGAGCTGATTATGTGAAGTCAGGCATATATTAGATTCTAGTCTTAGCCAATACCAAAATATAAGCTAATTATGGGATTACCATACTTCACATAATTAGCTTCAGCTTTGTACAT	tag252040_11
Bra-novel-miR0039-3p	A01	+	ATTATCGTGTTGGCTGGAAGTCC	-	8460917	8461048	TCAGGAGTAATTGAACCCACCACCTCCAGCACTGGTAATTTTTCTTAGAACCACTAGGCTAAAGTCACTTTTAATAAATATGTGGCCGGGAAAATACTTATTATCGTGTTGGCTGGAAGTCCATGCTTCTTC	tag155263_45
Bra-novel-miR0040-3p	A01	+	TTTCGAAACGCTGTCAACCGCT	-	8599191	8599269	AGCGGTTTGGAGCGGTTTGAAGCGATTTGTAGCGGTTTGTATGATTGTTTCGAAACGCTGTCAACCGCTACCAATCGCA	tag170390_42
Bra-novel-miR0041-3p	A01	+	TTATAGAGTGAACCATTGGAG	-	8655828	8656002	AGTTGAATTTGCTCCAATGGTTCACTCTATAATAGAGTTACTCTATAATAGAGTGAAATATAGAGTAATCTTATTTTTTTACTCCAAATATAGAGTGAAAAAACAAGAGTACTATATATTTTACTCTATTATAGAGTAACTCTATTATAGAGTGAACCATTGGAGCAAATCCAAC	tag23714_306
Bra-novel-miR0042-3p	A01	+	ATTATAGAGTGAACCATTAGAGC	-	8673426	8673586	GAGTTGGATTTGCTCCAATGGTTCACTCTATAATAGAGTTACTCTATAATAGAGTGGAATATAGAGTAATCTTGTTTTTTTACTCCAAATATAGAGTGAAAAAATAAGATTACTCTATATTTTACTCTATTATAGAGTGAACCATTAGAGCAAATTCAACT	tag14787_11
Bra-novel-miR0043-5p	A01	+	ATGAATATCTCCGACTAGCTG	-	8802424	8802532	GACACGGTAGATGAATATCTCCGACTAGCTGAGACCTCAGCACTTTTGTGTTTACATAATTTCACTGACGAAATTATACAGTTATTCGGAGACGAGTATCTACGACCAC	tag289632_11
Bra-novel-miR0044-3p	A01	+	GTGCTGTAGCTTTATATTTTTTG	-	8992125	8992301	CACCCTAGACAGAAACTATTAACTATTCACTTGACATAATAAGGAACAAAATTTTAATATTATCAAGAATACTTAAATGTTGTAACACATATTAATATTACATTTCTAAATCTATAATCTTACAACTACGGGGATGATTGGTAAGTGCTGTAGCTTTATATTTTTTGCTGTAGAATT	tag116333_12
Bra-novel-miR0045-3p	A01	+	AGAGATTTTTGTTACTGTTAACT	-	9004226	9004310	ACTGCAGTGCGGTTTTAACAGTTATAAAAATGTATAGATATATAATATGTATAGAGATTTTTGTTACTGTTAACTGCAGGGCGGA	tag239000_8505
Bra-novel-miR0046-5p	A01	+	TTGTGAAAGTTAATGTAGTGATA	-	9023995	9024349	CATCATTTTTTTGTGAAAGTTAATGTAGTGATAACAAATATACAAATCACTTCTCAAATATAGTCTAGGGGATAACCAAGTGAGAACGTTCTTTTTGTTTTCCCTCGATTGATATTTATACCGATTTAAATATTTAAAAATGTGGAGTTGCACTTAAACTCATTAATATATATATATATATATGTATATATATAATGATTAAAGCATAAGTGTTGTTATTGGGAGGTTGATTTATAAGAGTTTATGGATTTGAAAAGTTTATAGAGTTTTGAAGAATTGGAAAGTTTTCATGAATTTTAACAAACAAGTGCATCCATATTTATAGAATCCATACAACTTTCATAGATTGTCATGG	tag340721_13
Bra-novel-miR0050-5p	A01	+	TATTATAGAGGTGGATTTGCTCA	-	9834746	9834978	CTTTATACTTTATTATAGAGGTGGATTTGCTCAAATGTACACATTTATAATAAAATTCTTCTATTTTAGAAAAAAATATAAAAAATCTTATTTTTGTCTTTATATTTGGATATAAAAATTGCAATTCTCTATATTTTATACTATAAATAGAAGAATTTATATTATAGAGATATATATTAAAACAAATTCATCTCTATAATAGAACTTTTATATTTTAGAGAAAAATATAAAGA	tag7941_12
Bra-novel-miR0051-3p	A01	+	ATATCCGATAGAACCCGAAAC	-	9866454	9866540	GTTTTTTGGTATTTTGGGTTATGGGTATTATCCGAACCGAACCCGGACCTAAATGGATATCCGATAGAACCCGAAACATTTAAAATC	tag231373_203
Bra-novel-miR0053-3p	A01	+	ACGTAAGAGCAGGACTGATATG	-	9923119	9923313	GAAGGCATCGAAGCAGTGAGTTAAATTTCATGCCGTTTATTTCTCTGATTACGAAACTGCATGTTGTTTTTTGGTGAATCTTATGTAAAGTGTGTGTGTGTGTGTGTGATTTTGAGTAGGTGGGAGGACCACATATTCCCTTGAAAACAGGAAGGAGAGATGGACGTAAGAGCAGGACTGATATGCTTGAGTCTT	tag20377_18
Bra-novel-miR0054-5p	A01	+	GGGAGAGATAGTAGAAAGAGATA	-	10115748	10116019	ATTAGATTTTGGGAGAGATAGTAGAAAGAGATAGAAAGAAAAAGTAGGAGAGAGGAGAGAATTTTGGTTAGTTAGTGTATTTAAGTTTTTTTGTATATAGGGTGCAATTTCCCTTAATTTTAAGATATATATATGTAATATGTGTGTGTTTTAAACATCGAACAAGTTGATTAAGATGTATGAGATTGACAATAACCTCCAATTGTATAGTACTAGTATTGATACTCAGAACGACCTCGTTTGTTTCATATAAGCTCTCTCCGATATCACTT	tag224969_11
Bra-novel-miR0055-3p	A01	+	CTCCGTCGGTATATAGTTTTTC	-	10119997	10120311	AGAGTTCATCGGAAAAACTATATACCGACGGAGACGGATCCTCCGAAGATTCCGACGAACTAAGTTCTCGGTAAATACCGACGGAGTATGACTCGTCGGTAAATACCGACGGAATATGACTCGTCGGTAAATACCGACGGATTACGATTCGTCGGTAAATTCTGACGACTCACCATTCGTCGGTATGTTCCGACGAATCATAGTCCGTCGGTATTTACCGACGAGTCATACTCCGTCGGTATTTACCGAGAACTTAGTTCGTCGGAATCTTCGGAGGATCCGTCTCCGTCGGTATATAGTTTTTCCGATGAACTC	tag99013_11
Bra-novel-miR0056-3p	A01	+	GATCATTGTCGTACCCTGGAA	-	10960833	10961194	AGCGTGCTGAGTCCAAGGACCAACGTGCTGATATGTGTACTGATGGACAGCCATGGACATCCTATGTGTGCTGACGGACACAGACGAACGCACACGGACAGCCACGAACATCCTGTGTGTGCTGACGGACAGCCACAGACACACACGGACTCACACGGACAGCCAAGGACAGCCACGGACGTCCTGTGTTTGCTGACAGACAGCCACAGACGTCATGTGTGTGCTGGCGACACCCACGGACGTTCTGTGTGTACTGAACAGACAGCCCACGTGGCCAAAATCACCCAAACAGTCCACGGTAACAAGGTTTCCGTAGGTGCACCTGCGGAAGGATCATTGTCGTACCCTGGAAACAGAACGAC	tag302917_2375
Bra-novel-miR0057-3p	A01	+	GCGACCCCAGGTCAGGCGGGA	ACGTCTGCCTGGGTGTCACAA	10961561	10961810	TGGCCGAGGGCACGTCTGCCTGGGTGTCACAAATCGTCGTCCCCCCATCCTCTTGAGGATATGGGACGGAAGCTGATCTCCCGTGTGTTACCGCACGTGGTTGGCCAAAATCCGAGCTAAGGACGTCAGGCGCGTCTTGACATGCGGTGGTGAATTTAATTCTCGTCATATAGTCAGACGTTCCGGTCCAAAAGCTCTTGATGACCCAAAGTCCTCAACGCGACCCCAGGTCAGGCGGGATCACCCGCTG	tag106929_791
Bra-novel-miR0058-5p	A01	+	ATGCGGGACGGTCCAGTACACTG	-	11150620	11150768	TTCCGGACGTATGCGGGACGGTCCAGTACACTGCACGGTCAGTCTGTCCGGTACGGTGAAAAACATGAACCTCGGTTGAAATGTTCAGAACGTTCTGATCTCCAGGCTGGTTCGGCTCCATGTACTGATCCGTGGACCGCGGTCTATCA	tag199231_11
Bra-novel-miR0059-3p	A01	+	AAACACGATGACTTGTACATA	-	11650351	11650613	TATATCAAGTTTGGACCCGTCGTCGATGTTATACATTATTATGTTACAAAATTTTATTATGTCAAAAAAAATTATTATTATGTAATTATATTTTTAATCGTTTGATTACTTTTTTCATAAAAAATTATATGGATTGATCAGACTCAGTGCGTCTATAATTTTAAAATAAATTATTTTCAATTAGATGAGAACAATACTTTTATATCAAGTTTGGACCCGTCGTCGAACCAGTAAACACGATGACTTGTACATAAGTTGGTTTA	tag282828_298
Bra-novel-miR0060-5p	A01	+	TGGTATATCTGGAAAGCTAGGA	-	11830055	11830158	TTGGATAATTTGGTATATCTGGAAAGCTAGGAATGATAAGCTGTTTAGAGGCATAAACAGAGATCCATTGGAGCTAGTCAGGTATGCAGAGAGTAAGTGCCAAG	tag228176_131
Bra-novel-miR0061-3p	A01	+	TGAGATCTTTTGAACCGATAGA	-	11977682	11977839	TCTGAGGCAATCTCTCCTCCTCTATCGGTGCATCCTAGATTGAACACATCTGAGGCAACCTCTCCTCCTTTATCGGTGCAACCTAGATTGAACTTAGCTGAGGCAAATTCTCCTCCTCTATCGGTGTGAGATCTTTTGAACCGATAGAATGCTTCACG	tag223138_17
Bra-novel-miR0063-3p	A01	+	GCGGTTAGAAATTTGTGCGTTTA	-	12147138	12147295	ACGTATGACGTGGACAACCACTAAGGGTCTGACTGGTTCAAACGCAGCGGTTGCGGATGCGAGAGTTTATGGATGCGGATGGTTGCGGTTTCTAGCGGTTTTAAGAGATTTGTACGACTGGTTATGCGGTTAGAAATTTGTGCGTTTACGGAATACTT	tag286554_133
Bra-novel-miR0064-5p	A01	+	ATGAACAGTGTTCGGATGAAC	-	12248651	12248757	CAGTATCGCGATGAACAGTGTTCGGATGAACAGTATCGCGATGAACAATGTTCGGATGAACAGTATCACGATGAACAGTATCACGATGAACAGTGTTCACGATAGAA	tag156556_42
Bra-novel-miR0065-3p	A01	+	GAGATTGTAGTAGCAGAGAATAC	-	12298460	12298743	CAATTTCCTTTTATCATCTGCTTCTGTAAATGCTTGTAAATGGATTATTCGTTATCAACGGTCTCTCTATTTGCATGGACTGTTTTCTTGGTTTCTTTGTAATTCACGTGTACCTTTATACATTCATTGGAAAAAAGAGAAAAAAAAAAGAAGAAACAAAACAGGCATAAAAAAGAATAATCTTTTTTTTTTTGGTAAATATGTTAAAAGATGGAATTACCAATTTTTGAGTTTATGACAGACGGTACAAAGAGATTGTAGTAGCAGAGAATACAAACACCGAA	tag62144_13
Bra-novel-miR0066-5p	A01	+	GGGGTTGGGGTCGGTGCGCTGC	-	12328344	12328568	TCATAATGGAGGGGTTGGGGTCGGTGCGCTGCAGCGCTGTGAGCCTGGGGCCCAAGGGGCAGGTAGTTTCCACGGGGTGGGTTGTCACAATAATGTCAAGTTTCCGCGGATAAATACGGAAGTTTTGAAGATAATTGTGAAGATCGGGATATTCCATTTTTATGCTATGACGGCTTAAGGGCAGAAGAGTAAAAGCGCAAACCGACCTTGGAGCTAGTATATAAG	tag87711_15
Bra-novel-miR0067-5p	A01	+	TTATGACTATAGTGTGAACGCGTT	CGTGTCTATTATAATGTGAAT	12365857	12365958	GTGTGAACACATTTATGACTATAGTGTGAACGCGTTAGCATATTTATTATCAAATCATTGTGAGGCTGCCACGTGTCTATTATAATGTGAATGCATTTATTA	tag75990_328
Bra-novel-miR0068-3p	A01	+	ATACTAGATTTTGACAGCGCTTA	-	12766381	12766595	TAGTTGATGTATGTGTTGTTCATTAGCTAAGTTAAGCTTTTCATGTTTAATATTTGTACATTTGTTTTTAATACTTTTGTAACAATGCAATACTGTGGATATCAATTAATTAAATACTAAATTTTTTGACAGCTCTTAGAAATCGCAGATTTGTTTTTGATTTATTCATATCAATTAATTAAATACTAGATTTTGACAGCGCTTAAAAATCGCGG	tag82500_146
Bra-novel-miR0069-5p	A01	+	GATTGATCTAACTAACTGTGGTT	-	12898032	12898150	ACTGTTTGGAGATTGATCTAACTAACTGTGGTTCTGCGGAAGAATTTGAGAATGATTCTTCTATGCTTTGTTCTCTTTCATTCCTATGCCAAGTTGGTTCGTTTTTTTTTTTGGTAACT	tag113934_14
Bra-novel-miR0070-5p	A01	+	ACGTGTCGACGCTTAATTGGTTA	-	13365923	13366159	ATATGTCGCCACGTGTCGACGCTTAATTGGTTACTTCTTTTTGTTTTTTTTTTGTGTTTTTTCCATTATTTGGTTTGGGCTCCGGTGTCTTTTATTTTGTTCATGGCGGCCCATCTTGAAGCACGCCGAGGGTTTCACCTCTCGTCTCCTCTTCGTCTTCGTCTTCTACCTTCTCATCATCGACCGCGAGACGCAGAGATTCGAGCCGGTTCAGTGTCCCTAACGCCTCCGATTTCA	tag260434_11
Bra-novel-miR0071-3p	A01	+	TGAGGGAGTACTATTTTGTAAAT	-	13416759	13417084	CAAACGACCGTTTCTAAATTATACTCCCTCTGTTCCTGAAAGTAGGATTTTCTAGATTTATTTTTTGTTCCAAAATTATAGATTTTCTAAATATTAAGGTACTTTTAGTAGTTAATGTTCAAAAGTTGTATACTTTTAAGAAATATTAATTGAAAATATTTGAATTAGTTGAATACTATTGGTTTGATATTTATTGGAAAATGTATAGTAAAATAAATAATAAATTCAATTGTAAAAAATTAATTATTTCTTTAATATACGTGAATACTCTAGAAAATCCTTCTTTTGGGAACTGAGGGAGTACTATTTTGTAAATCGGATTAACA	tag120072_10
Bra-novel-miR0072-5p	A01	+	CTGTGTAACTCTTGTTGTAG	-	13458463	13458594	TGAACAGCTACTGTGTAACTCTTGTTGTAGCATCATACGGAGCATTAGAGAAATGGGGCAGAGCAAGCAGGAGTTAAATACAGCGACTTCTCTGAGCTATGCGAGAATGGTGATGCAGTAATCGAGGTTCAA	tag14134_10
Bra-novel-miR0073-3p	A01	+	TTGCGGGCGGTTGCGGGAGGATA	-	13551652	13551841	GAGCTTGACTAGTTTCCCCGCTACCACCCGCAAACCCATCTTTTGCGGTTGGTAGCGGTTGACAGCGTTTCAAAACAATCATACAAACCGCTACAAATCGCTTCAAACCATTCCGAACCTCTTAAAATCAAAAGCTGGTTTCAGCTAGCGTTTGCGGTTGCGGGCGGTTGCGGGAGGATATTTTTTTGCT	tag209356_2217
Bra-novel-miR0074-5p	A01	+	TCCGGCTGATTTATGTTTCTT	-	13802349	13802465	AGCCATACTTTCCGGCTGATTTATGTTTCTTAAGTCAGCCTTTTCCTCTTAACTCAGCCGCGTTTGTTTATTCAGCCGACATGTAGATATAAATCAGCCGTAACGACGTATGTAGCG	tag159255_10
Bra-novel-miR0075-3p	A01	+	GTGATGTGACGAAGAAGGAGGT	-	13928863	13928962	CTCATGTTTCTTTGATTTCTTCCCCCCTTCTCCATCACCTTATTCTGTTTTTTTTTAAGACTGGTATGGTGATGTGACGAAGAAGGAGGTAATACATGAT	tag44565_17
Bra-novel-miR0077-5p	A01	+	TAACTAAAAACGCTAAGGGACTT	-	14327818	14327906	CTTTAACTTTTAACTAAAAACGCTAAGGGACTTTTCTCAAATCCCTTATTTAAGGGCCGTTCCTTAGCTTTTTTAGTTAAAAGTTAAGA	tag227084_66
Bra-novel-miR0078-5p	A01	+	AGCGGTTTGACTGCGGTGCGGTT	TTTTGTTACTGTTAACTGCGT	14674626	14674751	ACGATTGAGCGGTGCGGGACAGCGGTTTGACTGCGGTGCGGTTTTGACAGTTATAAAACTATAGATATATAGTATATGCAGAAATTTTTGTTACTGTTAACTGCGTGCAGTACATGACGGATGTTA	tag257281_849
Bra-novel-miR0079-5p	A01	+	AATACCGACGGAATATGACTC	ATCATAGTCCGTCGGTATTTA	14728081	14728215	TTCGTCGGTAAATACCGACGGAATATGACTCGTCGGTAAATACCGACGGATTACGATTCGTCGGTAAATTCCGACGACTCACCATTCGTCGGTATGTTCCGACGAATCATAGTCCGTCGGTATTTACCGACGAGT	tag309529_14
Bra-novel-miR0080-3p	A01	+	CTCGCTAATTCGTCGTAACACTG	-	15093964	15094072	TATTTCCTCGCTAACTTACGACGAATTAGCGAGGATATATGCGTTATGATAAACGTATAACGACGAAACGGGTTTCCTCGCTAATTCGTCGTAACACTGCTTTTACGAC	tag119169_12
Bra-novel-miR0081-5p	A01	+	AGCGATTTGTAGCGGTTTGTAC	-	15351867	15351944	AGCGGTTTGAAGCGATTTGTAGCGGTTTGTACGATTGTTTCGAAACGCTGTCAACCGCTACCAACCGCAAAAGCTGCG	tag302080_389
Bra-novel-miR0083-5p	A01	+	CTGGAATTCCGATGATACGCTC	-	15541945	15542211	AAGAATTCAACTGGAATTCCGATGATACGCTCTCTATCTATCACCATTTTGTCCATAAAGTTATGGACAACTATGGGAAGCAGATGTACGAGTGGAAGAAGAAGTGGGAAGTAAACAAGGTAGTTTTTAATTTATTAACAATTTTTAATTTATTACACTATTTTTAAAATTATTAAACTTTTTTTTTTTAAATTAAAAGGTCCCAAAGTCGATGAACGGCACGGTCTGGAAGGAGTTGTGTGCGCATTGGGATAAAGAAGAGACGAA	tag327506_27
Bra-novel-miR0084-5p	A01	+	CTACGTGGACACACTCTCTGATG	-	15579072	15579262	TTTAATTGTCCTACGTGGACACACTCTCTGATGCTCATATAACCCTTTTAGTATAGGTTAGATTAAATGTTATTAGGCTACACATTGTATCATCATATATACAGTATATGTATATAATTGGTGTACTGGTTAATGTACAACTCATCAAAATATTGCAGCTAGATGATTGGATTCTATGTAGGATTATATAG	tag271225_202
Bra-novel-miR0085-3p	A01	+	ATAAAAACTTGATGTAGACTTTA	-	15887999	15888365	ATTTTATATGAATTAAAATAATTTATATTAGTGTTTTTTTATAGATTATAAAAAATTATTGTAATTCAAAATGTGATATGTAAATAATATTTATATTATTTAAATATCTTAATAATTAAAAAACACTCAAATTCAAAATTAAAATATTTATAAAAGCTTTTATTATGATTATATAACTTATTTGATATTATAGATATTTTTTTCATTTTACAGATTCTACAGCTTATAAAAAGATGATGTAGCATTTTTGCCTAAAATACATAAGAAAAAGTTTTGCTTTATTTTTTTTGCTGTAGCTTTAAAAATAAAGCTAAAGCATGATTGGTAAAACTAAATAAAAACTTGATGTAGACTTTAATTTTTAAAA	tag4181_11
Bra-novel-miR0086-5p	A01	+	AGTAGCTCGGATGGTCAAGTT	-	15998620	15998717	AAGCAGAGGGAGTAGCTCGGATGGTCAAGTTTTTGGTAGTCAGCACCAAGGCTCCCTACCACGTGATACTAGGCACTCCATGGTTGTACTCCATGCGT	tag64609_13
Bra-novel-miR0087-5p	A01	+	GAACTAGGTCCGATTTAACTCA	-	16098902	16099004	TTTTAATATTGAACTAGGTCCGATTTAACTCAAATTCGGTTTTTAGCACAACTCGGAACCAGTTAGAAGAGCGAGTCAGGATCTGACTGGTTCGATCGTACGG	tag79044_12
Bra-novel-miR0088-3p	A01	+	ATGTAGGATTATTTAAAAAAGGT	-	16480300	16480578	ATATATAGATATTTAATTTAAATTCATTTTACAGTTAATAATTTGATTCATGTGTTTTACATATATTAGGTTAAATCACTTTGCAACTCCTAATGTGTACACGAATCGGATATAACCACGTGAAAAGGACAATTGATTCTGACGAAGAATTTGATGGAAGATCCAACACAAGAGAATAAAACTTGGGTTCACCCCTATGGTGAATCCTCTAAATTCACTTCACTATTGATTACCAATCAAATTGCCATGTAGGATTATTTAAAAAAGGTATTAAAAGTA	tag37829_10
Bra-novel-miR0089-3p	A01	+	GATCATGTTCGCAGTTTCACC	-	16693774	16693895	TACAGGCATCTGATGAAGCTGCCAGCATGATCTAATTAACTTTCTTTCTCTGTTGATTTTATGACAATGGAAAAGAGATGAGTGTCGATTAGATCATGTTCGCAGTTTCACCCATTGACTGT	tag286350_10
Bra-novel-miR0090-3p	A01	+	TTACGGTTTGGGTTTAGGATCT	-	16706922	16707246	CCCAAATCCTAAACACTAAACCCAAACTGTAAACCCTAAACAAAAACCCTAAAACCTAAATTCAAACCCTAGATCCTAAACTCAAACATAGACTCCAAAGTCAAACCTTAAACCCTAAAAGAACAACATCACCATTAACTTAAATCTTTAGGGTATAGGATTTGGGTTTAGGGTTTACGATTTGAGTTTAGGATCTAGAGATTGGATTTGGGTATATGGTTTGAGTTTAGAGTCTAGGGTTTGGGTTAAAGATTTAGAGTCTAGGATTTGGGTTTAGGATTTGGATTTTGGGTTTACGGTTTGGGTTTAGGATCTAGGAATTTGG	tag342047_12
Bra-novel-miR0091-3p	A01	+	TTTCGGTTAAGAGACGGTTCTT	-	16724790	16724901	TTAAGGACATGATTAACCCCGGTCTTTTAGCCGAGGTTCTTAACTCATGATTTGACATTTTTGTGTGTTTTTTTTACACTTTTCGGTTAAGAGACGGTTCTTATATCTCTTA	tag134393_203
Bra-novel-miR0092-3p	A01	+	GCTGATTGATCGACGAACCGT	-	16992585	16992655	GGATTTCTGGAGGATTCATTGATCAATTATGGAGTAGTGTGCTGATTGATCGACGAACCGTTGAGGAAGAT	tag345169_10
Bra-novel-miR0093-5p	A01	+	ATGTGAACTTTTGGTCTTTCTTA	-	17004090	17004356	ACAACGAAGAATGTGAACTTTTGGTCTTTCTTAATTTACTTTGTATTTTTGAACCAGAGAAATGTATTAAATTACCAAAAAACATTGAAACACACAAATCCAAGTAAAAATAAAATAAATAAAAAGTAAATAAAAAATAAAGTTCAATGATAATTTAGAAGAAAACTTAAAAAAACAATTGAGATAATGATAATATTTCATTGGCTTACTTGATAAATATATACATTGACTTATCGAAATATTTCATAAGTTTACATTTAATAAACA	tag313193_24
Bra-novel-miR0095-3p	A01	+	GCTAGTCAGATATGCAGAGAGTG	-	17472125	17472231	CCTTGGATAATTTGGTATATCTGGAAAGCTAGGAATGATAAGTTGTTCAGAGGCATAGACAGAGATCCATTGGAGCTAGTCAGATATGCAGAGAGTGAGTGCCAAGC	tag193534_11
Bra-novel-miR0096-3p	A01	+	TAGTGGTTTCAGATCTGGGCTTA	-	17937048	17937209	GGAAAACTTTTGCGTTTGCTCAGCTGCTGCTCCGGCGGTCGGTGCTTCTCACCGTCGCCGGGAGCGGTCTCGTATTCTCATAGGCTTTTAATCTAAGGTTTTAATTTCGGAAAAGGTCATCCTTTTTGTTAGTGGTTTCAGATCTGGGCTTAAAAGGGAATC	tag290991_20
Bra-novel-miR0097-5p	A01	+	TCCGGGTGTTGGATATCCTTCTA	-	18039193	18039275	TTTGCGGATATCCGGGTGTTGGATATCCTTCTAAAAATTATAATATCCGGCGGATATCCGAATCCGGATTTGGTTCCTTAAAA	tag123812_11
Bra-novel-miR0098-5p	A01	+	GACGACTTCCTGGACGACTTAC	-	18437673	18437777	TTTTGACTCAGACGACTTCCTGGACGACTTACATTTCAGTCGTATGGTGAAGAAATTAAAACAGACGACTTACATGTAAGTCGTCCAGAAGAGTTTAATATTTTT	tag265102_43
Bra-novel-miR0099-5p	A01	+	TCTCGGTGCTTTGATATCTCTCA	-	18538998	18539303	TTACTTGCATTCTCGGTGCTTTGATATCTCTCAGAACTGGTTCGACAATCATTTATACTACAACATTTGTCTTAGGAGCCTTGAAAACTCCTAACATCAAATTGGCGCCGTTGCCAAATTCTGAGTAGATTTAAACATTGAGATTTAGTCAATTGCTTGAGACTAAGTCATTTTTATTTTCTTTAGTTACTGACTCTTCTTCACCTTCCTTTAATCTACAGGTGTATGAACTTGCGGAGCAGGGGTCCATCAAACCTAGTTCCAAGAGCAGCAGACATCAGAGCTTTAGAGAGAGAGTGTGCTAGA	tag230628_440
Bra-novel-miR0100-5p	A01	+	CACTTGGAGGCATTTGGAGCTCA	-	18558091	18558329	TTCTTGGAGGCACTTGGAGGCATTTGGAGCTCAAAAAGGAGTGTTTAGAGTGGTCATTGGGCGAGCAAGGCATGGGAGCGACCAGTCCGGAGCGACACCACCAAGTCGCTCTGATCACCCTACTGGAGCGACCTAACCAGAGCGACAGGGAGAAGTCGCTCGCGGTTTCATCACTCGGAGATGCGAGAACGAGCCCGGAGCGACCTCTCGCAACAACACAGTGAAGTCGCTCCCGAAGC	tag138289_10
Bra-novel-miR0101-5p	A01	+	GCACCGACTGTTGGAACGAGATG	-	18635612	18635711	ATAAATTAATGCACCGACTGTTGGAACGAGATGGGTCTACAGGCCGAAAGAGCAGACGTGGGTGGCCCATTAACCGTGGACGGTCGGAGCGTTATAATAA	tag140460_14
Bra-novel-miR0102-3p	A01	+	TTTAGTGATTAGGATTTAGGG	-	18698569	18698776	ATAACACTAAACCCTAAACCTTAATCACTAAACCCTAAACCCTTGGATAAAGCCTGAACCCTTGGATAAATCATAAACTCTAAATCAAAAATATTTAAAATTAAACCCTAGAGTTTATGATTTATTCAAGGGTTCAGAGTTTACCCAAGGGTTCATAGTTTACCCAAGGGTTTAGGGTTTAGTGATTAGGATTTAGGGTTTAGTGTTA	tag5905_49
Bra-novel-miR0103-5p	A01	+	ATAATATGCAACTCTAAGGGATA	-	19000433	19000643	TTGGTTGTAAATAATATGCAACTCTAAGGGATAATCTCTATGTGTACTTCTGTTTTAATAAAGTAGATGATGTTAAATTTTAACGTTACAAATTGAAAACTTCAATTGAAGTTTTCAATTTGTAACGTTAAAATTTAACATCATCTACTTTATTAAAACAGAAGTACACATAGAGATTATCCCTTAGAGTTGCATATTATTTACAACCAAA	tag55836_10
Bra-novel-miR0104-3p	A01	+	GACGACTTCCAACAATTCAGAC	-	19125015	19125168	TCGTCTGGAAGTCGTCTGGACTTCTTGGAAGTCTTCGGACAAAGTCGTCTGGATTTTTTACAAGATTTATAAATTATTTTTAAAATAAGCTGGTACCAGACGACTGAAACTTCAGTCGTCTAGACGACTTCCAACAATTCAGACGACTCAGACG	tag9494_13
Bra-novel-miR0105-5p	A01	+	ATTTGAACTTTCTCGCTGATGTG	-	19478806	19479048	CACGGATGGAATTTGAACTTTCTCGCTGATGTGGTTTTTCTTATTGTCAATTCTGCCCTTATTATCTCTCATCTCTCTCAACTTCTTTGTTTTCTCCGTCAGAATCAACTCTCACATCTCTCTTCTAAATTTCTTTGTTTTCTCCGCTAAAATGATCTCTCACATCTCTCCTCTCAATAGAAATTGAGAGGATTGACAATAAGAAAAACCACATCAGCGAGAAAGTTCAAATTCCATCCGTGC	tag213047_11
Bra-novel-miR0106-3p	A01	+	AGGCAGTGACGACTCGGAAAAT	-	19554567	19554684	CTTTCTTGAAGATACTTCTATCGTTGTTTTTTTTTGTTGTTATTGTTTCATATTTGTTTTCGATGATCTCTCAATTAAAATAGAGAAGGCAGTGACGACTCGGAAAATATCAAGCTCA	tag297920_269
Bra-novel-miR0107-5p	A01	+	TCAGACGATTTACTGGGGCTATA	-	19839766	19839846	CTCAGACGACTCAGACGATTTACTGGGGCTATATTTGTAAAAATGGCTTCTGTTTTTTTGTTTGGTCACAAGGGGCTGAGC	tag118514_459
Bra-novel-miR0108-5p	A01	+	ATTGAGGAATCTTTGTATAGA	-	19842930	19843059	AATGCATACCATTGAGGAATCTTTGTATAGATGATCATAAACCATGAAATAACAAAATTTCAAAACGAATTGTAAGTATTCCCTTTACCGTTCATTAAAGTGTATAAGTGTTTCTCTTATGTTGTGGGGA	tag224391_47
Bra-novel-miR0109-5p	A01	+	TATAATTCAGTCGTCCACCAG	-	19903734	19903886	ACAGACGACTTATAATTCAGTCGTCCACCAGAGACTTAATTGTAAGTCGTCCAGGATTTTTTTCCGAGATTCTGGTCAAACCTCGTAAATCCTAGAGCTGGACGACTTACATTTCAGTCGTCTCGTGGACGACTGAATTATAAGTCGTCTGTA	tag324630_86
Bra-novel-miR0110-5p	A01	+	ACTTGATTGATTAGGGAACTTT	-	19915928	19916071	TTTTTCGTATACTTGATTGATTAGGGAACTTTAGTTAAAAAAATATGCTTGATTGATTAGTGAACTTTAGTTAAAAAAATATGCTTGATTGATTAGTGAACTGAATTTTGAGTTCTATACTTGATTGATTAGTGAACTGAATTT	tag149613_11
Bra-novel-miR0111-3p	A01	+	ATAGAGTGAACCATTAGAGCA	-	19945394	19945572	GAGTTGGATTTGCTCCAATGGTTCACTCTATAATAGAGTTACTTTATAATAGAGTGAAATATAGAGTAATGTTGATTTTTTACTCCAAATATAGAGTGAAATAAGCAACATTACTCTATATTTCACTCTATTATAGAGTAACTCTATTATAGAGTGAACCATTAGAGCAAATTCAACAC	tag139982_38
Bra-novel-miR0112-3p	A01	+	GTTCTGATTGCTTGACGTGT	-	20530677	20530980	AGCGAGTATATAAGGAGTCCTAGGCGAGAGGCATAGGGGAAAACATTTCAGAGCAAACTTAGCACTTAGAGCAATTTAGGCATATTTCTGTTTTTGTTATTCGAGCTGCGACTCAATTAGGTTATTGCCGTCTTAGGGTTTTAGAACTAGGAATCTTGCCGACAGCTTTCGTAGCCCAGGCACTTACCTTGTTGTAATGCTCAAACGCGAATTCGGAATAAGATCTACTTTGCTCTCTTTTTTATTTCTTATACTTTATTGTTGTTATTCTCGTGTTCTGATTGCTTGACGTGTGGTATTAGCA	tag276400_241
Bra-novel-miR0113-5p	A01	+	TTGACTTAAGCTTTCCTGGAAA	-	20765779	20765906	CCGGACCACCTTGACTTAAGCTTTCCTGGAAATAGCTTCAGCCTAGAATTGTAGAGAAGAACTTGATCTCCTTCTTTAAACTTTCTCTTCAGGATATTCTTGTCATGGAAAGCTTTAGTCTTCTCCTT	tag104230_13
Bra-novel-miR0114-5p	A01	+	ATCCGTTTAGAACTCCAGAGTT	-	21050169	21050241	TTCGTCACACATCCGTTTAGAACTCCAGAGTTAAGCGTGCTTGGGCTGGAGTAGTGGAAGGATGAGTGACCTA	tag302199_630
Bra-novel-miR0116-3p	A01	+	ATCTGACTGATCCATCTGGATGC	-	21517793	21517899	AACGAACGCAGCATCTGGATGCTTCATCTAGATGCACTTTCCAAATGTACAAACGAACAACACCCATGTAGAACATCTGACTGATCCATCTGGATGCACCTTCCAGA	tag291738_225
Bra-novel-miR0117-3p	A01	+	TATGAACGGCTTTAACAATATTA	-	21558463	21558820	AACGAATTTTTTAACATTGTTAAAGTTGTTCATACTAAATCCTAAACCTTTGGATAAATCCTTAACCCTTAGGTAAAATATAAAAAATAAATAAAATATGGTAGCAGCTGTAAAATTTTTTTTTTTAATATTATTAAAAGCGTTCATACTAAACTCTAAATCCTAAATATTAAACCTTAAACCCTTAGATAAACCCTAAATCCTTGGATAAAGAGATATTCCAAGGGTTATGAGTCATATCAATGGATTTATGATATATCCAAGGGTTTAGGGTTTAGGGTTTAGTGTTTATCTAAAGATTTAAGGTTTCATGTTTAGTGTTTAGTATGAACGGCTTTAACAATATTAAAAAATCATT	tag230066_11
Bra-novel-miR0119-3p	A01	+	AACTTTAAGTCGTCTACTTTT	-	22024605	22024920	AATATTTTTTTAAAATAACGACTTAAAGTTAAGTCGTCATAGTTTAGTTTTGCAATTGAAAAAAAAATTCAAGATTTAATTATACACATACGACTTATAATTCGTCGTCCACCAGACGACTAATGTAAGTCGTCCAGGATTTACGAGGTTTGACCAGAATCTCGGAAAAAAGTCCTGGACGACTTACAATTAAGTCGTCTGGTGGAGACTGAATTATAAGTCGTCTATGTATAATTAAATCTTGAAGTTTTTTTTTTCAATTGCAAAACTAACCTATGATGACTTAACTTTAAGTCGTCTACTTTTAAAAAAATAT	tag231652_13
Bra-novel-miR0120-5p	A01	+	ATTTAGTTTTAAGGGATGTAGCT	-	22117312	22117469	GAATTTTTTGATTTAGTTTTAAGGGATGTAGCTTTGAAATTTCCTATAGCTAAAAAGAAGGGGTTTTAGAAAATAAGATTTTTACAACCATTTTTTGTATGTTTTTGCTGTAGCTTTAGTTTTTTGGTTATAGCTTTAAAAACTAAGATAAAGCATGA	tag89791_10
Bra-novel-miR0121-5p	A01	+	CTAGCGTCTGGTCGCTGCGATC	-	22184386	22184492	TCGCGGGTCGCTAGCGTCTGGTCGCTGCGATCAGTCGCTGAGCCCGCAACCGGTTAACGAACAATGTTTAGTCGCTGAAGTTGGTCGCTGACGCTAGCGACCTCCAA	tag282171_13
Bra-novel-miR0122-3p	A01	+	AGGATTGGAGCAATTTTACTCC	-	22228216	22228376	AAAGTGATTATGGAGTAAAGAATGCTCCAACCCAACCCTATATCTCACTCCATAATGAAGTTTACTCCATAAATGGAGTAATCTATTTTTTGTTTGTTCATCACTCCATTATAGAGTGGGAATTGGAGTAGGATTGGAGCAATTTTACTCCATTTTCACTT	tag162113_39
Bra-novel-miR0123-5p	A01	+	TTGTCTAGTGATCTCCATAGCT	-	22355603	22355672	TCTGTACTTCTTGTCTAGTGATCTCCATAGCTCTTTCGCCGTGGGGATCTCACAGTAGACACGGTACAAT	tag291835_123
Bra-novel-miR0124-5p	A01	+	TGACGTTACTGTGTTCCCTCTC	-	22373460	22373540	CTCTTCATACTGACGTTACTGTGTTCCCTCTCATGAGGTACGGACCGAGAGAGAACACAGGGTGCGGACCGGTCACTTAGT	tag249444_114
Bra-novel-miR0125-5p	A01	+	ATGTCATCCGGACTTGGCTTG	-	22421721	22421891	TTATTACACCATGTCATCCGGACTTGGCTTGAATTAAAAAAAAAATGCTATTTTCAAAGTCCATTCGACCCATCTCGAAGCCCATTTCCGAGCCACTCTCTCAGAAGCATAATCCCGTGTTCTAATAGCGAATAAAATTGAAGCAGAGTGCTGGAGGATAGCTCAACATAT	tag67228_11
Bra-novel-miR0126-5p	A01	+	CTGATCCTGAGCTACGAGCAT	-	22495090	22495244	TGTTGGAATCCTGATCCTGAGCTACGAGCATGGTCTCTCCCTTTCCGTTGATCACTTTGACGCGCTTTTGAGGCTACAGCTCGTCAAGGATAAGGATAAGTATAGGCTGGTCCCTCGGAGCTTCATGTTGGTGGTTAAGAGGTTCATCTCCAACT	tag71225_629
Bra-novel-miR0127-3p	A01	+	CGTCCGTCAGAATACCGCTGTTT	-	22567362	22567711	GCACTACAAGAAAACAGCGGTATTCTGACGGACGTTCCGACGGAAAATGAATTCCTCGGAATATACCGAGGCATTTCCGAGGCAATTCCGCTCCAACGGCTCTCTAACGTCTATAATATTTCCTCAGAATTCATCGGTTTTTTCCGAGGAATACTAGTTTCCTCGGTATTCCGTCGGAATATTCCGACGAGATGAATTTTCCTCGGAATTCCGTCGGAATATTCCGACGGAATACCGAGGAAGCAAAATTTTGTGTTTCCTCGGAATTGCCTCGGAAATGCCTCGGTATATTCCGAGGAATTCATTTTCCGTCGGAACGTCCGTCAGAATACCGCTGTTTTCTTGTAGTG	tag227710_24
Bra-novel-miR0128-5p	A01	+	AAAGATTTTAGATCGGTAGGTTA	-	22575878	22576089	TTTGATTTCTAAAGATTTTAGATCGGTAGGTTAAGCGCGGAATGTGTATTCTAAATATTCTTAGAATACTCTTATTTACGTAGATCACGTATTCTAAACATTGTAAATTCAATGAAAAAAGTGGATTTTGTTTTCTACTTCATAGAATGTCATTTCTAATTTATTTAGAACATAATCTGAAATTTATGATTTAAACATTTTTAAAACTGAAA	tag18371_154
Bra-novel-miR0129-3p	A01	+	CGGAACGTCCGTCAGAATACCGC	-	22652511	22652712	CCGAGGAATACTATTTTCCTCGGTATTCCGTCGGAATATTCCGACGAAATGAATTTTCCTCGTAATTCCGTCGGTATATTCCGAGGAAATTCCGAGGAAGCCAAATTTTGTGTTTCCTCGGAATTGCCTCGGAAATTCCTCGGTATATTCCGAGGAATTCATTTTTCGTCGGAACGTCCGTCAGAATACCGCTGTTTTCTTG	tag303367_218
Bra-novel-miR0130-5p	A01	+	TCTAATGTATGCCTCTATAAT	-	22830957	22831129	GTGGATTTGTTCTAATGTATGCCTCTATAATAGAGTTCCTCTATTTTAGAGAAAAATATAGAAGAATCCTACTTTTTACTTCTATATTTAGAGATGAAAATAGCAAATCTGTATATTTTCCTCTATAAATAGAAGAACTCTATTATAAAAGTATACATTGGCGCAAATCCACC	tag311936_10
Bra-novel-miR0131-5p	A01	+	TTTTTATGGTGATTGTGAGAAGC	-	22835799	22836067	GAGATGAGTCTTTTTATGGTGATTGTGAGAAGCACTGCACACCGAAAAGGTAAACAAAATACATAGATGGTGTCGGCTCAAGTTCAAAGTATGGGGAGAGGGAAGAAAACATTTTAAAAGAATAATGTTCAAAATTTTGAAAAAAATAAATAAACTTTTGTCCCTGAAACTGATAATTTTAAAATCAACAAATGCCTAAATGCAAAGTTATTTAAATTCAATATGCTTTACACTAGAGACTTACTTTACCACTAACAAGTACTACTATA	tag250103_21
Bra-novel-miR0132-3p	A01	+	ACACGTCGTGATTATGTTAATTA	-	22836669	22836933	CTCTTCTTTGTTATGATATAGTTCAACGTGAAGTCCATTGATATATAGTCGCTTTTTGTGTAAAAATACTTGAAGTACTTTTACAATTTTCTTTTGTTTAGGCTAAAAATATATATTAATTGTGTTATAATTTGTAATAATAATTTTACTTTTCTAAATATTTTAAATCTTAAACAACAAGAGATTTTAATCATATTTTTGACACATGTCATAATCTCAATTTTTTATTGACACACGTCGTGATTATGTTAATTAGCAATTTTGA	tag141959_35
Bra-novel-miR0133-3p	A01	+	TTTGTTATTTCGAGCTGCGACTA	-	22867484	22867777	CGTGAACCACGGCATGGTCGCGCTTGGCCCACGAGGAAGGAATAATTGTCAAGTTTCCGCGGATAATACGGAAGTTTTGAAGATAATTGTGAAGATCGGGAAAAATGGAATATCTCCATTTTTATGCTATGACGGCTTAAGGGCAGAAGGTAAAAGCGTAAACCGACCCTGGAGCTAGTATATAAGGACCTAGGCGAGGAGCAGAAGGGAGAACTTTTTGAGAGCAAACTTAGCACTTAGAGCATTAGGCAACTTTCCGTTTTTGTTATTTCGAGCTGCGACTAATAGGTTTGC	tag71154_12
Bra-novel-miR0134-3p	A01	+	CGGCTCTGATACCAATTGATG	-	23544153	23544249	CGTTTTCATCACGTCGATTGGTGCCAAAGCCATGCTAATTACGTCTCTGTCAAGAGGAATTTTGCACGGCTCTGATACCAATTGATGCAATGAAAAC	tag258904_57603
Bra-novel-miR0135-3p	A01	+	GGTGCGGGACAAACGGTTTAAC	-	23884232	23884417	GAAGAAAGTATTAAGCTTTTGTCTCTCACCTTCAAGCTCTCGATTTCTCTCTGTTTCAGATTTTTTTTTATTTATTTTATTTTATTTGGTTCTGTTAATAATTTTTTTTAGATTTAAATCTGAAAATATATGGAGATGTTTATACAGTTTGAATGGTGCGGGACAAACGGTTTAACTGCGGTGCGG	tag279726_11
Bra-novel-miR0136-3p	A01	+	ATTGGAAATGGTCTTAGCTCATA	-	23985118	23985427	ATTTTTTTGTTAAAATGCTCTAAGAACATCTACAATATCACTCTATTTTTTTTCTCTATAATTTTCTCTAATATAAAGTAACTTTTGTTCCAATAGGCTTACTCTATAGTAGAATTACTTTATTATAAAGTACAAATAGAAGAATGTTACATTTTTACTCTAAAAATATAGTAAAAAATAACATTCCTATATATTTTACTCTATAAATTGGAGCAAATCCAACTCTATAATAGAATAACTCTATTTTAGAATGAAATAAAAAAAAATAAAGGGTTACATTGGAAATGGTCTTAGCTCATAAAAAAAAAAA	tag11928_22
Bra-novel-miR0137-3p	A01	+	CCCTCAGAACTGGTTCGACAATC	-	24012620	24012889	GTAGTATAAATGATTGTCGAACCAGTTCTGAGGGATATCAAAGCACCGAGAATCCATCCTTAGTTCGATACTTGATCACCCAAGGTCTAATCCCTATGCCCATGAATTCTCTTTTTCCTTAGTCAAGAAAGTATCATTCTGTTATTGCTTTTTAGTTTTAGTCATAACTTAAAACCCATCTAAATCATTGGTTGCACTTAGATTAAGTGAGTACTTGCATTCTCGGTGCTTTGATATCCCTCAGAACTGGTTCGACAATCATTTATACTA	tag51530_161
Bra-novel-miR0139-3p	A01	+	AATCTGTTTCTGTAACTTTTAC	-	24193970	24194209	GTGTTTAACGCGTGGGGGCAGAGAGAGAACGAAAGAGGAATTTGAAGTATTAGCTATGAAAGCTGGATTTAAGCTCCCAAATTTTATCTATGGTGCTTATTCTTTTTGGGTCATTGAATTATACCCAAATTGAATTACAACTTTTACTTATACATGTTATACTTAAATAACGTTCTAATCTCTTTCCAGACTGGAATTTTGGTTGTTGAATCTGTTTCTGTAACTTTTACGGGGTGAACA	tag60423_10
Bra-novel-miR0140-5p	A01	+	AGGGAGGACCGTCCGATTGAAA	-	24230460	24230740	CAGCAGGAGGAGGGAGGACCGTCCGATTGAAAATACTTAAGAGGACGAAGACAAATTGTGTGGAAAAAGAAGGACCGTCCGATTGAACATATATCCGTTACGGTTTAAAGATCCAACAATACATACCAAAGGGACTCTTAAGGTTTTCTCCCCAAATTTCTTCGACGACGACGACTCTTACAACAGTGAGTTTTCTTTTTGCCGATCGTTAATTTGTTTCTTTTCCGTTCTTAATCATGAAATTGATGCAATCGATTGAGTTTTCTTCCTCTTATTTGCGA	tag86052_10
Bra-novel-miR0141-3p	A01	+	TCTGGGACGGCAAGAGTTGATGG	-	24251701	24251796	CAATGAATCCACTAACAAAAAGTTTGTTGTTATAAAAAATCTCATTCAAGGTCATTAAAGGTTTCTGGGACGGCAAGAGTTGATGGTGGAACCATT	tag164831_24
Bra-novel-miR0142-5p	A01	+	ATCATCTGAATGCAACTATGTTC	-	24328283	24328501	ATCCAGATGAATCATCTGAATGCAACTATGTTCGTTTGCTTTTCATTTTTTAACTTCCATCTGCATCCAGGTGGAGTTGTTAATAAAATAACTAAAATATAATTTTTTACGTTTCGGCGGAAAAATAGCATTTTTACGGTTTTGGCCGAAAATATTTTGTGGTTTTTGAGGAAATATGTGTTTTTCGCGAAAAAGTGCATTTTTATGGTTTTGGGGGAA	tag69544_3712
Bra-novel-miR0143-3p	A01	+	AGATTGATTGTAAAGAGTAGATG	-	24596284	24596541	AGAAGCAAGATAAGCTTCAACTCTTCACTATCAGATATCTATTCCAGGTATCGGTTCATGAAATTTGGAGGGAAAGAAACAGAAGACGACATGGAGAGACAGCTTCCCCCCCTGATCTCTTAGCCAAATTGTTTGAGAAGACTATGCGAAACAGATTTTCGATAGCTCAGAGGAGGAAGGATAAGAAGCTTGAGGGTGGGCTTCAATTCTGGTTTTCGAACAGATAGATTGATTGTAAAGAGTAGATGTTCTTGAGTT	tag258740_15
Bra-novel-miR0144-3p	A01	+	GATTGGTTGAAGCTGTAGCTTTC	-	24875325	24875562	TTTAAATAAAGATGAGATTAGCTCAGCCATTATTTTCATTATTGTATATAGGCTTTTTCTTTAATATCTATACTTACATTTGGACTTTGTTTAATTTTAATTGTAAAACACGAACTGGGCTTCAGACAATATTGTTGCTTTGTTGGTCCAGAAATAGTCAATGTAGAGTTTTTTTTTTGTCAAAATGTCTAAAGTTATTGGGTGTGATTGGTTGAAGCTGTAGCTTTCTATTTTTTGC	tag331059_10
Bra-novel-miR0146-5p	A01	+	TCTCTGATTGGTTGATTTTTC	-	25200110	25200227	AATTTCGGATTCTCTGATTGGTTGATTTTTCTATCCTATGTGGACACCCTCTCCATGGCTTATATGCCCCTTTTAGTATAGTATAGATTAAACATAATTGAGAGGTTTTACCATTAAA	tag126989_65
Bra-novel-miR0148-5p	A01	+	TGAAGTGGCCTCGACATCTGGT	-	25286006	25286284	GTGGAGTTTCTGAAGTGGCCTCGACATCTGGTCAACTTGGTGATGGTGCTGACAAGGATGAAAGATACGCTTTAAATATACAAGATGCAGAGAGTATGAAATCTAGGCAACGGCCAAGAAGAAGAAAGAGGAGCTCAAGTTTGAAAATAGTAGAAGTTGAGCTCATCTTTCTTCTTGGCTGTTGCATAGATTTCATACTCTCTGCATCTTGAATCTTTCGTCCTTCTCAACATCATCACCAAGTTGATCAGATGTCGAGGCCACTTCAGAAACTCCACC	tag23503_25
Bra-novel-miR0149-3p	A01	+	ATTGATCGAAGAATGTATGCCA	-	25340731	25340895	AAGGGGCACGGCGACGCCTCTTCGAACATGTATTGAAAGAAGCCCTTAATAAATCCTGGTTTAGTATGAGAAACAAAGTAGTGGGCCGCTGAATGACACTCAGAAACCGAAGCCCACTGAAACACAATAGAACATTGATCGAAGAATGTATGCCACGTGGCAAAA	tag337275_10
Bra-novel-miR0151-3p	A01	+	AGATAAGAATATGATATGTGGTT	-	25703173	25703509	AAAATCTTAAAACCAGTATATTATTATTTATTTTGTTTGATAAAAAAGTTAATATGGTAATTTCAAAAAGAATTTAGATGTACTATTTAATATTAAAATTAATTACTGAAATATATATATATATATAACTGGTCTAGATTAAAAATGATAAACAATAAGAAAATATATTTGGCTTTTCTTTGGAATATTATTATTTAGATGTATATTGTTTATTTGTTTATGTTAGGAAAATATCATATATGAGTAAATTTAGGATATTTAGTTCAGTTTCTAATTAATGGTATAACATAGACTTTTGTATTGTAGATAAGAATATGATATGTGGTTAAAAAAAAAG	tag138050_11
Bra-novel-miR0152-3p	A01	+	TGCTATTTGTGGTTACTCAGAT	-	25712706	25712802	CCGAATATTGATCTCGAAGGCCACGATTTAGAATCAGTTCTATCCTATGATAGTGACGACAACGATGCTATTTGTGGTTACTCAGATTATGACAACT	tag176293_832
Bra-novel-miR0153-5p	A01	+	AAAAGTGGATATGGAGTAAAA	-	25833670	25833854	AAAATGGAGTAAAAGTGGATATGGAGTAAAAATGCTCCAACCCTATTTCATCTCTCTTTTTATAATAGAGTAATGAACAAACAAAAAATAGATTACTCCATAAATGGAGTAAAGTTTATTATGGAGTGACATATGGAGTTGGGTTGAAGCATTTCTTACTCCATATCCACTTTTACTCTATTTTA	tag37209_10
Bra-novel-miR0154-5p	A01	+	TCAGATTTGGACTTAGGTACCT	-	25899365	25899483	CTCTTTTTGGTCAGATTTGGACTTAGGTACCTTCCATATTTTTAGGATTCTTAAAATAATTGATATGATTTTTCAAAGTTCATCAGGGGTACCTAAGTCCAAATCTGACCAAAAAGAGA	tag47954_14
Bra-novel-miR0155-3p	A01	+	ATCTTAAGAGATTGTAATCTGTA	-	26017892	26018244	AGATTGGGGCTGAGGTCGCGAGCATCTGATCGGGGATGCGAGCTGTTTGCTGTTGGATCGCGAACGGCTTAATCGTCTGGTGCGAACGGGACGCTTGCTGTCTGGGAACGCGAGCTGTCCTGGATGGTAGCTGAGGTTGAGTTCGTCTAGGATCAGGAACGCCTTGGGCTGGAGCTGATCTGGGATGTGAGCTGGAACAAGAAACGCGATCGGATGATTAGGGTTCGTCGGGTTCACCGGCTAGGGTTAGAATTTTTAGGGTTTTGGCGATTTGGGTTTTAGCTTAGGGATTTAGAGTTTCGTGCTGATAACGTGTTGTAATCTTAAGAGATTGTAATCTGTAAGTTCTTATT	tag34142_18
Bra-novel-miR0156-5p	A01	+	TTATTACGTGTAGACTTCCAA	-	26121212	26121350	TAGACTTCTTTTATTACGTGTAGACTTCCAAAGGATAAAAACGTAAAATACATTTATGTTTTTTGTTTGGTCATAAGGGTGAAATAGTATTTTCACTACTCCTTTAGGTTGGTTTTGCATTTGACTGAAAGTGGGGTAC	tag284246_115
Bra-novel-miR0157-3p	A01	+	CTTCCGACGAACTTTGTGTCCTC	-	26130531	26130793	CGGAAAATTCCGAGGGACATGAGTTCCTCGGAATTTTCCGAGGGAATGCGATCCCTCGGAATTTTCCGAGGGATCGATGTTCCTCGGAATTTTCCGAGGGAGAGGCGTTCCTCGGAATTTTCCGAGGAACATATTTTCCTCAGAATTTTCCGATAAACATTCCGAGGAATATTTCGTCGAAACTTCCTAGGATTGGACCATCGGAATTCCCTCGGTATATTCCGAGGAACCTTCCGACGAACTTTGTGTCCTCGGAGTTTCCT	tag179027_48
Bra-novel-miR0158-3p	A01	+	AGAGATTTTTGTTACTGTTAACC	-	26203524	26203608	ACTGCAGTGCGGTTTTAACAGTTATAGAAACGTATAGATATATGGTATATGTAGAGATTTTTGTTACTGTTAACCGCGGTGCGGA	tag143507_1072
Bra-novel-miR0161-3p	A01	+	ATTCATTTTCCGTCGGAACGTCC	-	26923553	26923872	GGTATTCTGACGGACGTTCCGACGGAAAATGAATTCCTCGGAATATACCGAGGCATTTCCGAGGCAATTCCGACGGCTCTCCAACGGCTCTCTAACGTCTATAATATTTCCTCGGAATTCATCGGTTTTTTCCGAGGAATACTAGTTTCCTCGGTATTCCGTCGGAATATTCCGACGAAATGAATTTTCCTCGGAATTCCGTCGGAATATTCCGACGGAATTCCGAGGAAGCAAAATTTTGTGTTTCCTCGGAATTGCCTCGGAAATGCCTCGGTATATTCCGAGGAATTCATTTTCCGTCGGAACGTCCGTCAGAATAC	tag41846_234
Bra-novel-miR0162-5p	A01	+	ATTGTTCGGGTCGTATTTGGT	-	27281463	27281611	GCACTGATCAATTGTTCGGGTCGTATTTGGTACGATCTAAAATGTTGGGATCGAAATTGGCACTTTTCCCGGGGGTTTTCACCGAACCAAACACTTTAGAACACTCATGACAATTTTGACGGTTTACGAACATTGAACAAGGTTCTGCC	tag99070_11
Bra-novel-miR0163-3p	A01	+	CGGGCTCTCTGATTGGATGATTA	-	27361192	27361446	ATCAGCATATATAATCATCCAATCAGAGAGCCCGAAGTTGCCACGTCATCTCATTTATTTTTTCGTAAAAAATGAAAAAAAAATGCAAAGGACAGGATCGAACCCGGGTTAGTATGACATAAATATAGAGCATATACCGCTAAGCCATTGAAACTTTCTTGAACACATATACAAGAATCACTAAATATGTAATCACAAACTCTTATGTACATTTAGCAACTTCGGGCTCTCTGATTGGATGATTATATATGCTGA	tag278636_154
Bra-novel-miR0165-3p	A01	+	AGTGCGACGGATCTGTACGAAT	-	27487918	27488244	ATGTAACCAGTGTTTCTGCGAGACCGAAAGACATTAAATGACTTGCAATTGTCTGCGTATTGTGCTTATGTTGACCCAACTGCTGAATTTACATTAATACTCCACCTTTGAACAGACATTTCTCTCAAGCAAACCAGCTACTCGAACATGTAGAAGCCGTAAAACCGGTTCGATACTAACGATAATATAAGTACGAAGTTAAGGAAAAAATAGACGATTCAAAACCGAAATGGAAATGAAAAAACCATGGAGTCGAGACGAATCTCTTTCCTTAACTCTTAATATTCGCTCCGTTAGTGCGACGGATCTGTACGAATATGAGTCCCA	tag194182_222
Bra-novel-miR0166-3p	A01	+	AGACGCGGCGTCATAGATTTGTT	-	27566695	27567028	CAAACGAACATGACCATATCCTTATGACCTTTGTTTTTATTTTTTCTTTATTTCTTCTTCGAGATTTTTTTCTGCAAATATCCTTTTTTGTCAACGTGTAAATATCCATTTTCCTTAAAGAGTGATTCACATTTTACAGTGGTGGAAAATACGGTTCACTACTACACTATATGCGGTGGTATCTGTCAATACCAGCCCTAACTACAAGAAGAAAAATATTGGCTTCCGGCAGCCACAATAATAAATATTTTATCGGCCACAAAATTATTAAAGCTCTGTTCGTTTAACGAACGCGGAACAGAGACGCGGCGTCATAGATTTGTTCATAAGTTTT	tag21780_10
Bra-novel-miR0167-3p	A01	+	GCTCTCTATACTTCTGTCAATA	GTTGACAGAAGATAGAGAGCAC	27675902	27676075	GGAGTGATGCAGGTTGTTGACAGAAGATAGAGAGCACTAAGGATGACATGCAAGTACATACATATATATCATCACACCGCAAGTGGATATAAGGAAATTCAAGAAAGAGAGGAAAAAAGAGCCTGCATCTCTACTCTTTTGTGCTCTCTATACTTCTGTCAATACCATTATTTA	tag77826_2068
Bra-novel-miR0168-5p	A01	+	AAGACTTTTCAAAACTTGAGCT	-	28519712	28520021	GCTTGGGGCCAAGACTTTTCAAAACTTGAGCTAGAGGCTTCTCTATTGATCCCAATAAAACAATTCAATTAAGCACAAAGAGTCTATTCTTTTCCTTTTTCATTTCTCCCAAATCATAATCACAACACTCACCCCCCACCTATAGCTAGACAATAGAGTGCCCAATCTAGCAAGAATGAAGATCAAGCATTGTCGTTCCCGATACTCTCAACATTATGCACATGTAAGACTTTCCGAAAAAGGCCTCACTCATCAAACAATGAAAGCTTAAAAGGAAGGAAAGGTTTTGGGAGTGGTCTACCACTAAGTT	tag174624_228
Bra-novel-miR0169-5p	A01	+	CGGATTTGGATCTGGGCACTCC	-	29531215	29531306	TTTTACTATTCGGATTTGGATCTGGGCACTCCAGATATCTTATTTTCGGAGCGGATCCGAAACGGATCTCGGATCGAATCCGAATTTCAGAT	tag346866_13
Bra-novel-miR0170-5p	A01	+	GCCATGCGCGGAGTGAATAGATT	-	29554956	29555146	TGATACCCGCGCCATGCGCGGAGTGAATAGATTAAATAGAGATTATAATTTTTAATCTATAAATATTAGAAAGGTAAAAGTTATAATCACAAATATTTCATGTTATATAATAAAAGATTGAAGGACATTGTGCATGTTTATAAAAGATAAGTTTTGATTTTTTTTTAACTTGTGTAATTGGTTAGGTGTAA	tag267483_40
Bra-novel-miR0171-3p	A01	+	GCAAGTTGACCTTGGCTCTGT	-	29592740	29592869	TAGAGAGTGGAATTGAGCCAAGGATGACTTGCCGGTTTATATACAATCGGTTCATGAACCATTGTTTTGGTCACATACTCAGCCCTTTGGTTGTGTCTGGCAAGTTGACCTTGGCTCTGTTTCGTTCTCT	tag108983_187
Bra-novel-miR0174-5p	A01	+	GCAGGTTTCGGCGGCAGCGGC	-	30472607	30472861	TTTGGTTGCCGCAGGTTTCGGCGGCAGCGGCGGCGGCAGCGTCAATGAAAACAGTTGTTGTTCGTTTCGCAGACGCTGCCGCTGCCGCTGACGCTGCCGCATACTATATCGCGACCGCAGGTTTTATCGGCGTCAGCCGCAGGACGCGGCGTTCAGACGCGGCGTCAGACGCAGCTTCCTGCGTCAACGAAACGAACAAGAGTTGACGCAGAATGTTGACGCTGCCGCTGCCGCCAGTACCAGCGGCAACCAAAC	tag336998_11
Bra-novel-miR0176-3p	A01	+	ACAATGTGACTCTGAGTGAAATT	-	30634685	30634782	AAGTAAAGATGTTTCTTGTTGAGGGTTATATTAGTAAACCTAGCATAAAGAAAGTGTGTTGTATCACAATGTGACTCTGAGTGAAATTAATAAGACAA	tag159257_13
Bra-novel-miR0178-3p	A01	+	AATCGCTCAAACCGCTCTAAACT	-	30970733	30970805	CAGCTTTTGCGGTTGGTAGCGGTTGCTGGCGTTTTGCAACAATCGCTCAAACCGCTCTAAACTGCTCTAAATC	tag56343_103
Bra-novel-miR0179-5p	A01	+	TCTATTATGAGTTCTCTCTAAC	-	31321780	31322022	CCACCCCCCCTCTATTATGAGTTCTCTCTAACTCCATAATTAGTTGTTGGTGAGCCTCGAACCCAGGACCTCACCCTTTAACAGCATTCCCACAAGACAAGCTGTCACCAATTGAACTGCAGATCAATTGGTGACAGCTTGTCCTGTGGGAATGCTGTTAAAGGGGGAGGTCCTGGGTTCGAGGTCACCAACAACCTAATTATTGAGTTAGAGAGAACTCATAATTGAGGGGTTGGGGTCGGT	tag135556_12
Bra-novel-miR0180-5p	A01	+	AACGAGCTTGCTTCTGAAGTG	-	31628751	31628943	CGATGGATTTAACGAGCTTGCTTCTGAAGTGGCCAAATTCGCGGGTAATCTTCCTTTGGCTCTTAACGTTTTGGGGTTGTACTTGCGAGGGAGGGACAAAGATGATTGGTTAGATATGTTGCCTAGGCTTCGGAAAGGACTAGATGGGAAAATCAAGAAAGCACTCAGAGTTAGCTATGATGGGTTAGGTTGC	tag26089_34
Bra-novel-miR0181-3p	A01	+	TCAAGGTTGTGACTTCTGTTT	-	32135974	32136221	TTATATATTAAAACAGAAGTCACAACCTTGATTCATGTGTGATTTTTTTAAAAATGGACCTAATGGACCTATTCATAGAAATTCATAAAAAGATATCAAAAGATACTATGATTGAAATATTTTAAAAATTATATTTATTATTAGTCTGAATTAAAATATAGTATGAATTTCTATGAATAGGTCCATTAGGTCCATTTTTAAAAAAATCACACATGAATCAAGGTTGTGACTTCTGTTTTAATATATAA	tag137615_10
Bra-novel-miR0182-5p	A01	+	ATGGTGAGCAATGAACGACGAGG	-	32246452	32246679	AAGGGTATGAATGGTGAGCAATGAACGACGAGGAACAAATGTATTCCTTAACATTCCTTAAAAAGTCATCATTCATAAGGAATAATTTTTTCTTCTCATTCTCTACCATTTTTTTTGTAGAAAAATAAAGAACAAATTAATTTCTTGTTAAATATGGGATGAAATAACCATTCATTTTCATTCTTGTAATTCAGTTCCTCTACGTTCTTTTCCTATTCGTTCCTCTTG	tag111376_11
Bra-novel-miR0183-3p	A01	+	AGGATTGAAGCAATTTTACTT	-	32249194	32249352	AAGTGAATATGGAGTAAAGAATGATTCAACCCAACTCCATATCTCACTCCATAATGAAGTTTACTCCATAAATGGAGTAATCTATTTTTTGTTTGTTTATCACTCCATTATGGAGTAAAAAATGGAGTAGGATTGAAGCAATTTTACTTCATTTTCACT	tag162601_10
Bra-novel-miR0185-3p	A01	+	CGGTTCTTAGCTTTTCTTAGTTA	-	33008778	33008987	TCTTAGCTTTTAACTAAAAAAAACTAAGAACCGTCTTTTAAATAAGAGATATAAGAGCCGATTCTTAGCCAAAAAGTGTAAAAAAAAAACAAAAACAAAAAAGTGTCAAATCATGAGTTAAGAAGCCTAAGTTAAGAATCTGGATTAATCATGCTCTAATATCTCTTATTTAAGAGACGGTTCTTAGCTTTTCTTAGTTAAAATCTAAAA	tag349627_127
Bra-novel-miR0186-3p	A01	+	AATGCTGTTAAAGGGTGAGGTC	-	33358176	33358302	CTCGAACCCAGGACCTCACCCTTTAACAGCATTCCCACAGGACAAGCTGTCACCAATTGATCTGCAGATCAATTGGTGACAGCTTGTCCTGTGGGAATGCTGTTAAAGGGTGAGGTCCTGGGTTCGA	tag264185_18
Bra-novel-miR0187-5p	A01	+	CTCGAACCCAGGACCTCACCCTT	-	33364312	33364460	GTTGGTGAGCCTCGAACCCAGGACCTCACCCTTTAACAGCATTCCCACAGGACAAGCTGTCACCAATTGATCTGCAGATCAATTGGTGACAGCTTGTCCTGTGGGAATGCTGTTAAAGGGTGAGGTCCTGGGTTCGAGGCTCACCAACA	tag246070_11
Bra-novel-miR0188-3p	A01	-	CATTTGACTGAAAGTGGGGTAT	-	275278	275620	AATGTAAAAGTATACCCCACTTTCAGTCAAATGCAAAACCAACCTAAAGGAGTAGTGAAAGTACTATTTAACCCTTATGACCAAACAAAAAACAGAAATGTATTTTACGTTTCTATCCTTTGGAAGTCTACACGTAATAAAAGAAGTCTACATATATATAGACTTCCTACGAAGTCTACTTTATATACTTGTTTTGTAGTCTACACTCTAATTTGATCTAATAATTTAATTTTAAAAATGTATAAAAATAATTATTGTGATATTCTTAACTAATCATCAATATAATGGACTACTCCTTTAGGTTGGTTTTGCATTTGACTGAAAGTGGGGTATACTTTTACAT	tag83279_12
Bra-novel-miR0189-5p	A01	-	ATTTGGAGCGGTTTGGAACGGTT	-	547563	547766	GTTCGGAGCGATTTGGAGCGGTTTGGAACGGTTTGGAACAGTTTGAGCGATTGTTGCAAAACGCCAACAACCGCTACCAACCGCAAAAGCTGCGTTTGCGGGTGGTAGCGGGAAAACCAGTCATACCCTTGCAAAACCAATCGCAAATCTCTTAAAACCGCTAGAAACCGCACCATCCGCATCCGCAAACTCCGCAACCGAACC	tag272098_50
Bra-novel-miR0192-5p	A01	-	TGAATGACTTGTGCTTTAGTATA	-	862826	862997	TTTGATTGGTTGAATGACTTGTGCTTTAGTATATAAGGGATACGTTTTTTTATTATCTTTCCACGATCGTGACCTTGTTTTTATGGAAGTGAAACAACCCATCATTATGAGGGAAGGAATTCTATATCAGACTTTAACATATTTAAGAGGTGCAAGTCTTTCACCAACAAAA	tag154888_308
Bra-novel-miR0193-3p	A01	-	AAAACGACTTATAATAAAAAAC	-	1123091	1123355	ATACTCCCTCCGTTTTTTAATATAAGTCGTTTTACAGCTATGCACGTAAATTAAGAAAACCATTAATTTCTTATATTTTCTAAACAAAAACATCATTAATTATTTACCTAACCACAATTCAACCAATAGAAAAATATAAGATATATTACCATTGGTCATACAACATTAATTATTAATAAATTTTACATAGAAAACCGAAAACGACATATAATTTGGCACAAATTTTTTTTTCTAAAACGACTTATAATAAAAAACGGAGGGAGTA	tag89213_82
Bra-novel-miR0194-5p	A01	-	AACCGTCTTCTTGTTGAAACTTG	-	1195301	1195482	CTCAGGTCTTAACCGTCTTCTTGTTGAAACTTGAACATCTTTAAATTATAATGCAAGTAGTAGTTTGACAAAAAAAAATATCTGGTACGATGACGATATCAATATAGCCGAACCTAATTCTTATGGTTTTCAAAGAATGTTATCGTGGTCAGGGTCGAAGAAGAAGATGTTTTAGACGACTT	tag94829_51
Bra-novel-miR0195-3p	A01	-	TAGACTAACTCATCTTCTGAATT	-	1300367	1300526	CGAATAGATGTATTCAGAAGCGTGTACAGTATACTGAAAAATGCACCCGCTTCACCCGTCCAAAAATTTAAAATAATTTTATTCTAATGATTTAAACTTATTTAAATAAAAAATCATTTCTACAAAGTAGACTAACTCATCTTCTGAATTCATATATTTT	tag78280_13
Bra-novel-miR0196-5p	A01	-	AGGGCCGGTCCTGAGATTTTGG	-	1574899	1574994	GATCATAAGCAGGGCCGGTCCTGAGATTTTGGAGACTATAGTCGATTTATTAATTGGAGCCATAGGCTAATGTTTCATTCGGCTTTGCCTAGGACT	tag320013_50
Bra-novel-miR0197-3p	A01	-	ATTTTTGTTACTGTTGACTGCG	-	1702445	1702535	TTGACTGCGGTGCGGTTCTGACAGTTATAAAAACATATAGATATATGGTATATGTAGAGATTTTTGTTACTGTTGACTGCGGTACGGTGCG	tag78934_70
Bra-novel-miR0198-3p	A01	-	TCCGACTGGTGACATGTAGTATT	-	1794725	1794954	TCTTGACTTTGGTACAACGTTTATTAGATGTGGCCAATTCAACAACACATATTGACAAAAACTCTAAAGTCTCTGTACCCACACAAATGACGTAAAGATTCTGTGGACTTTGTTGTCTTTATCGTTTCATACTTGCTCTACCCTTTTCTCCATGAACGTGTTAATAGGACTCTTGTTGAAAGGTCTTCAACTATGGCTCCGACTGGTGACATGTAGTATTAGAGTTGAAT	tag114848_982
Bra-novel-miR0199-3p	A01	-	TCTCCGTCTGATCTGATGAAATT	-	2164322	2164405	AATCGTCGAAGGTCTCGTCAGCTCCGCCGACGGGAACCGAGGTTAGGGTTTTCTCCGTCTGATCTGATGAAATTTTCGATTTGG	tag34156_42
Bra-novel-miR0200-3p	A01	-	TAATGGACAATTTGCATGATG	-	2487063	2487397	TTACTGCATTTATCATGCAAATTGCCCGTGTTTGATTTTTGTATCTAATGTAACCTCTTTTTGATTATCAATATGTTTTAAGGGCACACTTATCATAAGCCAAAAATCAGATAATTAATTGTAAACTATGCATTGTTTATAATTAAAGACAGTGATGTATTCCATTTTAGTTATAAACAATGCATAGTTTTATAGTCAATTAGTTATCTGAATTTCGAATTATGATAATTGTGGGCTTAAAGCATATTGATAATCAAAAATATTACATTAGATACTTGATTTTTGGGTCAGACACTAGATACTATAATGGACAATTTGCATGATGAATGATGTAA	tag42881_12
Bra-novel-miR0201-3p	A01	-	ATGATCGGGTCTAGAGTAGGACC	-	3174275	3174506	AAAAATTCAAAATCTTATTCAAAATCTGACATGATGAACTGAAAAATACCCAAAATTTTATTCAAATAACAAATTTTTTTAATTTGAAAATTTACCTGAAATCAAAAACTATAATCGTAAACCAAAAACTTAGAAAAATATCCATAATACCGGAAACATATTCGAAATATCCAAATATACCAATAAACACAACGTATTTATGATCGGGTCTAGAGTAGGACCCAGACTCAAA	tag119343_31
Bra-novel-miR0204-3p	A01	-	TGCTCACGGCTCTTTCTGTCAG	TGACAGAAGAGAGTGAGCACA	3586643	3586763	GAAATGCAACAGAGAAAAACTGACAGAAGAGAGTGAGCACATGCAGGCACTGTTATGTCTCCATAACTTTGCGTGTGCGTGCTCACGGCTCTTTCTGTCAGTTGCCTGACTTCTCGCTTTC	tag195299_5761
Bra-novel-miR0207-5p	A01	-	CCGTCTCTTAACTTTTAACTAAA	-	4082049	4082137	ATATAAGAAACCGTCTCTTAACTTTTAACTAAAAAAGTTAAGAATTCTTAACTTTTTTAGTTAAAAGTTAAGAGACGGTTTCTTATATT	tag308126_52
Bra-novel-miR0210-3p	A01	-	TCTGGCTCTATGATATTATTCTT	-	4300860	4300988	AATTCCAAAGGGTCTCTGTCTATTCCCCTGAAAAGTTTATCATTTCGAGCCTTCCAAATATACCATATTATCCAGGGATAAGGATCCCTGTCTTGATCTGGCTCTATGATATTATTCTTCCTCCAGAAT	tag292600_12
Bra-novel-miR0212-5p	A01	-	CGGGTCCAGATCTAGTATATAT	-	4474385	4474659	CACGGTTGTACGGGTCCAGATCTAGTATATATAGTTAAAATAAAAAATTGGGTAAAGTTTGTAGGCTATTAAAATAACAAGTATTATTAGAATTAATAGAAAGTATTAATAATAGAGTATATTTGAATATTTTATTTTAAAGAAAAAAAAAATGAAGGAAACAATTGGAGTGGAACACACAAACTCATTTTGAAGGACAAATGACGTAAACTATTCCCTAAAGATGTTATGTTTTCAAGTGTATTGAGATTTTGATTATTTGCAAATTAACTGAA	tag89426_21
Bra-novel-miR0213-3p	A01	-	AGACGAAATGACGATAGTACTC	-	4561408	4561725	TCAAAAACGCGGGTACTATACGGGCGATTAGTCGGCGAGGAGCCGCTCGGCGGTGCTTGGCCATGGCGAGTTGGCTGTAGTTGGCCAATTAATCGGCAACAACAATTTTTTTTTTCTTTTTGCGGTTTGAATGCTTAAAATCTTATATTTTTATGACAGATCTATAGGTTTTAAGTATAAAAACATGAAAACGCACCAAAATCTGATAATATGTGTGATTATAAACGTTTTACGGCCATGGAAAAGCTGTAACAATAAAAACCGTAAAGACAGATGGGGAAAATGAAGACGAAATGACGATAGTACTCATCATTAAAG	tag227939_48
Bra-novel-miR0214-3p	A01	-	ATGATTGTTGCAAACCGCCGAC	-	4562542	4562617	TGGTAGCGGTTGTCGGCGGTTTGCAACAATCATTCAAATCTTGAATGATTGTTGCAAACCGCCGACAACCGCTACC	tag139475_59
Bra-novel-miR0215-3p	A01	-	ATTATAGAGGCATACATTGGAGC	-	4747723	4747899	GAGGTGGATTTGCTCCAATGTATGCCTCTATAATAGAGTTCCTCTATTTTAGAGGAAAATATAGAGAAATCATATTTTTTACCTCTATATTTAGAGATGAAAATAGCAAATCTCTATATTTTCCCCTATAAATAGAGGAACTCTATTATAGAGGCATACATTGGAGCAAATCCACCT	tag182914_24
Bra-novel-miR0216-3p	A01	-	TCGTATTTGGCACGACTGAAATA	-	4752951	4753206	TGGCACTGACTATTTGTTCGGGTCTTATTTGGCACGATTAAGAGTGTTGGGGTCGAAATTGGCACTTTTCCTCGTATATCAAACGACGTCGTTTTATCTTGTTAACGGTTGACTAACTTCTGTTAGAGTCAATGTAGATTTAAGCACGTTTTAAGAAGTTCAGGTAGTTTTTTTGAATTATAATTGAGTTGAGGTCGTATTTGGCACTGATCAATTGTTCGGGTCGTATTTGGCACGACTGAAATAGTTTGGGTCG	tag157242_10
Bra-novel-miR0217-3p	A01	-	CATTGGAGCAAATTCAACTCTA	-	4840417	4840619	TAACTCTATTATAGAGTTGGATTTGCTCCAATGGTTCACTCTATAGTAGAGTTACTCTATAATATAGTGAAATATAGAGTATTCTTGTTTTTTCACTCTATATTTGGAGTAAAAAAATATGATTACTCTATATTTGACTCTATTATAGAGTAACTCTATTATAGAGTGAACCATTGGAGCAAATTCAACTCTATAATAGAGTT	tag255436_11
Bra-novel-miR0218-3p	A01	-	TATATGAACTTGTGGGATGAATA	-	5096719	5097037	TGGTTTTGCCCTATTCACCTCACAAGTTCATATAATTTACGAAAATGCCCATCAAATTTTTTTTTTTTTTTTTTTCGAAAATGACATTTTTACTCTCTCACCCTCATCATCTTCAAGTAATTACAAGATTGCCATTGTCATCAATACCACAACCACCATGAACAACCAATTTGAAGCTCTTAATGCTCCCAAAATCGATTTACCCTTCTTCTTTTTCCATTCTTGTGAAGTAAAAATGTCATTTTCGAAAAAAAAAAAAAAAAAATTTGATGGCATTTTCGTAAATTATATGAACTTGTGGGATGAATAGGGCAAAACC	tag296987_80
Bra-novel-miR0220-5p	A01	-	TGCCTGGCTCCCTGTATGCC	-	5241247	5241373	TACGAAGTCATGCCTGGCTCCCTGTATGCCACAAGTAAATACCGATCTCATTATGAAATCGGACACTAGTGGCGTACAGAGTAGTCAAGCATAACCACTGATATTCTTGATATATGAGTACTTTGTT	tag290770_256
Bra-novel-miR0221-5p	A01	-	CAAATACTTAGGCTCTCTCTA	-	5544054	5544190	TCATTGTTGACAAATACTTAGGCTCTCTCTAGGTAAAAGAATCATCATATCTTTTAGTGTTAAAGACAGCTACTACAAACTAAAAGATATGATGATTCTTTTACCTAGAGAGAGCCTAAGTATTTGTCAACAATGAA	tag105806_35
Bra-novel-miR0222-3p	A01	-	TTAGTATTTTGCTGAGGACGTTA	-	5587488	5587788	TAATATTTTTATCGTCGTCAGCAAAACACTAAACCCTAAATCCTAATCCCTAAACCCTAAATCATAAACCCTATAAACCCTTGGGCAAATTTTAAACCCTTGGATAATTCATACTCTAAATCAAAAACACTAAATCCTAAAACCCTAAACCCTAAACTCTTGAGTGTTTAGTGTTTTTGATTTGGAGTTTAAGCTTTATCCAAGGGTTTAGGGTTTACCTAAGGGTTTAGGATTTAGAGTTTAGGGATTAGGGATTAGGATTTAGGGTTTAGTATTTTGCTGAGGACGTTAAAAAAATATT	tag273636_39
Bra-novel-miR0223-5p	A01	-	AAGCGGGTACGTGTTGGAAGC	-	6035088	6035433	AAATATTATGAAGCGGGTACGTGTTGGAAGCGTATATCCATATATAAATATATATATATATATATAAAGATTTTTAAATCAGATAGTATTATCAGTTATCGAATCGTCTATGAAATATTTTTTCTAATTATAATATCCTAATAATGATCGTTAAAAATTAAATTATATGATTTAAATTTTAAATAAAACATTTATTTATTTATAATAATTTTGAAATGATTTTATATTAAAACTGTAAAAATACACATAAATTATGTTTACAAAAAATATTATATTAATTATTTTTAATACTTTATAACTAATTGACACAATGTGTTTCAATATGTGCTATATCTTTAATAAAAAA	tag204884_10
Bra-novel-miR0224-3p	A01	-	ACATTTCAGTCGTCTCGTGGA	-	6310535	6310656	TAATTCAGTCGTCCACCAGACGACCTAATTGTAAGTCGTCCAGGATTTTTTTCCGAGATTCTGGTCAAACCTCGTAAATCCTGGACGACTTACATTTCAGTCGTCTCGTGGACGACTGAATT	tag108111_197
Bra-novel-miR0225-5p	A01	-	TATGTGACTTGTGCTTTAGTATA	-	6556958	6557090	TTTGATTTGTTATGTGACTTGTGCTTTAGTATATAAGGGATGCTATATTAATAAATGAAATATTTAAATTTTAATATTTAAAAAAATAATTACGTAGACATTGACAAAAGAAAAGGTTATGTAGACTATTGCT	tag81114_5820
Bra-novel-miR0227-3p	A01	-	CGGGTTCGGGTGCCACTTCGGAT	-	6974007	6974137	ATTACCCGTTCGGGTTCGGATATCCAATCTCTCCTAATTCAATACCCGTTCGGATATTTTGCTACTTCGGTTCGGATTTCGGTTCGGGTTTTTCGGATCGGGTTCGGGTGCCACTTCGGATTTCGGGTAAA	tag112554_12
Bra-novel-miR0228-3p	A01	-	TTTACGAGTGACTCCGACGACGA	-	7458740	7458828	CGAGATCAAATCGAAGCTATCTCGTCCTCGGAGTGATTGAGACTCACCTGAGAGCGTTTACGAGTGACTCCGACGACGAATTGATCGAG	tag261469_137
Bra-novel-miR0229-3p	A01	-	AGAGATCTTCAGCTTGGTGCA	-	7620709	7620827	GGGTTCATTAATGCTTCTACACTCGGAGGTCTGGGGTTCAAACCCCAGAAAATACTAAATTATGCAGATTATGGAGAAATAGGTTACAAGAGATCTTCAGCTTGGTGCAGGGTGTACCA	tag115380_74
Bra-novel-miR0231-3p	A01	-	TTTATCCAAGGGTTCAGGCTT	-	7847333	7847442	TCCTTGGGTAAACTCTGAACCCTTGAATAAATCATAAACTCTAGGTTTAATTTTAATATTTTTGATTTAGAGTTTATGATTTATCCAAGGGTTCAGGCTTTATCCAAGGG	tag258165_13
Bra-novel-miR0232-5p	A01	-	AGAACGAGTCAGCTCTGGTGGTA	-	7967814	7967902	GAAAAAGACCAGAACGAGTCAGCTCTGGTGGTAAAGGGGTTGCGGCTGTAACTTCCGCCACCCGGGTTCGATTCGCGCTGGGAGGGACT	tag248231_25
Bra-novel-miR0233-5p	A01	-	ATCAAGGGGAAGTGTTATGAATA	-	8071873	8072086	CATAATGGACATCAAGGGGAAGTGTTATGAATATTATGGTGATGTCATTATGGCAAGTCTTAAATATACTTGTTCTCCAAGTGGCTTTGTCCACAAGCTATTGTAATCTTATATAAAGGACTCATTACTCACGGAATAACCAACACCAATTCTTCTCTTCTCTTGTCTTCTCTTCTTTGTTCAAAACACTGTCTTCTCTTCTTTGTTCAAAACA	tag343783_10
Bra-novel-miR0234-3p	A01	-	GAATTATAAGTCGTCTGTATATA	-	8316839	8317016	CAAGATTTAATTATACACAGACGACTTATAATTCAGTCGTCCACCAGACGACTTAATTGTAAGTCGTCCAGGGTTTTTTTCCGAGATTCTGGTCAAACCTGGTTAATCCTGGACGACTTACATTTCAGTCGTCTCGTGGACGACTGAATTATAAGTCGTCTGTATATAACTAAATCTT	tag346637_53
Bra-novel-miR0236-3p	A01	-	AATGAATGATGCGGTAGACAAAT	-	8755465	8755571	ATATGATCCAATTAGTTTCCGACTCATCCATCCAAATACCGAGTTACTAAATTTTAAGATAGACTCGTTAAATGAATGAATGATGCGGTAGACAAATTGGAACATTG	tag145063_38
Bra-novel-miR0237-5p	A01	-	AGGATTGTGATTTAGAAATTAAC	-	8955142	8955291	ATATAAATTTAGGATTGTGATTTAGAAATTAACATAACAAGAATATTCTGTTAGTTATTTTTTTTGAGCAACTAAATATTCTGTTAGTAACTTAGTATAATACTATTATTATGAGATGTTAGTTTATTAAATTGTCTCCTTAGCCCAAGA	tag264258_23
Bra-novel-miR0238-5p	A01	-	CTTGCTCGACGATCAAGTGAACT	-	8983370	8983488	ATCCCGAACTCTTGCTCGACGATCAAGTGAACTAAAAATCTCTGTAGGCATCTTAACGCAAAATGAAACATCCTGATCTTGAAACGTCTCATCTTGATCGTCTGTACGTCGTTCATCTT	tag58054_14
Bra-novel-miR0239-3p	A01	-	ACTCCAAAAGGACTAGGAAGACT	-	9234735	9234936	AGTCTTTATCGAGTCTTCCTAGTCCTTTTGGAGTCATCCTTGGGTTGCTCCGCTATCCGGAACAGTCATCAAGACTGTTCTGCGTGAAAACCACCAAATTGCATTGTTTTCTGCCTCTTTTGTTCCAGCTGATCCATCTCCCATCCAATGCAACTCCAGACCTGTAATGACTCCAAAAGGACTAGGAAGACTCGATAAAGAC	tag36919_237
Bra-novel-miR0240-5p	A01	-	AATAGCAGGAATGAAAAGGAATG	-	9483190	9483273	TCGGGAATAAAATAGCAGGAATGAAAAGGAATGATTGTTCCTTATCAATTTTATCAAGGAACAATTTTGTTTTTTAATTCTCTA	tag71237_10
Bra-novel-miR0244-5p	A01	-	CCCTCTTGTATTGTATCAGAACA	-	10021102	10021358	ATGTAATATTCCCTCTTGTATTGTATCAGAACAAGGTTGAATGAATGAAATTAAGCGGTGTTACAAAAAAAAAAAAAAAAAACTGTGCTGTATGTTTTGTTCCAAACCAGCATTATTAGGTTCTTTAGTAATCACAAATTCTTGTAGTTTATATTTTGAGTTTTCAGGGAATTTCAAAATTCACAATATATTGATGAGAAACATCCCACATCGGAAATATAAGAAATAATCTACTACTATATAAAGGGTTAGGGCCA	tag118702_10
Bra-novel-miR0245-3p	A01	-	AGGATCTGACTGGTGACCATTC	-	10174587	10174746	TTATACATATGTTCGGTTATCTTCGGATATCTATTCGGGTTCGGATATCCAATCTCTGCTAATTCAATACCCGTTCGGATATTTTGTTGTGCCCACCCCTAGTATTTGAGATACAAACTCTAGAACAAAGGATCTGACTGGTGACCATTCGGAAAACAAG	tag49811_376
Bra-novel-miR0246-5p	A01	-	GTTTGGGTATAGGTTTGGGATTA	-	10224809	10225058	TTTGATTCAAGTTTGGGTATAGGTTTGGGATTAAAATCAAGTTGTGGGTTAGTTTTGGCAAAAACCCCAGAAAGGAAGAGGATAGCGCATTTATTTCGAATGACAATAATGGAGTTTGGCATTTGCCGAAATTTAGAAAACATTAAATGTGGATATGTATTTTGATTATATACACTCTCACCATATTACATAGCTGTTGCTATCTGTATGTTTGAAGACCAATATTTTGTACCTATTAGCTTTTCCTGTA	tag40100_10
Bra-novel-miR0247-3p	A01	-	AAAATAGAAGACTTTCCAGACG	-	10225817	10225915	TACATGTAAGTCGTCCAGAAGAGTTTAATATTTTTAGCGGGAAACTAAATATTTTTAGCGGGAAACTAAAATAGAAGACTTTCCAGACGACTTACAAGT	tag281496_59
Bra-novel-miR0248-5p	A01	-	ATGATTGATTATGTTTTGTAG	-	10285659	10285807	ATGTTTGTTAATGATTGATTATGTTTTGTAGCTGGATTATGCGGCGAAGAAGAAGAGTACTCCTGATGCTGAGAAGTACTATTCAGAGACTGTCTCTACTTTGAACGATGTTCTTGCCAAGCTTGGTTAACCATTTCAATGCTTGCATT	tag323941_10
Bra-novel-miR0249-3p	A01	-	TAATTGTCGACGTGGACAGGCTA	-	10392165	10392254	CAACCACAATAATCCGTATCTGACGTGGACAATTAATAGAACATGATTGGATGAATATAATTGTCGACGTGGACAGGCTAAGAAGGGTTT	tag83104_10
Bra-novel-miR0250-3p	A01	-	AGATTGATTGTAGACGGCGGTTA	-	10445622	10445876	CCGGGAAGAGATGATTCTATCACATCGTCTTCGCCGGCTCTGTTTCCGGGTAGCGGTGGCTCGCTCAGCATCAGCTTCGTCGGTTCTGTTTCCGGGAAGAGATGATTCTATTTCATCGTCTTCGCCGGCTCTTCACCGGAGTTCTTCCGGTTTCGTTTGATTGTTGCTTCCTGTTCTTCGATCTACCACCGACTCTCGATTTGTTCCTCTGTCGCAGTGATTAGATTGATTGTAGACGGCGGTTATCTTTCCTGA	tag159623_13
Bra-novel-miR0251-3p	A01	-	TGGAGCCGATTTTTGAACAGCAG	-	10911382	10911518	CTACCCTGAATTATGCCTGTGATGAGAAGCTCACGCTACTCTTAAATGAATGTAGGGAGTTCTGTCTCGATAGTGTTGCTTTTTCAGGTTTGAGATGAAGAGTATGGAGCCGATTTTTGAACAGCAGTCAGTGGGGT	tag175889_47
Bra-novel-miR0252-5p	A01	-	ATGGGTCATTGTAGATAGATGTG	-	10931607	10931803	TGTATGGTGAATGGGTCATTGTAGATAGATGTGAAATACTGATAGCCTATTGTGCAACTTGTGAACTTATGTTAGACTAAGTGTGAATTAGGACGAACCTAAGAATGATGTATGAATCTCAGTTTATATTTATACAATTGATTTGCCCCTTATGTTTCCTTGTTTAGATTTATTGTATGAAGACTCAGGCCATGGGG	tag343156_18
Bra-novel-miR0253-5p	A01	-	ATGAAGACTTGACTAGGAATATT	-	11325819	11326023	TCTTAAAACTATGAAGACTTGACTAGGAATATTGACTTGACCAAAGACAAGACTGTTGACCGAATTTGGGAAATTGTGTTCGCAGAATTTCTTGGCTGGTCGCATCCTTTTGCATGATCGACGTCTCTGAATTGCCGTTAGATTGATATATTATACGACATTGGCTTGTATTTTCTTGGTGGGCCTTTCTTCTTTGGACTTCTTT	tag57920_22
Bra-novel-miR0254-5p	A01	-	ATATTTATGATCGGGTCTAGGGT	-	11375742	11375865	TAAACACAACATATTTATGATCGGGTCTAGGGTAGGATCCAGACTCAAACAAAGATATGCGGGTCCAAAAAAACCCCAATAGGTTATCTTCTCTCGACCTGAACACATATTTATGATCGGGTCT	tag266359_12
Bra-novel-miR0255-3p	A01	-	AAGATAGATGAGTGGAAGTAGTG	-	11705908	11706089	TTACGTGTAAGTCGTCTGGTACCAGTTTATTTTAAAAATAATTTATAAATCTTGTAAAAAATATTTTGATGCGTGAAAAATAAAAATCATGTAATTATAAACAGTTTTAAGTGATACAAATTAAAGTATAATAAAATTGATTTGTTTTTAAGATAGATGAGTGGAAGTAGTGAATCATGATA	tag206229_10
Bra-novel-miR0256-5p	A01	-	ATCCAGATCCGTATTTTTAAAAC	-	12385485	12385665	AAATATCCGGATCCAGATCCGTATTTTTAAAACACATTAAATTTTTAAATTTTATTAATATTATATTTAATATATTAATATTTATACATGCACTAATCTTATAATATTATATTTTAGTTTTTACAATATTATAGAGATATATAAATATATTTATAAATATTTGATCTGGATCCGGATATCT	tag321816_114
Bra-novel-miR0257-3p	A01	-	TGCGAGAACCCCGAATCTGGATA	-	12489398	12489512	TATTTATTTTAAGGATCCAAATTCGGATCCGGATATCCGCCGGATATTACAAATTTTTTGAATGATATCCAACACCCGGATATGCGAGAACCCCGAATCTGGATAAAGATAGTAA	tag47666_32
Bra-novel-miR0258-3p	A01	-	TGGACAACTATGGGAAGCAGATG	-	12724371	12724441	TACGCTCTCTATTTATAACCATTTTGTCCATAAAGTTATGGACAACTATGGGAAGCAGATGTACGAGTGGA	tag349314_24
Bra-novel-miR0259-5p	A01	-	ACATTCTGACGGAAAATGAGATC	-	12745924	12746187	ATTCTGACGGACATTCTGACGGAAAATGAGATCCTCGGAATATTCCGACGAATTTCCGAGGAAACTCAAAATTTGGGTTTCTTTAGAATTTCTTCGGAATATACCGATGAAATACGGAAGAAATCATATCCCTCGGAAAACACCGACGAAAATCCGAGGATATATTATAGCCGTTAGAGAGCCGTTGGGGGATTTTAAAAATTCTGAGGAAATTCCGAGGAAAGAGCCGTTGCCATCGGGATTCCGTCGGAATTTCCTCGGTAC	tag158234_10
Bra-novel-miR0260-5p	A01	-	TATCTGTAAATATTGTTGAAAC	-	12784435	12784528	TAGTGGCAGATATCTGTAAATATTGTTGAAACAGAATGGCACCTCAAAAAAGGGTGTTCTGTTTTAATAGTATTGACTAGATTTTGACCCGCGC	tag268614_10
Bra-novel-miR0261-5p	A01	-	GGTATTCTGACGGACGTTCCGAC	-	13080918	13081092	AGAAAACAGCGGTATTCTGACGGACGTTCCGACGAAAAATGAATTCCTCGGAATATACCGAGGGAAACACAAAATTTGGCTTCCTCGGAATTTCCTCGGAATATACCGACGGAACTCCGAGGAAAATTCATTCCGTCGGAATATTCCGACGGAATACCGAGGAAAATTGTATTCC	tag315003_27
Bra-novel-miR0263-5p	A01	-	ATGAATCAAGGTTGTGACTTATA	-	13588041	13588407	AAAATCACATATGAATCAAGGTTGTGACTTATATTTTAATACATAAGATATATATTTATATTTTAAATTAAAAGATATCAAATTATATTATGATTTAAGTAGTTAAAAGATTATATATTATCATTAAGAAAATACATTTAATAAAAAATTTAAATGATGATCCAAATAAAAATATCACACATGAATCAAGGTGAGTTTGTTAACTAATCCGAGTTTTTACGATTCGTTGTTATATTACGAATGATATATTATTAATCCATATTATTAGTAATAAATTAATGATAACTGATTTCTAGTGATGATCCATTTTTAAAAAAAATCACACATGAATCAAAGTTGTGACTTTTGTTTTAATATATAAGATTTG	tag230470_10
Bra-novel-miR0264-5p	A01	-	ATTTGTTGTAGCTGTAAGCTATA	-	14386768	14386932	TTGTAGCTAAATTTGTTGTAGCTGTAAGCTATAGGCTGCATATATTTTAAAATAAAATATGTGAAATATATATAAAATAATTATTATTTTATCACTTAAAATAATTTATATTAATATTTTTTAAAAAAATTATCAAAGTTTACTGCTATTTAAAATGTGATATGT	tag191015_199
Bra-novel-miR0265-5p	A01	-	GTTAAGGGCTTATTGGTGAGATA	-	14523168	14523475	CATCGATTTTGTTAAGGGCTTATTGGTGAGATAGCCATATTTCAATGTGAAATTAAGTAACTATCATTGATTTTGACATAATTTAATGTCAGACTTTTTGTACACATTCTATCCGGTTCTGTCCATTCCTGTAATAGGTTGCCAGTTACAATTTATAACGTAAGTAACGTTGTGGTTTTTTGAAAGAAGAAAAAGCCATCCACGTATAACTTTATTGATCACATACATAAGCACTGAAAATTATATTCCATATCATCTAAGTTCTATTCCATATCATCTAAAACCTAAACCCTAAATTCTAATCACTA	tag140977_14
Bra-novel-miR0266-3p	A01	-	CATGTGAACGACGAAAGACA	-	14526217	14526426	TGGTAACTACTATCAATCGTAGAGATTCTACATGGGTCAGAACGAGTCATTTGATACCTCCAAATGATTAGAGAACAAGCCCAAGTCTATAAACTCAGGCCTGCTATGGTTTCCACCAAAGATTTTTTTTTTTTTGGTCAACAACATTGACCCTATAAACCAATCTGGGAGATGTTGATCCATGTGAACGACGAAAGACAGTTGTATCCT	tag132497_23
Bra-novel-miR0267-3p	A01	-	GGTAGTATTTAAGGTTGTAGATA	-	14565784	14565976	GTCTGTAGGATTTTTTGATTTAGCTTTAAGTGATGTAGATTTAAAATTTCCTACAGCTAAAAAATAAACTTTAGAAATAAATTTTTACAACATTTTTGTGTGTTTTTGTTGTAACTTAATTTTTTGGTTGTATCTTTAAAAACCAAGATAAAGCATGATTGGTAGTATTTAAGGTTGTAGATAAAAATTAAGA	tag269646_3071
Bra-novel-miR0268-5p	A01	-	GCTACTTTGGGAACATAAACTT	-	15046723	15046895	AAACTTGAGTGCTACTTTGGGAACATAAACTTGGTTTGGTGCTATCCTAGTCTTTTTCTCTTTTAAATATACTAGAGCCCCTGTCCGCGCTTCGCGCGGATTACATGTTAGTTAAAGAACAGTTTAATTAAAATTGGGAGTTTAAAAGTTTCTGAAAGTGTAAGTTAAGTTTT	tag162284_10
Bra-novel-miR0269-5p	A01	-	ATTTGGTTATCTGTTATGTCTT	-	15047536	15047677	AGATTCAAGAATTTGGTTATCTGTTATGTCTTACTTATTAGTATGCGGTGGTATAGTTGTTTTTCGATTATTCTTACTTTGGTATTGTATCAAATTAACTAATTGTCTAACTCATAATTATAGATGTACAAATGTGAATTTG	tag180110_222
Bra-novel-miR0270-3p	A01	-	TTTTACGACGATTTTGGCTTACA	-	15090647	15090802	TTGGAACTCATGTGGTCGAGACTTACGTAAGTCTCTCCAAATGTGATTCAAGCATCTTTCTTCTCTTCTTTTTTTTAGTATTTTTAAAATTTTCGTCGTAATATCGTCGTTATTTTACGACTCTTTTACGACGATTTTGGCTTACATGGAATTAGC	tag120800_11
Bra-novel-miR0271-3p	A01	-	TTTAACCGCTGCTGTATTTGGTA	-	15351192	15351534	AGCTGGTTCCAGCTAGCGTTTGCGGTTGCGGGCGGGTGCGGGAGGATAATTTTTTTTTCTTTTTTTTTAAAAAACCATATAAATACAAAAATAAAAATAAAAATAAAATTTTTAAAATGGAATTATAAAAATACTAAAATATATCTATTATATTTTAATTAATATTATAAAATTTTAAAATAAAAATATTTTCTATAATTTAAAAAATTTAAAACTATAACTTTGAAAATATAATTTACATATTTATTATAATATTATGATTTTTGATATTTTTATAATTATATAAAATATAAATATTGTTAATTTATTATTTAACCGCTGCTGTATTTGGTAGTTAACCAGT	tag59704_30
Bra-novel-miR0273-3p	A01	-	GCTTTTTCGTTGGTTTTCGTTTA	-	15760427	15760596	CACTGAGTCAGGACGAGTTGAATCGGCGAGTTGAGGCATTTATTAAAAAGTTTAATGAGGATATGAAGTTGCAGAGGATGGAGTCACTGAGACAGTACAAAGAAATAACCGATCATGCGGTTTAGTCTTTTTTTTCTGCTTTTTCGTTGGTTTTCGTTTAGTATTTTATT	tag56856_11
Bra-novel-miR0274-3p	A01	-	AGTTGTGTTTGCGGATGGTAGCA	-	15892094	15892260	TTAACTTCTCGCAACCGCCTGCAAACGATAGCTGAAACCAACTTTTGAATTTAAAAAGTTTAGAACGGTTTGAAGCGGTTAAGAGCGGTTTGAATGATTATTGCAAAATACCAACAACCGCTAACAACCGTAAAAGTTGTGTTTGCGGATGGTAGCAGGGAAATCAG	tag7461_10
Bra-novel-miR0275-3p	A01	-	ATTGGAAAATCAATGGGACATTA	-	15992226	15992363	AAAAAGATGAATATGTACTCATTTGTGGTTTTCCAAAGTAAATTAAGATGTAAATTCTACCTCTTTCAAATACGATGCCTTTGTATTAAGGGATATGTATCCCACATTGGAAAATCAATGGGACATTAAGTAATATAT	tag293396_81
Bra-novel-miR0276-3p	A01	-	ATGAGATTCTGAGCGGTTTGA	-	16216992	16217197	TCTAAACCGCTTCAAACCGCTCAGAATCTCATAAATTCAAAATTTCAATTTTAAATTTTTTATTAAATATTTTTACTTTTGTATATATATATATATATTTTTTTAAAGAATTTTTTTTTAACCTTCCGCAACCGTCCGCAACCGCAAACACTAGTTGGAGCCAACTTTTGAATTTATGAGATTCTGAGCGGTTTGAAGCGGTTTAG	tag193919_723
Bra-novel-miR0277-3p	A01	-	GGATAGATCATCTGGATGAAGA	-	16301920	16302231	CGAAGCTCTTCATTTTGCCATCTCGCTGGTTATCCACGATGGAAGGTTTTTATTGGCTACTGAATCCACGTGGGCTATTTTGATTCGTGGTTAGAGTCTGCAGCTTCAGAGCTTTCTCATGTTAATTCACCTCGTGGTCAAGTTTAATTCATCTGCCATTTGATTTTCTACATCTTACCTCAGTTACCTGTATAACACCGACTCCGGTTCAAATAAAAGTCATGGTTTCTGATATCGTGTGCATTTCTAGTAAAAATATCTGCTGTTTGTTTCTCCATTTGGATAGATCATCTGGATGAAGATGAGAGTTTT	tag111624_211
Bra-novel-miR0278-5p	A01	-	CTTCCGACGAACTCTGTGTCCTC	-	16638327	16638540	TCCGAGGAACCTTCCGACGAACTCTGTGTCCTCGGAGTTTCCTCGGAATTTTGTTTCATTGGAATAAATGGTGATGAGTTCCAGTCCCATTGTTACAAAGCACACAAATATCTGAGACATTCATTCCACATCTTCGGAGTCTGTCCTTTGTTGGGAGCCTTCTCGATAATGCCAACCAAGACACAAAAGAGTTTCTAGGAATGTGTTCCTTCCA	tag85850_27
Bra-novel-miR0279-3p	A01	-	ATGATTTCGGAGGGGGTATGATA	-	17384905	17385229	GGTTTTGATCTAAGTGCCACTACTCCGACTGCACCGAACTGGCTTTCAGTAAATTGATAAGAAACATCCCACATCAGAAATATAAGAATTAATTTATTATTATATAAAGGGTTAGGACCAATTCATTCATTGTCAATTGGTTTTAAATTAGAAACCCAAGAAACTTATCATGGTATCAGAGCCGGCCCAATACCCTAACCCATTAATTCGGTCCGGACAGTGGCCTGATCATCTCATTAGCTGATGGCCCATAGAAGGCTCAGTTCCACCGAAATTGCTAGAAAAAAAAAGGATGATTTCGGAGGGGGTATGATAGATTTTTTTT	tag60192_329
Bra-novel-miR0280-3p	A01	-	CTTGTCGGAGTTTATGATCTCT	-	17539363	17539504	AGGTTTCCATCTTCCGAGTCAAATACCCCGAGCAAGTGGTGAGGCACGCCTCGACATTCTTGAGGTGTCACTTTATTTGTAAGGACGTCGAGGCCCTTGTAAACTTGGATCTTGTCGGAGTTTATGATCTCTGTTTGAAACC	tag79347_451
Bra-novel-miR0281-3p	A01	-	TCCGTATGATTGAATAACACTTG	-	17975593	17975842	TATAACTAAGGAGGTGTTATTGGTTTATATATTTTTATTGATTTAGAAATCCATATAGTATTTATAAATCCAAGTAAAATATACAAATTTTCAAGTTTTCTCGGATTAGTATTTACAAATCCGGAGGTTTTCCTTCGGATTTGGGCCTTTGTATTTTTCACAAAGAAATCCATGCAAATCCATTCAAATACATTATGAAATCAAATCTATTAGTAAATCCGTATGATTGAATAACACTTGATTTGAATTA	tag170731_24
Bra-novel-miR0282-3p	A01	-	ATCCGTATGATTGAATAACACTT	-	17976508	17976755	ATAACTAAGGAGGTGTTATTGGTTTATATATTTTTATTGATTTAGAAATCCATATAGTATTTATAAATCCAAGTAAAATATACAAATTTTCAAGTTTTCTCGGATTAGTATTTACAAATCCGGAGGTTTTCCTTCGGATTTGGGCCTTTGTATTTTTCACAAAGAAATCCATGCAAATCCATTCAAATACATTATGAAATCAAATCTATTAGTAAATCCGTATGATTGAATAACACTTGATTTGAATT	tag297455_55
Bra-novel-miR0283-3p	A01	-	ATGATGTATAAGGTTTGTAGATA	-	18200858	18200958	TTAGAATATGATGTATAAGCTTTGTGCCTTTGTAGATAAATATTAGAAGTGTTAGTCAAGGAAAAGCTATGATGTATAAGGTTTGTAGATAAATATTTCAG	tag83694_10
Bra-novel-miR0284-5p	A01	-	AGATTAGGATTCAGACATGTTTA	-	18211284	18211546	TTCATCATATAGATTAGGATTCAGACATGTTTAGGTTGCAGCGACCTTGTGCAGTCGCTCTGGATGAGTCGCTCCGGGATGTGGTGCACAGCGACCTCATGCCGTCGCTCCGAGAGGTCGCTCCGGCTGTGCTCGTCCAAAGATCACTCTTTTCACCTCTTTTGAGCTCCAAATAACCTTATGTGGTACTCCAGTACCTAATAGAGACTCATGTATGCAAAATGCAACCTAAACATGTCTGAATCCTAATCTATATGATGAAA	tag48132_496
Bra-novel-miR0288-3p	A01	-	ATTGACGTGGCTTTTACGAGGAA	-	18752163	18752315	AGGAAAAATAATCCTCGTAAAAGTACGTTGATTTTGCGAGGAAAGTACGTGGAAAAAGAGAAGCATCGTTATTTCGTCGTAAGGTAACGACAAAACAATTTCGTCATAAAGACGATGTAAATTGACGTGGCTTTTACGAGGAAACACTATTTC	tag54886_728
Bra-novel-miR0289-5p	A01	-	ACCGGTTTGTTTGGAGAGTCTAG	-	18842821	18843175	ATATCGAGTTACCGGTTTGTTTGGAGAGTCTAGAAGTCTGTTTATGCTGATGACAAAAAAAAAAGGACAATAATAATCATGAGCCATAATTTTTTACTTGGAAACCAAATCATCCTTATCCATAAAGATATATTTTAGAAACCAAAGACAATCTAACAACATAAGTCTTTTCCAGATTATATAAGTATTAGGCTATGCATGGTTTTTCGAGTAAGCTTTCGGATATGAATAGAAGCCTTTCTGATATCGATTTTCAGGTTTTGAACCTATGATTTTAATTAAATATTTAAATAGGACTCATTCAGATCTTACAAAAATCAAGTTGGGTTCTCGGAATTCCAGGTAAGTTTGATTT	tag77683_11
Bra-novel-miR0290-5p	A01	-	ATGTGTACTTCTGTTTTAATA	-	19000461	19000613	GATAATCTCTATGTGTACTTCTGTTTTAATAAAGTAGATGATGTTAAATTTTAACGTTACAAATTGAAAACTTCAATTGAAGTTTTCAATTTGTAACGTTAAAATTTAACATCATCTACTTTATTAAAACAGAAGTACACATAGAGATTATCC	tag101537_10
Bra-novel-miR0292-3p	A01	-	TGGATTGGGAACGGTTAAGTCTA	-	19275662	19275992	CTCTTTTGCGGAGGAGGAGCCGTTGGAGGAGGCCTATCCTTTCTCTTACCCAGCCTAGTTTCAACCATGATTCACACGTTTTTGGTGAATAATCGAAGGGAAATCGAAGGAATCGAAGGGGAGTGGGATGTTCTAGGGTTACGTTTTCGAATTTGGGGGAAACCGTTGAGAGAGAGGGGATCCCGAGAGAGAGGGGAAATGGAAATAAAGGGGAGACTTGGTTTAAATCGAAATTGAGTGGTTATTTGGATTCGGGTTCGAGATGGTTAAAATCGAGATTGGATCGGAGGGTTTAAGTTGGATTGGGAACGGTTAAGTCTAATTTATGATC	tag112194_11
Bra-novel-miR0294-3p	A01	-	CCGACGGCTCAAAACAACTTTTG	-	19944836	19945067	GGAAATGAGGAGTTGTGTCTCTCCAGCTGCCATTGATTTACTTTTGTTACATAATAATTCTTTTTTTTTAAAATTTTTTTACTCTGCAGGTTTTACCGGTTGATTCAAAGAACAATATTACACAAAATACATGTGATACACACAAAAAGTAATTATAATTTGTTCGATGCAATTTTATAAGAGCACCCGCAACCCAGAACCGACGGCTCAAAACAACTTTTGAAATATTTTA	tag302365_14
Bra-novel-miR0297-5p	A01	-	ATCTGATTTGGACTAAATGGACC	-	21469802	21470016	GTGGACTAAAATCTGATTTGGACTAAATGGACCAAAACATAATCTAGAACATCCAAAAAAAATCTGTATGGACCAAAGGGTGTAAAATGACCATTTTACCTTTAATGATAGATCAATGTTGACTATTAGATCAGATTATCTATTTTATAATCTGAACCCTCCAATTTCTCCCTTAAAATCGGATCTCTCTCTCTCTTTTTCGCCTGGGTCCCACC	tag125032_17
Bra-novel-miR0298-5p	A01	-	AATGTGGTACTAAAGAAAGTGT	-	21481531	21481671	GTATACTTGAAATGTGGTACTAAAGAAAGTGTAGAAGTAAAATTTCCCCTAATATTTAACAGCATAATATATATTTATGACTAATAAAAATATTTTATCTATAACAATCTACTTTCTCATATTATTACGAAATTAGTGTAA	tag289631_10
Bra-novel-miR0300-3p	A01	-	ATGATTGATGTTAAGAACTGTT	-	22019755	22019867	AATCAGTTTTGAGAGTCTTGATTATTGATTATTTGATTGTAAACCGAAATAGGATAATAGAAGATTCAACGGTTGATTGAAATGATTGATGTTAAGAACTGTTTAAATATATA	tag277742_11
Bra-novel-miR0301-3p	A01	-	ATTCATTTTCCGTCGGAACGT	-	22567383	22567692	TATTCTGACGGACGTTCCGACGGAAAATGAATTCCTCGGAATATACCGAGGCATTTCCGAGGCAATTCCGAGGAAACACAAAATTTTGCTTCCTCGGTATTCCGTCGGAATATTCCGACGGAATTCCGAGGAAAATTCATCTCGTCGGAATATTCCGACGGAATACCGAGGAAACTAGTATTCCTCGGAAAAAACCGATGAATTCTGAGGAAATATTATAGACGTTAGAGAGCCGTTGGAGCGGAATTGCCTCGGAAATGCCTCGGTATATTCCGAGGAATTCATTTTCCGTCGGAACGTCCGTCAGAAT	tag137452_268
Bra-novel-miR0303-3p	A01	-	TGGACTCAACTATTATCAATG	-	22792190	22792531	AAAATTTGTTGCCTTTATAATAGGAGTTTAATTGGTTGTGTAAGGTGGTTACGTAAAATTCTTAATTGAGTTTAGTAGAATAGATTTTTTAATTGAAAAATAGAAGTTTTATATGTTTGTAGTCCTTAAAAATAGGACATTAGTGGTTATGGAACTGCTTTGTTATTGTTGTTTACGTTTTATTTAAAAAGTGGCAATCAAATTTTCCTGAAAAGTAGGATTTTAGAATTGCTAGAACTGCCGTGAAAATTTAATAGTATTGATAAAGTGATATAAGCAGTTTTATGTAGATGATGTATATTTTTTTTAATTGGACTCAACTATTATCAATGGGACATGTTT	tag350884_271
Bra-novel-miR0306-5p	A01	-	ATTGGTTAAATTGTAGTTAGGTA	-	23899608	23899794	CTATTTTATTATTGGTTAAATTGTAGTTAGGTAAACAATTAATGATATTTTTTTTTAGAAATTAATTTTTTTTTAATCTATGTGCATAATCCTAAAGCGTCATATATAAAAAAAAAACAAAGTGAGTATTAACAATCAAACAAAAAGTAGAAAATACTACTACAATAGCTAACGAAAGATACAATAA	tag251533_10
Bra-novel-miR0307-5p	A01	-	AACGCTCTGATATTTCTATACA	-	23974734	23975013	TATAATCTACAACGCTCTGATATTTCTATACAATTTATGTTAAGTGGAATAGCTTATTTTTTCTATTCACATATTCTTTATATGTATTATAACTTTATATTATATTTTATATTTGGGTTTAGGGTTAATGATTAGAGTTTAGGGTTTAGAATAGGGTTTGAGTTTAGTGATTCGAATTTAGTATTTAGGGGTTGGAAATTGGGTTTAGTATTTAAGGGTTGTGGAGGGGGTTTGGTTTTAGTGTTTTGGGGGTGTTAGGGAGTGTTGCTGGGATCTGTAA	tag272157_12
Bra-novel-miR0308-3p	A01	-	TCTCGGTGCTTTGATATCCCTC	-	24012639	24012872	GAACCAGTTCTGAGGGATATCAAAGCACCGAGAATGCAAGTACTCACTTAATCTAAGTGCAACCAATGATTTAGATGGGTTTTAAGTTATGACTAAAACTAAAAAGCAATAACAGAATGATACTTTCTTGACTAAGGAAAAAGAGAATTCATGGGCATAGGGATTAGACCTTGGGTGATCAAGTATCGAACTAAGGATGGATTCTCGGTGCTTTGATATCCCTCAGAACTGGTT	tag197685_78
Bra-novel-miR0309-5p	A01	-	GATGTGGACGCCCTATGGAGACT	-	24255587	24255888	TTTTTCCGCTGATGTGGACGCCCTATGGAGACTCAAAAGCTCCCTTTTATTATATTATTTTTCACTTAAAAAAAAGACGGCTTATCTCCATAATGTAACATTACCGTTTTATGGCGTCCACAACAGCGGAAAAAATTTCTCCCAAAAGATGATATGTGGCATAAAATAAAGTTTTACATTTTAATATTACTTATTTTCGAAAATTGTAAAAATATGTAAACATACAGCATAAAAAATGAAAATCTCTACTAATAAAAGGGACCTTTTGAGTCTCCATAGGGCGTCCACATCAGCGGAAAAAA	tag216870_143
Bra-novel-miR0310-3p	A01	-	TTTCGAAACGCTGTCAACCGC	-	24461926	24462002	GAGGTTGGGAGCGGTTTGAAGCGATTTGTAGCGGTTTGTATGATTGTTTCGAAACGCTGTCAACCGCTACCAATCGC	tag189127_14
Bra-novel-miR0311-3p	A01	-	AGACGGTTCTTAGTTTTTCTT	-	24479436	24479518	TAACTTTTAACTAAGAAAAACTAAGAACCGGTTCTTAAATAAGAGTTTTAAGAGACGGTTCTTAGTTTTTCTTAGTTAAAGTT	tag170221_270
Bra-novel-miR0312-3p	A01	-	ATAGGTAGATTTCTCAAGACTG	-	24565580	24565871	TATTCTCGTATAGTTTAAGAAGTCGTTACATATTATTTTGATTTTTTCATCACAATAATCGTGATCCCACTATATTAGGGTTTTAATTTTGTTATGGTAACAGGAAAAAATAAATATGCATAGTTAGTTATTAATGGCATATAGTTAGAATAATTAATTGTATAACTAAAAATATAATAACTTGTTATAGATAGGTCCAACAACCTTATATATAGGGGAAGACCAAAATATAATAAAAAGAAAGGGTTCAAACAACTTTAATAGGTAGATTTCTCAAGACTGATTCCCTTTT	tag330213_72
Bra-novel-miR0313-3p	A01	-	TTTGCGGAATACTTATGACTGGT	-	24665020	24665153	GCAGCGGTTGCGGTTGTGGGAGTTTGCGAATGCGGGTAGTTGCGATTTCTAGTGGTTTTAAAAGATTTGTACGACTCGTTCTACGGTTAGAAATTGGTGTGTTTGCGGAATACTTATGACTGGTTAACTACCAA	tag204957_10
Bra-novel-miR0314-5p	A01	-	TATTGGCCTGGTTCATTCAGA	-	25390862	25390956	TCCCCTTTGATATTGGCCTGGTTCATTCAGATCTTCTTGAACCATATATGCATTCTCTTTGATATCTGATTGAGCCGCGCCAATATCTCAGTGCT	tag284777_69
Bra-novel-miR0316-5p	A01	-	TATCTTTGGAAAGTGAACGTG	-	25592665	25592798	AAGTCTGTCATATCTTTGGAAAGTGAACGTGTGAGTATGCATGATCTGCTAGTCCAGCTAGGTAGAGATATTGTCCGCAAACAGTCCACGGAGCCTGGACAACGCCAGTTTTTGGTCGATAACAGAGAGATTTG	tag28405_53
Bra-novel-miR0317-3p	A01	-	ATTGAGTTGAGGTTGTATTTGGC	-	25641962	25642136	GAGTCTTGGGGTCAAAATTGGCACTTTTCCTCGTATATCAAAAGAACGTCGTTTTATCTTGTTAACGATTGACTAACTTTTGTTAGATTCAATGTATATTTAAGCATCTTTTAAGAAGTTTGGGTAATTTTTTCGAATTATAATTGAGTTGAGGTTGTATTTGGCACTGATCAAT	tag7170_20
Bra-novel-miR0319-5p	A01	-	CACAGACGACTTATAATTCAGT	-	25880759	25880928	TTTAATTATACACAGACGACTTATAATTCAGTCGTCCACCAGACGACTTAATTGTAAGTCGTCCAGGACTTTTTTCCGAGATTCTGGTCAAACCTCGTAAATCCTAGACGACTTACATTTCAGTCGTCTCGTGGACGACTGAATTATAAGTCGTCTGTATATAATTAAAT	tag209380_389
Bra-novel-miR0320-3p	A01	-	ATTCTTAGATAAGGACTCTTTC	-	26073691	26073820	TTTGGTGTTAGAGAGAATCCTTAAGAGAGAGTACTTAGAAAAAAAAATAATTAAATAATCGATAGATCCCACTAAAAGTTAAGGATTCATTTCTTAAAATTCTTAGATAAGGACTCTTTCTTAGACCATC	tag32122_10
Bra-novel-miR0321-5p	A01	-	TAAAGCTTGGATCTTTGTGATGA	-	26177280	26177524	CTTTGAATGTTAAAGCTTGGATCTTTGTGATGAAAATAGAAACTTAAAAACACAAGAGATTTGTTCACCAAGTTCCTTTTCCGGTACCTCTAGGGTGGGATCTCTCTCTCACAACTTCTACTAACAAGCAAAGCTTACAAGTCTCAGTCACTTCTCACTTTCTTGAAAATGACAAAGAAGATTACAGAAGGAGGGTACAATACAAAACACTCTAAGAACACAAAGACTCGAACTTTGTTTCTTCT	tag273986_440
Bra-novel-miR0322-3p	A01	-	CGAGGAAAGGCTTACGGTGGAT	-	26283937	26284200	ATGTATAGAAGAGATCGTAGGCCTTTGTTCATATCAGATCAGTTTGATAAAAGTATGAGTTCTGTTACATTTCTTTCAAAACACATTTTCAGTTACTTTTCTTTTCACAAGAGCATCTTGTTCCGGTTTAGTTTGGTTTCAGTTAATTGTTTTGGTTAATGAAATCTACATTATTTGAATGGTACTTGATTTTTAGCAGAATCTTCAATTTCAAATAAGGGCGAAGTTTAAACGAGGAAAGGCTTACGGTGGATATCTAGACAC	tag99045_159
Bra-novel-miR0323-3p	A01	-	AGAGATTTGTACGACTGGTTCTG	-	26291359	26291435	CGGGTGGTTGCGGATGCGGGTGGTTGCGGTTTCTAGCGGTTTTAAGAGATTTGTACGACTGGTTCTGCGGTTAGAAA	tag23980_350
Bra-novel-miR0324-5p	A01	-	ATCGGTTATGTTCCTCGGATTCA	-	26308448	26308692	TTGGATCGGTATCGGTTATGTTCCTCGGATTCATTTTTCCAAATCCTAATAATTACATGAAAAACAAATATCAACATATTTTTCAAAATATACACCCGCGCGCCTGCGCGGGTCAAAATCTAGTATCCATTAAAAATCAAATACTTGTTGAAACTCATCCAGTGAGGACGAGTCGCAAAGTGGAACCAAAGCTCTTACTTGCAAACGGTCAGAATCTGGGCAGAGAAAGCTGTTTATCACCTTCG	tag321210_46
Bra-novel-miR0325-3p	A01	-	AACCTATTTTTGTGACTTTGA	-	26321527	26321857	GCACTAGAAGGAGAAAGTCACAAAAATGACATTCATTAAAGGGTAAAATATCTATAATACCCTTGGTTTAAAATTAAATAAACAAACTAAAATAAATTTCAAATTTTTTTTTTTCAGATTTTATTTTTATAATTTTAAAATACTTTTTGAAACTGTTTTTAAAATTTTTATTTTTTATTTTATTATTTATTATTTATAAAATTTTAAACCCTAATTCCAAAACCCCACCCCTTAACTCTAAACCCTAAGGTTTGGATTAATTAACCCTAGGGGTATAAGTGTACATTACCTCTTTAATGAAACCTATTTTTGTGACTTTGAGCCTTGAGTG	tag247156_21
Bra-novel-miR0326-3p	A01	-	GTTGAGGATTGTTCATATGAATA	-	26417476	26417783	TTCAAGTTGTAATCGTCAAGTGCTCACTTTCTTAGCTGAGTCTTCGTATATTGATTCTAGCTTCATTATATCAAAATCCAGTTTTGGTCTGGTTTAGAGGAACTAGACTCAGAACTATTCAGATAGGTCTTTAGGCAAATAAAATTTCTTTAAATGACTTGAGAAGGCGAACACAAATCATATTAGGTACATGTTTTCCCTATTCAGTTGTATTTGTCAATCTATTGTCAAGTTTCTTTTTATTGTCACGATTTTATGGTCTAAAGTGTATCGAAGTTGAGGATTGTTCATATGAATAATATTGTTGA	tag158004_10
Bra-novel-miR0327-3p	A01	-	TGAGGGTTTATTTCACTGGATTT	-	26541763	26541908	CCCTCAACTAAAAATCCTGTGAAATAAACCCTCAACTTATAAACCGTTAACATTTGTTACCCTCCGTCACGGTTTTTTAGACGGAGGGTAACATATGTTAACGGAACTAAAGTTGAGGGTTTATTTCACTGGATTTTTAGTTGAGG	tag311945_91
Bra-novel-miR0328-5p	A01	-	GTTCCTAAAAGATGTATGTTCT	-	26760630	26760872	TACTTGTTCCGTTCCTAAAAGATGTATGTTCTGGAAAAAAAAATTATTTCAAAAAAATACATTTTTTACTTTTTCAATGTATGATGTTATGAAAAATTATAAGTTTTAAAAAAATTAATAGTGTTTATTGAATTTTTATTAGCTAAAAATTATGAATTCACAAAAAACAATGCATATTTAATAAGTTTTCTTAATATATGTGAAAAGTATAGAATATGCATCTTTAAAAAACAGAGGGAGTAT	tag171698_34
Bra-novel-miR0329-5p	A01	-	CGGAGAAGAAGTTCATAGGAATA	-	27400633	27400986	TTAGTGAACCCGGAGAAGAAGTTCATAGGAATAAAATAATAATATTTTTTTTTTAAAAAAAAAATTAAAATTATTCAGAATACATGAATAAAATATTAAAATATATTATAAAATTTATGAAAACATTTTATTCAACCTATGTTTTAGTTTTGGAGTCATAGCTTTTCTACATTTGAAAACACAAACCAAAACTTAAACTCCAAAACTAAAACATAGGTTGAATAAAATGTTTTCATAAATTTTATAATATATTTTAATATTTTATTCATGTATTCTGAATAATTTTAATTTTTTAAACAAATAAAAAAATATTATTATTTTATTCCTATGAACTCGTTCTTCGGATTCACTAAT	tag258845_13
Bra-novel-miR0330-5p	A01	-	AATTGAACATGAAACTCTGTTTA	-	27508004	27508302	TGTTTTTTTCAATTGAACATGAAACTCTGTTTATTTACAGATAAAAAAAATTGTGAAAATTTTCCATTAATTATTGTCGATCAAATTTATAATTTTCATATAAATTTAGTAAATACTAAAATAAAACAAAAAAATAAATAAAAAAAAGACTTAGAAAACAAGATGTCTGAATTGCAATGTATTGTTATTTAATTATAGTTCAAGTGTTTTACAAATTAAGGTTCTTTATTACTATAAATTATGGTAATAGTTATTTAACTTATGTAACAAATAGATTTTCATGTATTGTTATAAAATAG	tag259769_64
Bra-novel-miR0331-3p	A01	-	TCATTATGGAGTGAGATATGG	-	28130119	28130228	CCAATCCTACTCCATTTTCCACTCCATAAGGAAATGATTAACAAACAAAAAATAGATTACTCCATTTATGGAGTGAATTTCATTATGGAGTGAGATATGGAATTGGATTG	tag298071_22
Bra-novel-miR0332-3p	A01	-	ATGGAGTGAGATATGTAGTTG	-	28156813	28156913	TTGCTCAAACCCTATTCTATTTCTCATTTTATAATGGAGTGATGAACAAACAAAAAATAGATTTTTTATTATGGAGTGAGATATGTAGTTGGGTTGGAGCA	tag115497_10
Bra-novel-miR0333-3p	A01	-	AATACGACCTCAACTCAATTATA	-	28230815	28231111	TTTGTCGACTTAATAATTGTGAGGTTCTATTAGCTTGGATGATGTCAACCACTTGACCTATTTTGAACAGACGTATGACATATCTATCAGACAATATCGAATGAATCTTAGCACTTAGTTCGTGTCCTGTCGACTTCAAAAACCCAATATCTTTGCTAGCGACTCTAACATTAAACCAATAAGGTTCCAACGGGGAAAAGTGCCAATTTCGACCTCAACAATTTCAGTCGTGCCAAATACGACCCGAACAATTGATCAGTGCCAAATACGACCTCAACTCAATTATAATTCAGAAAA	tag113236_161
Bra-novel-miR0334-5p	A01	-	CTTGAGAACCTGATCGAGTTTCA	-	28490985	28491103	ATCTCATCTCCTTGAGAACCTGATCGAGTTTCAAATTCCATGCTCTGGGCGCCTGACGTAATCCATACAAAGCCTTGTGTAACACATAAACTCGATTCTCTTCTCATTTCTTCCCAGAA	tag277152_11
Bra-novel-miR0335-3p	A01	-	ATGAATCGTTGTACATGTGGATA	-	28542105	28542370	TAGTATACACCGGTGTACATGTGAGTCATTATACAAATGGACAACGATATGTGTGTACATTTCAATGCTATTTAAATTTGCAAATGTTATAACTTACAAATGTATGTTATACATTTTTATGGAATGCATCAGGAAAAACATTTGGTCCTGCTCCTCCCGGGTACCATAAGCATCTTTTCAAAACCATCATCATCGTGGAACCAGAAACAAAGAATGTCTCGTTTCATGTACATATGAATCGTTGTACATGTGGATAGTGTAATTGT	tag15678_39
Bra-novel-miR0337-3p	A01	-	TTCCGTGACTGATGAAATATTTA	-	29540957	29541196	ATAAAAAAATTAACATTATTTCAATGGTCACGCAATATCCAATAAATGAAAAATGTGCATTAAAATATGTAAACTATTTATACTGTGAAACAAACTTTTTTTTGTTAAAACTACATACAATTAAAAACAGAGGGTGTACTATCGTCCTAAAGAAATTATTGTCCTAGATAAATGCGAAAGTATGTGGAAGCTGATACCTGCTCATGATTCCGTGACTGATGAAATATTTAATTTTCAATA	tag120835_400
Bra-novel-miR0338-3p	A01	-	ATTATAGAGTGAACCATTGGAGC	-	29703912	29704017	GAGTTGGATTTACTCCAATGGTCCACTCTATAATAGAGTTACTTTATAATATAATGAAATATAGAGTAACTCTATTATAGAGTGAACCATTGGAGCAAATTCAATT	tag42731_1032
Bra-novel-miR0339-5p	A01	-	TGGTACATTGTGTCAGACGTAGA	-	29847178	29847470	CTCGAAGCGTTGGTACATTGTGTCAGACGTAGATATAGGCACCCTCCCCTCCATTTTTTGTTCATGTTTAGTGGTTAGAAGCAATCATTTGAAATATAGTTGGAATAATTAAAAATAGGAATTTTAGGCATACCTGGATGTCAAGACAGATGAAAGTTGTTCCTAGGAAAGCATCTTTATTTTTATGATTTGTGATGGGCCAGACCCTAAGGATCCTAACGATTATTGGATGAGGTCCGAGGGTGTTGCCCCAGTTGATTTGCTCTTCTGCTGCATGTGCTAGATCGATGAGA	tag127333_25
Bra-novel-miR0340-3p	A01	-	AGAGATTTGTACGACTGGTACTA	-	30297390	30297624	GTCCTCCCCGTATAAACTAGCGCTTAATGTCTCTCTCTATACGCTGACGTCACTAATGTATACATATTTTTACCGCTATACTCAAAAGTTACATATAAAGTTAACATGGCCGAGTTAGTCTAAACACCTTACTGGTTCAAACGCAGCGGTTGCGGTTGCAGAAGTTTGTGGATGCAGGCGGATGCAGTTTTTAACAGTTTTAAGAGATTTGTACGACTGGTACTACGGTTAAAAA	tag106933_398
Bra-novel-miR0341-3p	A01	-	TCAACGGCTGGGGGAATCTCCC	-	30331328	30331623	GCTCACCAGCGGAGGTCCATTCACCGGGGATAACCATGCAGTGGTCAGCCATGGAGAACGGAGGATGAAAACGGTTTCTGCTTCGTGAAATGACGGGAATGAAAAACAAAGAGGGGAGAGATTATATTGACTTTTTCATGACCATGTAATCTAAACCGTAGATTTGTAAAGTGAAAAGGTAAATCAGAAGGCTGAAAAAAAAACAGATATCAGTCTTGTCAAGAAAAAGCAGAATAAATCTGGACCATCTAGGAGGTGTGGGGATCAACGGCTGGGGGAATCTCCCGCTAATAACA	tag307787_18
Bra-novel-miR0342-5p	A01	-	AACAAGGTCGATGTATGTGTGTA	-	30446373	30446483	TTGGGATGAAAACAAGGTCGATGTATGTGTGTAGTTCTCTTTAGGGTTTTCAACTTCATGTCCGTTCTCCTTCCTTTATATATATCGAGTCGGCCTCTTGATCTTCGTAAT	tag148095_13
Bra-novel-miR0343-5p	A01	-	CGTGTAGTCGGTTTTTAGTAGTA	-	30481568	30481772	GTTATTGCTACGTGTAGTCGGTTTTTAGTAGTAAAATTAACGGTCGTTAAGTAGTTGTAAAAAAAATTTGCAATAATTATTTATTAAATAAGTATAAATTATATTAAATTAAAGATGTAGATACATATATATATTTATTATAAAATACAGAACTAAATACATGTGTATATATTATTCAAAACCACCACCAGGCGTGACTTTGACG	tag58077_25
Bra-novel-miR0344-5p	A01	-	TACGAATATAGAGTCTCAGGATA	-	30570536	30570702	GACAGGACTGTACGAATATAGAGTCTCAGGATACAACCATGGCAGACGACTCACGCCTCACCCGTGATCGCCCTATCGAACTAAAAATCTACGAAACACTCTCGCAATAATAGACTTACGCAGAGGGATTTTTTTCTGTTGGATTTCGATTCGTAAAAGGGACTGTA	tag334270_14
Bra-novel-miR0345-5p	A01	-	TGAGGTTTTGGAATTAGGGTTTA	-	30614832	30614949	AGTTAAGGGGTGAGGTTTTGGAATTAGGGTTTAAAATTTTATAAAATAAAAAATAAATACTAAAAAATTAAAAATAAAAATTTAAAAAACAGTTTCAAAAAATTTCACTTTTTTTTTA	tag231245_23
Bra-novel-miR0346-5p	A01	-	AGCCGGTTCTTAGTTTTTTT	-	30901645	30901709	CTTATTTAAGAGCCGGTTCTTAGTTTTTTTTTTGGTTAAAAGCTAAGAAACGGTTCTTAACCAAC	tag43937_25
Bra-novel-miR0348-3p	A01	-	GACGATTTAGCGAGGATATATGC	-	31009545	31009815	TTTGTCGTAACGCATATATCCTCGCTAAATCGTCGTAAGTTAGCGAGGAAAACGAGTGTCTTACGAGGAAAGATTTTCGTGGTAATTACGAGGAATGTTAGCGACGTCCTTACGAGGAATCTTTACGTGGTCTTTACGAGGAAAATTAGCGACGTCCTTACGAGGAATCTTTACGTGGTCTTTACGACGAAATATCTTCCTTCGCTTTTACGACGAAATTATTTCCTCGCTAACTTACGACGATTTAGCGAGGATATATGCGTTACGACAA	tag138087_26
Bra-novel-miR0349-3p	A01	-	CCTAGATATTCGGTGACTCGG	-	31017284	31017372	GGACACATATCAAGTATCTGGATATTTGGAAGCATTTTTGTCGATTCGATTTTAGCCACCTAGATATTCGGTGACTCGGATATGAAATG	tag300491_25
Bra-novel-miR0351-3p	A01	-	CCGGTTCTTAGCTTTTTTAGTTA	-	31119490	31119579	CTCTTAACTTTTAACTAAAAAAACTAAGAATCGGTTCTTAAAATTCTTATTTAAGAGCCGGTTCTTAGCTTTTTTAGTTAAAAGTTAAGA	tag25611_144
Bra-novel-miR0352-5p	A01	-	AGGGCAAGGTTCTTAGGAGAATA	-	31119963	31120081	CAGAGTTTTTAGGGCAAGGTTCTTAGGAGAATATGAGAAACTATTTCTTAATTTTTAACTAAAAAATTAAGAAACAGTTTCTTATATTCCCCTGAAAACCATGCCATGAGAAATCTTGG	tag319992_26
Bra-novel-miR0353-3p	A01	-	TGGGTGACCTATCGGGAAGTGAT	-	31322641	31322933	CGCTATCGCGAATCACTTCCCGATAGGTCACCCATCCTTCCACTACTCCAGCTCAAGCATGCTTAACTCTGGAGTTCTTTCAGGATGTGTTCCGGAAAAGGTAAGTCAACTTTGGTGACATAGGTAGCCAAATCAATTCTCTTAAGCCTTTTTCACATATCACAACTCGGGATGTTACAATTTCCCACCAAAGGTTATCGGAATGGGAAACCTGAAAGAACTCCAGAGTTAAGCGTGCTTGAGCTGGAGTAGTGGAAGGATGGGTGACCTATCGGGAAGTGATTCGCGATAGC	tag336765_10
Bra-novel-miR0354-3p	A01	-	ATTGTGAGGCTGCCACGTGTCTA	-	32001984	32002142	TCACACTATAATAGACACGTGGCAGCCTCACAATGATTTGATAATAAATAAAAAAAATACAAAGTACATAGTGTGAACACATTTATGAATATAGTGTGAACGCGTTAACATATTTATTATCAAATCATTGTGAGGCTGCCACGTGTCTATTATAGTGTG	tag221308_126
Bra-novel-miR0355-3p	A01	-	TAACCGTCGTGAAAACTTTTTCA	-	32106478	32106730	TTATTATTTTTATTAATATTTTTGTGATTAGGTTAAATCAAAATAGTTATCTATATTTTTATTTTAATAAGGTAATTTTTGATACTTTTAACAGTTATACAATTTTATATTATAATAATTTATTTACTTTTTAATCCACATATAAACCAATCAAAATTATCGGTAAAAGCATTAACTTTCAACCGTATAAGTTGTTGAATAACGCTTAAAACTTTAATGGTAACCGTCGTGAAAACTTTTTCAAAAATTTATT	tag164138_10
Bra-novel-miR0356-5p	A01	-	AGACGGTAACTAGACGCTTTATA	-	32869162	32869386	GAAAACCGCTAGACGGTAACTAGACGCTTTATAGAGGACTAGCAACTAGACGAATTATTAGGGGTTTAGGCGAGACCTAAACATTAGAAAATTGTTGATTTATTTTATATATTTATATGACATGTTTTATTTTTTAATTTTAATTATAAAATTATTGTGATGAATTATCAAAATTAAATATTAAAAAGTATTTATGATAAAGTTCTGCTTAATTTAGCATATTTA	tag349419_10
Bra-novel-miR0357-3p	A01	-	AGCGACGCGTGGCGCACTGACGG	-	33449344	33449682	GGAGGTTAAGACTCCGTCAGTCTTACGTCGCCGGCTTCAGCGTCTCAAGGGTGGTTGTCTGCTCGAGTATGGGCTCTGGTCATGGAGCAGAAGAGGTTTCTTCGGATTATGATTTTTAGGGTTTGTAGTGTCGCCGTCGGATGAGCTCTCCACAGGGGAGGATGCTCTCCGACTGGGTCTCAGTGTGGTGAAGAAGAGATGTGGTTGCGGTGGAGGCTCGAAGGGATTCAGAGCTCCGCCGAATCGAGGGTTTTCAGTGGTTGGGTACGGCGGCTTGGGAAGGCGGAGACGGTCGGGTTGAGGCGGAGCGACGCGTGGCGCACTGACGGTCAAGATCTT	tag48246_24
Bra-novel-miR0358-5p	A01	-	GAGATTTGTACGACTGGTTCTGC	-	33482166	33482418	GCGGTTTTAAGAGATTTGTACGACTGGTTCTGCGGTTAGAAATTGGTGCGTTTGCGGGATACTTATGACTGGTTAACTACCAAATACAGCAGCGGTTAAATAATAAATTAACAATATTTACATTTTATATAATTATAAAAATATCAAAAATCATAATATTATAATAAATATGTAAATTATATTTTCAAAGTTATAGTTTTAAATTTTTTAAATCTAACCGCAGAACCAGTCGTACAAATCTCTTAAAACCGCT	tag135903_502
Bra-novel-miR0360-5p	A02	+	GTTTAGGGTTTAGGGTTTAGGG	-	489	666	TAGGGTTTAGGTTTAGGGTTTAGGGTTTAGGGTTTAGGGTTTAGGGTTTAGGTTGTTTTTAGGGTTTAGGGTTTAGGGTTTAGGGTTTAGGGTTTAGGTTTAGGGTTTAGGGTTTAGGGTTTAGGGTTTAGGTTTAGGGTTTAGGGTTTAGGGTTTAGGGTTTAGGTTTAGGGTTTAG	tag105811_10
Bra-novel-miR0361-5p	A02	+	AAGATTTATGATCTTTCTGATTT	-	6754	6923	AACTTAATATAAGATTTATGATCTTTCTGATTTGTTATTACGCTGAGGAACACGAGTCTGTATTCTTTTTCTTAGTGCAATTTATATTTGTGTTATCTTGAATAGAAAATGGTAAAAAATTCCTCTATTCATAAATCAAAATCAGAGACATCAAAATCAAACAAAAATCA	tag231664_10
Bra-novel-miR0362-3p	A02	+	TTGATTTAGAGTTTATGATTT	-	58063	58139	AACCCTTGGATAAATCATAAACTCTAGGGTTTAATTTTAAATATTATTGATTTAGAGTTTATGATTTATCCAAGGGT	tag103620_14
Bra-novel-miR0363-3p	A02	+	TGAAGTGTAGCTCGATCAAGATA	-	171175	171306	GTTGAGGTAATTTTTTGGTTAGCTGTCTACTTTTGACTAGCTCTCGTATAGATAGGATGTGATAAGTTTTCCGGTTGTGGGCACCGTTTTTTGATGTGTTGAAGTGTAGCTCGATCAAGATATAAATAAATA	tag63801_10
Bra-novel-miR0364-5p	A02	+	TTTTGTCGGCTTGAAAATTCACA	-	1922481	1922586	CGTAGAACTGTTTTGTCGGCTTGAAAATTCACACGTTCTTGACGCAAACGGATAAACATCACGTGAGATGCATACTGTGGGTGAAAGGTGACAAGGGTTGAATACC	tag64658_21
Bra-novel-miR0365-5p	A02	+	GAGGTGTAGAACCCGTTCGGGTA	-	2089340	2089456	TTTCGGTATAGAGGTGTAGAACCCGTTCGGGTATTTCTGTACTTCGGGTCGGGTTCGGGTATTTTTAGTTCGGTTTCGGTTATTTCGGATCGGGTTCGGATATTTAGATTTTGAAAA	tag229876_491
Bra-novel-miR0366-5p	A02	+	ATTGGAGGTTCACTAGGGGGGTT	-	2616190	2616470	GAGCATCAGCATTGGAGGTTCACTAGGGGGGTTCACACGTTTTTCAAAAAAAAAAAAATATTATAATATGTAACAGTGATGATCCTGGCTCTCCAAACCTCTTCTGTATGAACCTGGGTCATAACTGTTCAGCGGGCCCCACGCCACGTGGCGGCCCGCTATTGGTCAATTTTTTTTTTTTTTTTTTTTTTTTTTTTTTTAAAATAACAAACGAAAAAAAAAAAATAATAAAATATTCAAATTATGAACCCCAACCAGGGGTTCATCAATGCGGATGGTCT	tag206224_14
Bra-novel-miR0367-3p	A02	+	CGTGTCATCTTTCGGGAGGAATT	-	3107512	3107786	TCAGCGGAAAAAATTCCTCCCGAAAGATGACACGTGGCATAAATTTCGAAATTATATATAATGTTTTTTATAAAACGGTAATGTTACATTATGGAGATAAGCCATCTTTTTTTTAAGTGAAAAATAGTAATCTTACATATGTTTAATGTAGTTTTTCCATTTTTTTATGCTGTATGTTTACATATTTTTTTACAATTTTCGAAAATAAGTAATATTAAAATGTAAAACTATATTTTATGCCACGTGTCATCTTTCGGGAGGAATTTTTTCCGCTG	tag293050_10
Bra-novel-miR0369-5p	A02	+	TCTGAGCTCTTTTCATTCCGATG	-	3520628	3520978	GGTTATTTGGTCTGAGCTCTTTTCATTCCGATGAAGCAGTCGCCGATTCACTTTCTGTAACGCCTTCCGTTTCCATTTATTTACTTCTTTGATCCGACCATTAACATGTTTCATCTCACTCGCCCCACTCCGTAGCATTAATTCCAGCTCAACCTCTTCATATCTAACCGGTGGAAGGTCTTCTATATAAAGCTCAGCCTCTTAGATAACGGCGGTCACTGACGTTGTCAAGGTTATATCTCTTCTCGGTAGATCTAAAACTGGACATGCTAGATTCAGACAAGTTCCCGCGACGACAAAAACTGAAGGTGGAGGAAGAGATTGGAAAACGGAGGAGAAGACCAGAACAGA	tag208465_14
Bra-novel-miR0370-3p	A02	+	AACGGTTCAACTGTGGTGCGGTT	TGGTGACTGCGGTTTGAACGGTGCG	3629350	3629424	ATGACTTCCGAATGGTGACTGCGGTTTGAACGGTGCGGTACAAACGGTTCAACTGTGGTGCGGTTTTAACAGTTA	tag334238_34
Bra-novel-miR0372-3p	A02	+	TTTCTTGTAATCATCTCTGTACA	-	3914866	3915189	TGACCATCCGACTACAGACGCGTGGTTACAAAGAATCTTTAACCAACACACCACAATAATAACTTCAGTACCCGTATTTAAGATCAAACGTTAGGTGAATGCAGGTTCAAGTGTTTCATCGGAAACAAAGATTACAGTCTCTTGAGAACATAGCTGATATACCAAGAAAGCCTTTCCATTTCTAAACGCAGACAAGTTTTAAGCATATGGAAAGTACATAATCACAATCGTCTATTAAAGGCTACATATCCTGTAATTAGTCTATTGTATCTCCTAGAATATTGTCTTACCTTTCTTGTAATCATCTCTGTACATATAAGAACA	tag264052_25
Bra-novel-miR0373-3p	A02	+	TGTGATTCTGTGTGCTTGGAGA	-	3994206	3994488	ACCCTCATCATCTTCAAGTAATTACAAGATTGCCATTGTCATCAATACCACAACCACCATGAACAACCAATTTGAAGCTCTTAATGCTCCTAAAATCGATTTACCCTTCTTCTTTTTCCATTCTTGTGACCTAAACACAACATATCTCTCACTTTCTCTCCACAATGAGCTAAAAAAACTCAAGATTTTGATTCTAAAATTTTTATGGTTGAGTAATAGAAGCTAACGATTATGGGTTGGTTTGTTCCGTTTGTGATTCTGTGTGCTTGGAGAAGCCTTATGT	tag342216_76
Bra-novel-miR0374-3p	A02	+	ATTTCACAGGATTTTTAGTTG	-	4053923	4054138	AAAAAAACCCTCAACTAAAAATCCTGTGAAATAAACCCTCAACTTTAGTTCCCGTAAAAAAAACCCTCAACTAAAAATCCAGTGAAATAAACCCTCAACTTATAAACCGTTAACATTTGTTACCCTCCGTCACGGTTTTTTAGACGGAGGGTAACATATGTTAACGGAACTAAAGTTGAGGGTTTATTTCACAGGATTTTTAGTTGAGGGTTTTTT	tag149739_12
Bra-novel-miR0375-3p	A02	+	TCTAGTGGTGATGAATTTCAGT	-	4109203	4109455	ATGCGGTGATGATTGAAAGGATTGTCACCAATGTTTTGCAAGAGCTGAATTGGTGTACACCCTCAAAGGATTTCAAAGATCTAGTTGGATTGGAAGCTCATGTCTCAAACTTGAACTCAATGTTATGCCTGGACACTAATGAAGTGAAGATAATAGGTATTTGGGGTCCTGCTGGAATCGGTAAGACCACCATTGCGAGAGCTTTATACAATCAACTTTCTTCTAGTGGTGATGAATTTCAGTTGAATCTTTT	tag30849_30
Bra-novel-miR0376-3p	A02	+	TAGGGTTGTAGTATTTTTACTC	-	4627544	4627706	CTCCAAAATAGAGTAAGAATTGCTCCAACCCAACTTCAAATCTTACTCTATAATGGAGTTTACTCCATAAATAAAATAATCTATTTTTTATTTGTTCATCACTCCATACTGCCATAGAATGAGAAATTGAGTAGGGTTGTAGTATTTTTACTCCATTTTTACT	tag307997_21
Bra-novel-miR0377-5p	A02	+	TTCTTGTGACATGGTAGACCGCA	-	4680072	4680177	CATTCAACCTTTCTTGTGACATGGTAGACCGCAGATAATTCTTTATTAGCTTCAACTTTGAAAAACTTCTTTCAGCTGCGGCAACCGACACCGGAATGGTCAACAA	tag160118_70
Bra-novel-miR0378-5p	A02	+	TTTACCAGCTACTTTTGACTCA	-	4714507	4714835	AATGTGATTATTTACCAGCTACTTTTGACTCATCCATCATCAATCAATTCTTTTTTAGTGTTGTTTTAATTTTTATACTTTATATAATTTGTTTTTTTTTTTTATATTTTTAATATTTTAAGAATAAAACTAACTAAATTATGAATGAAATTTCCGAGTTTGATGATTCGTATTATACCACCAAGATCTTAGCCTCTTTTGTCATCTGTGCTTCGTGTCCCGATCTCCAATAATGATTTGTCTCATTATAGATTAGTAGACATCACATTTACAATGGTTATTTATGATTATGAGATGATTTAGCGGTTTGTGGTGAATATGTTTATGTC	tag238122_11
Bra-novel-miR0379-3p	A02	+	AGTATGAAATGAAACTGTTGACA	-	4821194	4821456	TGGACTCTCAAGTCTCCCGTGTCTTTCGGACTCAATTGTCCCCTGTTTTGCCCTACGCTTAGGGATGGATTTGAATGAGATCACAGGTTTCTTCATCTTTGAAAACCTTGTCACTCTCTTCACTCCTTTATCTTGTTGTTCTAATTTATGCACAGCAATTTGTTTAGCTGTTGCCTTTGCAAAGGGTTTAGTACCCAAACTTTGTTGTTTAAATACTCTAGTTTGAGTTGAGTATGAAATGAAACTGTTGACAAAAAAAAAAA	tag70587_19
Bra-novel-miR0380-5p	A02	+	ATCGGCTTCTCTGTTCTGAGA	-	4822486	4822608	TAGCTAAAACATCGGCTTCTCTGTTCTGAGAACGAGGGATGAACCGGAAAAGGATAGACGCAAACTTAGATGAGAGACGATCGATGTCTTGAAGGACACCGTAGATCTCCTTGATCTGGCTGT	tag128769_27
Bra-novel-miR0381-3p	A02	+	GCGACATACTGAGGGAAAAAATC	-	4999101	4999443	TCATATCTTTCGATCTGTCCTTTATTGTGTTCTCTTTTTTGACCAACGTGATTGATTTAATATGATAAACTTTCTCGCGGTCTAAGATCTTATCGTGAAAAAATAACAAAAAAAATCTAACTGATTGTGAAAGATAATTTTAATTTGGTTTACGACGTATGCTATCAATCACTGTTTTTTTTGTTGATTAACAACAATCACTGATATATGGTCTAAAATACTATAAACGTAGATTAAGAAATTATCGTAAAACCAATGGGAAATCCAATTTTAAATATTTGACTATGGGTAATAACACTACAAGAAAACAGCGACATACTGAGGGAAAAAATCGTCGGTATGT	tag227624_30
Bra-novel-miR0382-5p	A02	+	TTTTTCCTCGGAATTTCCTCG	-	5001653	5001721	GGAACACTTGTTTTTCCTCGGAATTTCCTCGGAATATTCCGAGGCTTTTCCGAGGAAGTAGGGTTTTTA	tag322249_20
Bra-novel-miR0383-5p	A02	+	AGACGATTTACTGGGGCTAT	-	5471571	5471640	CAGACGACTCAGACGATTTACTGGGGCTATATTCGTAAAAATAGCTTCTGTTTTTTTGTTTGGTCACAAG	tag116260_10
Bra-novel-miR0385-5p	A02	+	AGGTGTTAGTTTTTTGATAAATG	-	5781331	5781537	GCACCCGCGCAGGTGTTAGTTTTTTGATAAATGAATATTTATTTGTATAAGTGATAATATATATTTTAAAATTTACCCGTTTAATTTTTTTTTAATATGACATTTATAAACACAATAATTTTATAGTTTATATTGAGTAGTTTTATTTTATCATGTAAACCCTTAATTATATCATCCATTTATTTAGAATACGACCTGTAAAATCAC	tag38683_228
Bra-novel-miR0386-5p	A02	+	AGGGTCTCTTAACTTTTAACTAA	-	6076231	6076352	CCTTAAACGTAGGGTCTCTTAACTTTTAACTAAAAATGTTAAGGGACTTCTCTCAAGTCCCTTATTTAAAGGCTGTTCTTTAACTTTTTTAGTTAAAAGCTAAAGGACCCTACGCTTAAGGA	tag286284_39
Bra-novel-miR0387-3p	A02	+	GTTTGCGGGATACTTATGACTG	-	6239157	6239255	GGGTGGTTACGGTTTCTAGCGGTTTTAAGAGATTTGTACGACTGGTTCTGCGGTTAGAAATTGGTGCGTTTGCGGGATACTTATGACTGGTTAACTACC	tag346483_1842
Bra-novel-miR0388-3p	A02	+	AACGTGATAGCTCGATTCTAAA	-	6245102	6245376	GAAATTAATTTGATTAATATTTAGTTATATAATTCATGTTTTTAACTTTTTTCAGATAGCAATACAATATATACATAAATTATCTCTTTTTAAAATTATATTTTCAGATTTTGGATAATTCTTACTATTATTAATTTTAATCAATTATCTAATCAAATCAATTAAAATTTCGTTTTTATTTTTTAATTTAGTTATACATTTTATTCATTAAGAGTATAAACGATATTAACCACTCTAACTTTTAACGTGATAGCTCGATTCTAAAAATTTAGTTT	tag129714_29
Bra-novel-miR0389-3p	A02	+	TGCAGGGTCAGTAAACAATGATT	-	7527916	7528197	TATATTACGTACTGGTTATATTACTGAAACTGTAACATCCCGAGTTGTGATATATAGAAAGACTTAAGAGAATTGATTTGGCTACCTATGTCACCAAAGTTGACTTACCTTTTCCGGAATACATCCTGAAAGAACTCCAGAGTTAAGCGTGCTTGAGCTGGAGTAGTGGAAGGATGGGTGACCTATCGCGAAGTGATTCGCGATAGCGTACGAGTGAGGCCAAAGCATGGGAAAAGGTCGGGTGGTGATTGCAGGGTCAGTAAACAATGATTTCGAGCCTTT	tag315714_170
Bra-novel-miR0390-5p	A02	+	GGTGGGATTCTTAGCGTAATATA	-	8246112	8246284	GGATTCATAGGGTGGGATTCTTAGCGTAATATAAGAACCGTCTCTTAACTTTTAACTAAAAAAAACTAAAAACCGACTCTTAAATATCTTTAAGAGATAATTCTTAGTTTTTCTTAGCGAAAAGCTAAGAAACGATTTTTAGCCGAAACTAATAATCCCATCCTAAGAACCCG	tag181897_24
Bra-novel-miR0392-3p	A02	+	TTTGTGCTCTGATACTGTAGTG	-	8521580	8521829	CATATAGTGACACTTGGCAGTGCGGGCCACAAAAGAAAAATTCAGTTGTTGAAATTTTCCAAAACATGGTGATGCCACGTAGACAAGCACATTTTTTCAACATCCCCATAATTTCAACTGTTGAAAGTGTGTTTCAACACTCTCATTGTATGAGTGGTCTAAGTATATATATTTATATAGTGTGAGAATGGCAAGCGACTGACTGAGATGTTCAGTCCTTTGTGCTCTGATACTGTAGTGGGCTCATATC	tag335076_12
Bra-novel-miR0393-3p	A02	+	ACTGAAAGTTAAGTCGTCTACTA	-	8640044	8640221	CGTCAGACGACTTACTTGGAAGTCGTCTGGCTGTAGCGACTTTCCTTTCAGTCGTCTGGTGTAGACGACTTACCTGAAGTCAAGTCGTCTGGTCAACGCAGAGGCTATTTTTGCAATTGACTTTGAAATCTGTAACCTGAGACCGACTGAAAGTTAAGTCGTCTACTATTGTTTGTTT	tag136582_10
Bra-novel-miR0394-5p	A02	+	AGCGGAATGTGCTGGGTTTAGT	-	8932916	8933009	AAAGCAGATTAGCGGAATGTGCTGGGTTTAGTGGGTGGACGAAGCTAGTTATTGTAATAAGTAGACTTAGATACTTTTGTTTGAATCGAGCTTG	tag312410_10
Bra-novel-miR0395-5p	A02	+	TACGGTTGAGAATATTCTTTTC	-	9031975	9032255	CAAAAACTCTTACGGTTGAGAATATTCTTTTCAGTGGTTTATAGAAACTTTTTTAGGAAAACTCCTTTTATTAATCAATCAAAATTTTAATACGAACTTTATCTTAAACGGCTATATATAAGAAAACAATAAAATACTAAAACAATAAAGATAATTATCTAAAATAATTAATAAAATAAATGATAAGATATTATCTACATCACAGCCAATTCCACTTTGGATATTAAACTAACTTGCATCTTTTATTGATCAGAATTTTCTTTGTACTGTATCCCTCTCCC	tag333965_55
Bra-novel-miR0396-5p	A02	+	CAGGTTGTTGTCCCTTTGGTATA	-	9139976	9140232	ATAAAAAAACCAGGTTGTTGTCCCTTTGGTATAAAACTAGTTTTGTCCATTTTTTCTCCTTTTTACCCTTTGTATTTCTGAAAACTAATGAAATAAATAATTTTGAGAATCAAAAAAATTATTAAAAATATAAACAATTAATAAAACATCCATATACACAAGCTGGTAATTTTGTTTTGTTCTACAAAGGGTAAAAAGGAGAAAAAATGGACAAAACTAGTTTTATACCAAAGGGACAACAACCTGGTTTTTTTATT	tag36316_36
Bra-novel-miR0397-5p	A02	+	ATTCTGTCTTTTGTTTACCTATA	-	9193934	9194068	ATAAAGACACATTCTGTCTTTTGTTTACCTATAAAGACACATTCAGTATTTAACACACTTTTTGTGTACGGATACCACTGTTGTGGACAAAAAAGTCCTTTGTTGGAGAAACAAGCAAGGATGTTTGGTTTAGAA	tag263386_40
Bra-novel-miR0398-5p	A02	+	ATGAGATGATTGAATTACGACTG	-	9270768	9270905	GAAAAAGGTCATGAGATGATTGAATTACGACTGCAAAATGAAGCAAAAAATAGCTTTCAAAGAAGTAAAAGAGGAAAATAAAATATTTCTAAAAAACTTAGCTTCTATCGATGATGTTAATATTCGTGAATACATTCG	tag328558_85
Bra-novel-miR0399-5p	A02	+	ATAGTTTGGCTTCATTTGGATT	-	9516016	9516350	GAATGAAACAATAGTTTGGCTTCATTTGGATTACGGGTGTTCAATCCGGATATCGGGTTGGTTTCGGTTCGGTTTTTTATTATATATTTAATGTGATTTTTAAATATCTTTTAATAATATAAAATTAAAAAAAGAACTAAGATACAAAAATTGTTATCAAATATTTATTATTCATAATAATTAATTTTCACATATACGTTAATCATATTAGGTAATTTCGTAGCTTTTATTTAAGGAAAGTGCAAACCATTTTGTGGTACATTATTTATCAATTCGATAGTTAGTTTAATAAAAAGTGTAATATAAGTTAAGATGGACCAACCTATTTTTCTAAG	tag315569_125
Bra-novel-miR0401-3p	A02	+	CTTAGGGACAGCAACGATGAAAT	-	10022545	10022637	GGTGCTGCTTTTTTCATCCTGCTGCCCCTTAGGTCAAGAGGTGGCGTCATCGCCCTTGGCCTTAGGGACAGCAACGATGAAATAATTTTATTT	tag266642_70
Bra-novel-miR0402-5p	A02	+	ACTTTCCGATATAGCAACTCAT	-	10109922	10110218	ATTTTCCCGAACTTTCCGATATAGCAACTCATATTTGATTTTAAGACCTTTATAAATTTCAGCCCACTAGATAATTTATTTTTGAAAAAGCCCATTAGAGAATATATAAAAAGTATTTAACGAAATTAAAATTAAGGAAAAGGAAAATATCTAAAAGCGTGAAGACCGTTTATCTCTCTCTCTCTCGCTAGCTAGAGTGCGATGATGAATTTGAGCGTGAACAGATGCATCGCCGGTGGAGGCATCATCGGTGGACTTTCGAGTTGCAGAATCAATCATGGTGCTGGTGGTGAGTTT	tag56920_11
Bra-novel-miR0403-5p	A02	+	TAAGAGATTTGTACGACTGGTTC	-	10188363	10188627	CTAGCGGTTTTAAGAGATTTGTACGACTGGTTCTGCGGTTAGAAATTGGTGCGTTTGCGGGATACTTATGACTGGTTAACTACCAAATACAGCAGCGGTTAAATAATAAATTAACAATATTTACATTTTATATAATTATAAAAATATCAAAAATCATTTGTTGGAACAATCGTCTCTGTGGTCCTGATATGAGTTCCTCGTTCCGAGTTATGGCCAAATCTGGCTGGTTAGTTTGCAGTTTTCTAAATACTTGAGGCAAATTGGA	tag339229_237
Bra-novel-miR0404-3p	A02	+	TCGAAACGCTGTCAACCGCTACC	-	10189589	10189663	CGGAGCGGTTTGAAGCGATTTATAGCGGTTTGTATGATTGTTTCGAAACGCTGTCAACCGCTACCAATCGCAAAA	tag205678_12
Bra-novel-miR0405-3p	A02	+	TCTCTATTGGTCTTGGACATTTG	-	10440373	10440474	GCTCTCCACATAAGAAAGTTTAAGACAAGTTAGTATGCAATTCCCACGGGCATGCCCATCTGGACATGGTCTCTATTGGTCTTGGACATTTGTTTGGATCAT	tag102372_210
Bra-novel-miR0406-3p	A02	+	GAAAGATCTTGTCGTCCTAGCTA	-	11166533	11166764	CCCGAAAGTTCTAAAGTTATGGCCGCTAATCTTTATTTTAATTTTGTCTCAAAAAATATAAATCTATTTTAATTTGAAGAATAATTTGTATAACATAGTTTTTTTTATGACATCGAAAAGGCTATTCTATTAATCAAACTTGAAATGGTCTGTGTAACCAGATAAAAATAGAACAACCAACAAAATACATATCTCTATGGAAAGATCTTGTCGTCCTAGCTAGGAAGTCAGA	tag7591_206
Bra-novel-miR0407-5p	A02	+	AATGCTGGAGCGTCGCACACCTC	-	11382183	11382302	ATCAGGTTACAATGCTGGAGCGTCGCACACCTCCCCATATTTGATGCGGCGTCTTTCTTGAAAGAGCTGGCACTGTAGATGGTGGGAAATGCCGCGACCCTCACGCATCGTAGTTTGATT	tag85314_87
Bra-novel-miR0409-5p	A02	+	ATAGATTAGTATAAAGGGACAT	-	11642559	11642688	ATAAAATAGTATAGATTAGTATAAAGGGACATAGTTACCATTTTTTTGCTCTAAAAAAACAAGGAAAAACTATTTTTTTAGAGCAAAAAAATAGTAACTATGTCCCTTTAACTAATCTATATTTTGTGTC	tag17213_96
Bra-novel-miR0410-3p	A02	+	AATTGCGTTGTAAAGCTTATGTA	-	11765955	11766262	CCTCGTAAATTTACATAAGCTTTACAACGCAATTACGACGCGACATGACTTCGTCGTAAACTCGATGGTAATTTACGACGAAATGTATTCGTCGTAAAGTTAATGTAAGTTTACGACGAAAGTACGTGGAATGCAAAATAGTTGTAAACGTTACATCGACATTACAACGAATCATGTTACCGTTACATAAAGGTGAAAACGTGTATTGAAAGTGCTTTAACTTACCTAAGTTCGTTGTAAACGCGTTGTAAATTTTCCATGTAATGTCGCGTCGTAATTGCGTTGTAAAGCTTATGTAAATTTACGAG	tag244132_57
Bra-novel-miR0411-5p	A02	+	TTTTATTCCGGTTTGGTTACTCA	-	11802545	11802739	TTATTAGTTGTTTTATTCCGGTTTGGTTACTCAAACCATCTCAAGTTTGGGTAATAGAATAGCGTTTCGTTGTAAAAAAGAAAAGAGATGGTTCGTCAAAACCAAGACATTTTTCTCTTAGTTTGCATTTTCACGTAATTGCGAAGAAGTTGGAATTAGAGTAAAAGTCAAACCTAGAGTAAGTTTTACTGCATA	tag92512_11
Bra-novel-miR0412-5p	A02	+	CCAATGTGGGACTTAGTTTGTT	-	11884075	11884431	GTCTAATTCTCCAATGTGGGACTTAGTTTGTTATATCACATTCTCCTCCTCAAACTAAGGATCACATTCATCTCGTGTCCTACAACTGACTTCCATAATCTTTTGACTTGATCTCTGCCACATACCTCCCAATCCTAATTAGATGGCTCTCGTTCCTACTTGAAGGGTATTTTGGTCTTCTTGCGGATTTTTCGTCAACCGCGCTCTGATACCAATTATTGTAATTGTGTGAGCCTATGTCCAACTCTGTATTGTTTGATTAGTACGATATTGTCAACTTTGGTTCTAATAGGCTGGTCCGCATGGATTTATTTTTGGGCTCCTTTCCAAAAGGCCTCGTACTATTAGAGTTGGACA	tag307665_133
Bra-novel-miR0413-5p	A02	+	ATCTTCCGGATGATCCATCTGAA	-	11983158	11983262	ATTTTCAAAAATCTTCCGGATGATCCATCTGAATGAATTGCACTTTTAGTGCCTAAACAAACAAAACTCTCATCTTCATCCAGATGGTCCATCCAGATGGAGAAA	tag236799_11
Bra-novel-miR0414-3p	A02	+	ACCTAGGAAATGGCACTCATGTA	-	12027649	12027787	CATGTGTTTATTACATGAGTGCCATTTCCTAGGTGTCATCACCACATGCATTCTCACCAACTTTTTTTAAAAACCCTTAGTTGGTGAGAATGCATGTGGTGATGACACCTAGGAAATGGCACTCATGTAATAAACACAT	tag72987_209
Bra-novel-miR0416-5p	A02	+	TATAAATTAATAATGTTGGGACT	-	12184829	12185018	GTAAAACCTCTATAAATTAATAATGTTGGGACTACATCAAAATTATAATTTTTTAATTAATTTATAGAAATATTAATTTATCGATATACTAATTGAACGAAAAACTAAATTTGGAACTATAAAATTATATTATTTTATAGAATTTTTTAGTGTATATTAATTTAGAGTATTAATTTAAAGAGGTTATATT	tag262253_151
Bra-novel-miR0417-3p	A02	+	ATACTCTATATTTCACTCTATT	-	12201050	12201154	AGTTACTCTATAATAGAGTGAAATATAGAGTAATCTTATTTTTCTACTCCAAATATAAAGTGAAAAAACAAGAATACTCTATATTTCACTCTATTATAGAGTAAC	tag99831_20
Bra-novel-miR0418-3p	A02	+	TTTACGTAGCGGCTTGAGAATCA	-	12451705	12451862	AAAATCTTTCTTCTTCTAAGCAGACTATGTATTATTTCAACCATAAGTTAATGTCTTTTGGTTTTTATGAAAACACTCCTAACTCTGTCTAATGCCATTTATGCCTCGTTAAAATGTTAATTTTGTTTACGTAGCGGCTTGAGAATCAATTAAAAAAT	tag274205_22
Bra-novel-miR0420-5p	A02	+	AGTTACGTTTGGGCCTCAGGTGC	-	13008690	13008830	CAGTCTATTGAGTTACGTTTGGGCCTCAGGTGCATATGTTTTTTCGCTGGGCTTTGTTTAGTAAAATCTTCCAATAACAATCATTTTTCCTGTCAAGTCATATTACCTGTTCATCTGCGGCCCAATTAACCCAAGTAAAAA	tag220220_25
Bra-novel-miR0421-5p	A02	+	ACAGCGGTATTCTGACGGACGT	-	13026480	13026825	CTACAAGAAAACAGCGGTATTCTGACGGACGTTCCGACGGAAAATGAATTCCTCGGAATATACCGAGGCATTTCCGAGGCAATTCCTCTCCAACGGCTCTCTAACGTCTATAATATTTCTTCGGAATTCATCGGTTTTTTCCGAGGAATACTAGTTTCCTCGGTATTCCGTCGGAATATTCCGACGAAATGAATTTTCCTCGGAATTCCGTCGGAATATTCCGACGGAATTCCGAGGAAGCAAAATTTTGTGTTTCCTCGGAATTGCCTCGGAAATGCCTCGGTATATTCCGAGGAATTCATTTTCCGTCGGAACGTCCGTCAGAATACCGCTGTTTTCTTGTAGT	tag124102_408
Bra-novel-miR0422-5p	A02	+	AACTGCGGTGCGGTGCGGGACGG	-	13107692	13108048	TGTTACTGTTAACTGCGGTGCGGTGCGGGACGGATGTTACCATTCGAAGTCAAACTATATGATTCACTCTCTAAGAAAGAGAATTCATAGAAACCCTAAGTCGGGATGTGACTTAGCCAGTCATGTGTCAACGTGTCGGTTGGCTTCTCCAAGTCTTTGTCAATGAATAGGACAACTTGTCTCAAGTTTCCACATAAACCCTAAACTCAATTCAATACCCTCTCCGAAATATCTCTCAACGTCTTATTTAAGTTCTTCTTTTACATTCGCATCATCGTTGGCTAACTACACTGAACAAACAAAGTAAAAATATGACTGACTCTGTTAAAAGACATCTACTGTAGTTATGCAGAAAAA	tag204916_408
Bra-novel-miR0423-3p	A02	+	TCCGTCTAACTGCATCACCCAGA	-	13495153	13495404	AGTCAGCGCGTGACATTTATTTCGTTTGTCTGGTGACGTGCTTTAGCCAAATAGGATCCACTTAATCCTAACATAAACATCTTGCTGTTTCAACACGTCTCAGTCAACGCATTGTCGTTGATTTTTTTTTTAACACTAGTTAATTATTCTATTACAAACTATCAGAAACATTACATAAACAATATTAAAACCTACAAATCTATTTACCTTAAGAAGACTTCCGTCTAACTGCATCACCCAGAACCGCCATAT	tag219313_11
Bra-novel-miR0424-5p	A02	+	AATCCTATTGGTTGGTGAACTTA	-	13679268	13679431	GAAATAATGAAATCCTATTGGTTGGTGAACTTAGAAGTTCACCCTAGGGAGTGAACCCAAGAATAATTCCACTGCTAATGTTATATTAAGATCAGAGTCATTCTTGGGTTCACTCCCTAGGGTGAACCTCTAGGTTCACCAACCAATAGGATTTCATTATTTCA	tag221124_27
Bra-novel-miR0426-5p	A02	+	ACTTGCGGGCTAAGTTATCTCCA	-	14640952	14641230	AATCAGCAAGACTTGCGGGCTAAGTTATCTCCAAGTTTATCTCCAACATTCTCCCCTTTAAACTTGAAGTTAACTTTAGCCAAGTCTTGAATCCCAACCAGCTCTCTCATTTCCTTGAACTTGATCCTTCCTAGCGCCTTTGTTAGGATGTCAGCCTTTTGCTCTGTTCCTGGAATGTGCTGCACATCTACCTGCTCATTCTCGACGCACTCTCTGATGAAATGGTAACGCTTGTGGATGTGTTTGCTTCGTCCATGGAAGACAGGGTTCTTGGTGAGT	tag150932_13
Bra-novel-miR0428-5p	A02	+	AGCGATTTGGAGCGATTTGG	-	14927695	14927928	TGAGGTTCAGAGCGATTTGGAGCGATTTGGAGCGGTTTAGAGCGGTTTGAACGATTGTTGCAAAACGCCAGCAACCGCTACCAACCGCAAAAGCTGCGTTTGCGGGTGGTAGCGGAAAAACCAGTGATACCCTAAGTGGAGTCGAAGCCAGCTTTCTCCTTCCTTTACCATAAGGTTTTATACCAAACCAATTAAAAATTTGGTGGCGTCATCTCCAGAGCGGCTTGGCCCACG	tag76029_16
Bra-novel-miR0430-5p	A02	+	CCGCAGAAACTTGACATTTATCA	-	15223389	15223592	TTGTATTTATCCGCAGAAACTTGACATTTATCATTCCTTGCGCGCCAAGCGTAAACCGTGCTACGGTTTACGGACTTTTGGTTAAGAAATTGTAGGATGGGCCTCGAGTCGTGTTTTAGGTCCCTTTGGGCCGTCTTCCGACTCGAAGCGTTTACTGCGACTTCTTTCGATAAAAAATGAACTTTCTGCGGTTTTAACCGCAAA	tag221357_10
Bra-novel-miR0431-5p	A02	+	ATTACGTGTAGACTTCCAAAG	-	15375654	15375787	GACTTCTTTTATTACGTGTAGACTTCCAAAGGATAGAAACGTAAAATACATTTATGTTTTTTGTTTGGTCATAAGGGTGAAATAGTACTTTCACTACTCCTTTAGGTTGGTTTTGCATTTGACTGAAAGTGGGG	tag206066_505
Bra-novel-miR0432-5p	A02	+	TCTGGGCTCGGTCTGTTTATATA	-	15831552	15831769	GTAATCAGTTTCTGGGCTCGGTCTGTTTATATAAATTAAAAAAACTATTGACGGGAAAAAAAAAAAAAAAGATGTAGACTATGTTTGAGTTTTATCGAAAGAACATGAGTACAGTAACATACGTGCATTCATATATGTTAGAGCTGGGTTCCATCCCTCTTCAGACCCGTTCTGAAATCTCAACGTAAGCGTGATAAAGCCCAAATTAAACATTGTTG	tag178657_64
Bra-novel-miR0434-5p	A02	+	TGCGGGTGGTAGCGGGGAAACCA	-	16067439	16067526	AAGCTGCGTTTGCGGGTGGTAGCGGGGAAACCAATCAAGCTCTAAAGGCCTGAATTGTTTCCCAGCTACCACCCGCAAACGCAGCTTT	tag128498_10
Bra-novel-miR0435-5p	A02	+	TTTTTAAAAGTAGACGACTTAA	-	16114766	16115103	TAATAATATTTTTTTAAAAGTAGACGACTTAAAGTTAAGTCGTCATAGGTTAGTTTTCAATTGAAAAAAAAAACTTCAAGATTTAATTATACACAGACGACTTATAATTCAGTCGTCCACCAGACGACTTAATTGTAAGTCGTCCAGGACTTTTTTCGAGATTCTGGTCAAACCTCAGTAAATCCTAGGACGACTTACAATTTCAGTCGTCTCGTGGACGACTGAATTCATAAGTAGTCTGTATATAATTAAATCTTGAAGTTTTTTTTTTCAATTGCAAAACTAACATACGACGACTTAACTTTAAGTCGTCCACTTTTAAAAAAAATATTTATTAT	tag235978_31
Bra-novel-miR0436-3p	A02	+	GTTTAGGGTGTGGACGACTTATG	-	16118728	16118854	CACGTATATGGTTTATTTTTGTGTATACGTAAACACTTTTCAAGTTTGATTTGGTTTCATAAGTGTTTAATAGATAATTAAGTTTGGGGGTTATGTTTAGGGTGTGGACGACTTATGTTTCAGTCGT	tag128930_11
Bra-novel-miR0437-3p	A02	+	AAACTCTTCTGGACGACTTACA	-	16218350	16218486	GACGACTTACTTGTAAGTCGTCTGGAAAGTCTTCTATTTTGTCGTCTGGAAAGTCTTCTATTTTAGTTTCCCACTAAAAATATTTAATTTCCCGCTAAAAATATTAAACTCTTCTGGACGACTTACATGTAAGTCGT	tag276825_40
Bra-novel-miR0438-3p	A02	+	TCGGATTTTCGGGTATTTCGGT	-	16346589	16346703	CACACTAAGGATGATCTCAAGCTCCCTACAGATGAATCTAGGGGTGGGCGTTCGGGTACCCGTTCGGGTTCGGATCGGGTATTTCGGATTTTCGGGTATTTCGGTATAGAGGTGT	tag38248_14
Bra-novel-miR0440-3p	A02	+	ATTGGATGGGAGATGAACCAGC	-	16704826	16705114	TCTCATTCCAGCTCACAGTATATCTATCATTCAGTATCCCCTTTGCTACCCCTTTCAAATTTGCTCTGAGAAAGGACACTCAAAGAAAAGACGATGAACTGACTCCATAGATGCTTGGCAAAAAATACAAGCAGTATCAACATTCAGATTCTGATATATGGTGTTTTATACATCTTGTATATATGCTTTTAAATTGGTTTTCAAGTCTTTATCGAGTCTTCCTAGTCCTTTTCGAGTCATTACAGGTCTGGAGTTGCATTGGATGGGAGATGAACCAGCTGGAACAAAA	tag214126_21
Bra-novel-miR0443-5p	A02	+	CCCGTGAATGTGAAGAAGTTATA	-	17083662	17084016	AAGACGGATCCCCGTGAATGTGAAGAAGTTATAAAAGTAGTCAGGAAGTAAGGAAAAACGTCAGGTCAATGTATCAACTTCGATAAATCCTCATTACTCTTTGGTAAGAGGATTTCAGCAAATGATCGACAACTGATTAAATATACACTTGGTATCCAATACGAATGGGGAATGGGCTCCTACTTAGGAATCCCAGAGGATATTAGTGACTCCAAGTGTAAGCTATTCGCTTTCTTAAAAGAAAAACTATTACACATAGTGAATGGTTGGACTGGTAGATGGCTATCGAAAAGAGGAAAGGGAGTTTTAAGTAAATATGTTTTATTAGCTTTTCCGACATGTCATGTCCAGCTTC	tag179264_173
Bra-novel-miR0444-5p	A02	+	AACCGTTTCTTAGCTTTTAACTA	-	17145058	17145144	TTCGGCTAAGAACCGTTTCTTAGCTTTTAACTAAGAAAAAGAACCGTCTATTAAATAAGAGATATAAGAGCCGGCTCTTAGCCGAAA	tag188510_16
Bra-novel-miR0445-3p	A02	+	TTAGCTCACGGATTCTTTCAGA	-	17991447	17991584	GCTGATAAGCTTCTGAAAAGAATCCGTGAGCTAAGAGACCAGATGGCATAAAGCCAAATAATCTGGTTAAAGACCAGATGGCACAAGCATTTATAAACTCGTTCTCTTAGCTCACGGATTCTTTCAGAAGCTTATCAG	tag21909_10
Bra-novel-miR0446-3p	A02	+	AAAATAGAGTGGGGTTGGAGATA	-	18143246	18143518	GTTATTAGACCATCTCCAATGGTTTACTCTATTTTTTCCTCTAAAATAGAGTAATTCTATTTCTATAATAGAAATTGATGTTGCTTTAATGATACTCTATTTTAGAGTGAAAAATAGAATAATGAACAAAAAATAAAAAAAATACTATATATATAAAGTAAAAAATAGGTTTACACTATTATAGAATAGATAATAGAGTATCATTCGAACATTTTTATTCTAAACTTTATTTTAGAGAAGAAAATAGAGTGGGGTTGGAGATACCCTTAGATC	tag11925_186
Bra-novel-miR0448-3p	A02	+	GAGATTTTTGTTACTGTTAACTA	-	19253607	19253693	AACTGCGGTGCGGTTTTAACAGTTATAAAAACGTATAGATATATAATATATGTAGAGATTTTTGTTACTGTTAACTATGGTGCGGGG	tag55423_3691
Bra-novel-miR0451-5p	A02	+	ATCTGTGTCGCGACGGTAGACTG	-	19709032	19709134	CTTTTTTCAGATCTGTGTCGCGACGGTAGACTGTTTTGTATGTATACGCCTCCGTGGAGACTAACGATGCAGTCTATTTGTCACCGCACGGGTTAGTTTTGGC	tag120330_1169
Bra-novel-miR0452-3p	A02	+	TTGTTTCGAAACGCTGTCAACT	-	19717621	19717715	TAGAACTAGCTTTTGATTTAAGAGGTTCGAAGCGGTTTGAAGCGATTTGTAGGGTTTGTATGATTGTTTCGAAACGCTGTCAACTGCTACTAATC	tag197231_11
Bra-novel-miR0453-5p	A02	+	AGCTTTTCCGTGAACCTGATGA	-	19764689	19764815	TATTTTTTTCAGCTTTTCCGTGAACCTGATGAAGACGGAGGTCACAAGATTTGACAATTGAAACTTCTCTGACTGCTTCACAGAACTTTTGTCTTGAACAAATTCTATGGAGAAGAGAGAATTGTAG	tag253666_11
Bra-novel-miR0454-3p	A02	+	GATGGTCTAAGTATGTATCTCTT	-	19844951	19845266	CTGCTCAACGCGGAGATCTTAACTTAAGAGCATCTCCAATCCATTGCTATTATTGCCTCTATACTAGCATTTAGAGACAAAATAACTCCAACTCATTGTTATTTATTTCTATAAAATAGACATTGCAATTTTTTTCTCTATTTATAGGGAAAAAAATAGCAATCTCAATTTTTTAATCTATATTTTGAAGATTGCTATTATAAGGGAATACATTAGAGTAAACTTCATCTCTATTATAGAGATTCTCTCTATTTTAGAGGCAAAAATAGCAAAATACATTGGAGATGGTCTAAGTATGTATCTCTTTAATAATTTT	tag312586_23
Bra-novel-miR0455-5p	A02	+	ACGGGATTATGCTTATGAGAG	-	20108064	20108313	TGTTTAGAACACGGGATTATGCTTATGAGAGAATGACTCTTATATATATTTTATTGCTATCTGAAAACAATATTTTTATTATAAAAGTTAAAAAGATACAAAAAATTATAATTAAATATTATTCAAGAAACAAAATTTATATAAAGATATTTTCTAAACTATTTCTAAGATATGAGTGTTTTAAAAAATTTAACACAGAATGTTTAGAACACGGGATTATGCTTATGAGAGAATGACTCGGGAATGGGCT	tag221241_70
Bra-novel-miR0456-5p	A02	+	CAGTCTATGATTGATACGATCTT	-	20626514	20626664	CAACACATGACAGTCTATGATTGATACGATCTTAATTTTAAAAAAAAAATCAGAAAAAAAAAAAATTTAGAAACCCAAAACTGGGTTCACCTGATAATCATGCTCTAAGAAACATGATTATATATTTTATTATTTATACTGCTCTGTGGGC	tag158619_36
Bra-novel-miR0458-3p	A02	+	TTTTCCGGTTTAAGCTCTCACG	-	20782462	20782784	CGGCTCGGAAGCCGATTCTCGGGGTATCGGCTTAGCCAGGAAACGCTGTTAGTCGAAGCAGAGAGCAAGCGAAGCGAGGTTGATCGACTGAACGGCTCGGAGCGAGCATCTCATAATCAGGCCCGAAGGGCCGACAAAGCCCAATCAGTAAAAAGAGATTAGGTTAAGGTAATCGAACAGAGTATAAAAGGAGAGGAAAGCAAAGGAGAAAGGCATCGACACTTAGCTACACAAACTTAGCGGCGAGATTAGGGTTTATCATCCGTACAATCATCTCTCTGCTATTTGTACTTTTCCGGTTTAAGCTCTCACGAGCTCCGGCC	tag18781_28
Bra-novel-miR0459-3p	A02	+	AAAAGATTGTGTATAGAATTACT	-	21024270	21024563	GTTAGTGGGAGTAAGATTTATATAGAGTTTGTTGATTTTAAACTTTGAGAGATTTGTTAAATTTGGAAAGAGTTGCAGAGAGTTTTGTATATTGTGAAATTCTATGAAAATACATTGATATAATGATTCTAAGAATCTAAGGTATGTAAGTAGTATTCTCAAAATCTTGTGTTATGAGTTAAATGGTAAAGAATACAACTCCCAATAACACCAACTTTAATAGATTTAAAGAATCATTAAAATCTAAACTTTTTGAATAACAAAAGATTGTGTATAGAATTACTAAATTATTAA	tag5843_897
Bra-novel-miR0460-3p	A02	+	TTCCGGTTGTTCAATTTTATAT	-	21078702	21078830	GGTGCTGGGGTTTTACATGTGAATTTCCCAGTGACCGGAATTCGAATCCGGATAACGGAATTCACAGCCGTGAACCCTTTACCACCAAAGGTAGAAGTTCCGGTTGTTCAATTTTATATGTTACAGGAT	tag286912_41
Bra-novel-miR0462-3p	A02	+	ATACGATCTCTGAGGATTTTCGG	-	21323517	21323816	GGAATTACCACCCGAAAATCCTCAGAGATCGTATTTCCGAAAGAGTTAGTAAAAGAAGGGATGTTCGGTCGCTACGTAGCGACCGAGCGGGACGATCACTCGGTCGCTACGTAGCGACCGAGCTTTGTCCCGAGCTCGGTCGCTACGTAGCGACCGAGCGGGACGATCGTTCGGTTTGAATCCCAAAGAATACTTCTTCGTAAAAATAACCTCGTATAGGTTATTTTTACGAAAATTACATCCCTTCTTTTACTAACTCTTTCGGAAATACGATCTCTGAGGATTTTCGGGTGGTAATTC	tag57155_14
Bra-novel-miR0463-5p	A02	+	AATGATTGTGGTGATGACATG	-	21543981	21544115	GGATTCTAAGAATGATTGTGGTGATGACATGTGGTTACTAAAATATGTTGTAATGCTTTAATATATAGGGGATTCGATTGTATTAGTCAATATAAAACTGCTCATGTCGTCATGTATAAGGCGTGGTTTGGACCA	tag129686_842
Bra-novel-miR0465-5p	A02	+	ATGTACATAGCTGTAAGACGACT	-	22089512	22089850	TTCTTAATCTATGTACATAGCTGTAAGACGACTTATATTAAAAAACGGAGGGAGTAGTATTTTAGTGTGGTAAATAGTGTCACACTAAATTTAGTGTCAAATTTTAGCGTTGCACTAAAATGGTTTGATTTTTGCAATTTTATTAGAGAAGATTTGGTGTAAAAAGCACACTAAAATCACACTAATATGCTTAATGCTCTCTCTCTCTCTCTACCTCTCTTTCTGTGACAAACATAGCTGCAGAACCTTAAAACCTCTATCTCTATATGTTGACACAATGATGAAAACGAGAGGAAAGAGAGAGAAGAAATACAGTTGCTTACAGTATGCAATTGAGTG	tag70923_10
Bra-novel-miR0466-5p	A02	+	GTTGGTAGCGGTTGTCGGCGGT	-	22554964	22555063	AGCTTTTGCGGTTGGTAGCGGTTGTCGGCGGTTTGCAACAATCACTCAAATCGCTCTAAACCGCTTCAAACCGCTCCGAATCTCATAAATTCAAAAGCTG	tag270193_10
Bra-novel-miR0467-3p	A02	+	TCTGATTGCGCGCTCGTGGAAC	-	22675586	22675863	CCATCAACCCTCCACAGGGCGGGTCAAGCAGGACGGATCCGACCCGCTGAGACACTATTTTTAGGTTTCATAAAAGATAAATTAATTTCAGTATAGATTGGTGTATTTCGTTTTTTTTTTTTGACGTCAAAAGGCCATTCTATTACTCAATCTTGAGGTGGTCTGGGTGACAAGACCGGGATAGAACAACCAATAAAAAAAACTCCCTATGGAAGGATCTAGCGTCTTAGCTAAAAAAATCTGAAGTCTGATTGCGCGCTCGTGGAACATAAATGATG	tag207422_44
Bra-novel-miR0468-3p	A02	+	CGACGGAATTCCGAGGAAGTATG	-	22813267	22813339	CCTCGGAATTTTGTTTCCTCGGAATTCCGTCGGAAATTTCCGACGGAATTCCGAGGAAGTATGAATTTCCGAG	tag39859_12
Bra-novel-miR0469-3p	A02	+	TCTGATTGCTTGACGTGTGGGT	-	22948438	22948587	CCGACAGCTCTCGAGCCCAGGCTTATACCTTGTTGTAAACGCTCATACGCAAATTCGGAATAAGATCTTCTCTAGTCTCTTTTTCGATTTCTTATTTTTATCGTTGTTATTCTCGTGTTCTGATTGCTTGACGTGTGGGTTTAGTGTCAT	tag18309_24
Bra-novel-miR0470-3p	A02	+	TTTATTATGATGTAACTGGAGTT	-	23201723	23202039	TGAACGGTTGGCGGTGGTGGATTTTTCAGAGTGAGAGGGGATGAATATATGGTCTTCAGATTAGAGTTCTTGATCCTAATGGTAGAATATATGTTATTTAATTTTCAATGAATACAGTAGGCATTTTTGGCATGAAATATAACGATTTCCTAAATTAAATTGTTCACCAGCTATAAGAATATTAAGTATGGGGCAAGTTAAAGTTGTAAAAATCGATTTTGATTTAGGATGGCAAAGATGTGGTAGCTAGAAGACTAATAATCAACAATCAATGCATGCATTGTTTTATTATGATGTAACTGGAGTTGAACCGGGTT	tag19757_12
Bra-novel-miR0474-3p	A02	+	GCAGTCTTAGGTTGTTAGAACTA	-	23834827	23835045	TCTCCATTTTTAGGCTATGACAGCTTAAGGGCAGAAGGGGAAAAGCGTAAACCGACTTAGGAGCGAGTATATAAGGAGTCCTAGACGAGAGGCATGGGGAGGAACTTTTGAGAGCAAACTTATCACTTAGAGCAATTAGGCAACTTTCCGTTTTTCTTATTTCGATCTGCGACTCAACTAGGTTTTGCAGTCTTAGGTTGTTAGAACTAGGAATCTCGC	tag242959_12
Bra-novel-miR0475-5p	A02	+	AATGGCTTAGAAATACATAAATA	-	23907311	23907406	AACTGTCAACAATGGCTTAGAAATACATAAATAGGGTTTCTAGTCGTTCAAGGGTATTTTGGTAACTTTGTGTGGCTTCTGGGCTTCAGTCGGTTA	tag278182_11
Bra-novel-miR0476-5p	A02	+	ATCCTGGGACTCTATATTCGTAC	-	24134034	24134119	CCATGGTCGTATCCTGGGACTCTATATTCGTACAGTCCCGTCTCACTAACGGAGCGAATATTTTGAGTTAAGGAAAGAGATCATAT	tag302706_115
Bra-novel-miR0477-5p	A02	+	GCTCGGCTCGGCTCGGCTCG	-	24146893	24146961	CGTCCGGCCGGCTCGGCTCGGCTCGGCTCGGCGTGGGCGTGGGCGTGGGCTTGGGCTTGGGCTTGGGCT	tag179761_25
Bra-novel-miR0479-5p	A02	+	GTTCTGATTGTTTGACGTGTGGT	-	24432839	24433031	TTATTCTCGTGTTCTGATTGTTTGACGTGTGGTAATTAGCAGATATCCGGGTCCTCTGGGAAATTAGGATTTTTCTAGTTTCCTTATTTAAACGGAAATCGACAGTGCGAATTTTGGTTCCCACACAATAAATTTTGATTTTTGTTTCATATAACTAACTAACTACTCTATGGTCGAAATAGAGAGAGAAAAT	tag285082_414
Bra-novel-miR0481-5p	A02	+	TACGCGCGGATTATTGGTCTGTA	-	25005175	25005415	TTGTGCGCTCTACGCGCGGATTATTGGTCTGTAAATTTTGAAAATGAAATTTGTTGTATGAAAAATTGAAATCAAGGAAACAATCTATAATACAAACTATTTTACAGTTTGTCATGGTACAACATAAATACATTCACTATTTTATTGAAATAATTTTGAGTGTTGTTTAGATTCGATTATAATTTGTTTTTTTAATTGTTTGATGTTAGCTTTCCAATAAGTTTGCACTGGTAGCAATTTA	tag151292_39
Bra-novel-miR0482-3p	A02	+	TAGCTGTAAAACGACTTATATTA	-	25980278	25980530	CCTCCGTTTTTTAATATAAGTCGTTTTAGAGAAACTTTTTTGTTCCAAATTATATGTCGTTTTCGGTTTTCTATGTAAAATTTATTAATAGTTAATGTTGTATGAGCAATGGTAATATATCTTCTATTTTTCTATTGGTTGAATTGTGGTTAGGTAAATAATTAATGATGTTTTTGTTTAGAAAATATAAAAAGTTAATGATTTTCTTAATCTGCGTGCATAGCTGTAAAACGACTTATATTAAAAAACGGAG	tag94760_2555
Bra-novel-miR0483-5p	A02	+	TTGGCATCTCCTCTGACAGAGA	-	26339475	26339681	GGAGAGATGGTTGGCATCTCCTCTGACAGAGACGGGATTGACCTTCGGGTCCTGAACACATCCGGTTAAGGCTCTCCACCCTCGGGTGGATCTAAACCCAATTTTTTTCGGCTTTTATTTTTATTTTATTATTGAGCCTCTTCTTTCTCAGATATGTTCTCTGTTTCTGCGAAGAGCTTGTCAACAACAAATGATCTAATTTTTCTT	tag66128_228
Bra-novel-miR0485-3p	A02	+	ACATCTTACAAGAGCTCCTTTTA	-	26516515	26516869	GGTTGGAATTTAAACGAGCTTTTTATTGTGTTTTCCCTATTTAAGCAGTTGAGTAAAAGTCATTAACAGCCCCTCTTTTACATTTTCACTTTGTTTGTTGTGAATTATATTATTGACTACCATGAAATTAGACCATATTGAAGAGGAAATATACCTAAAAGTGATCACAAGAATCCACACAAAAGAAGTTGTTTTGTTAAACCAGACCCATCAACCACAAAAAATGATTGCAAGCTCAAACTGTTAGTTTCCTTATAAACCATATAATATAAAGATACCATTACTCAAATCTGTCATTTATTTTCAGTTTTTTTTAGTTTCGACATCTTACAAGAGCTCCTTTTACATTTTGGGA	tag82601_13
Bra-novel-miR0486-3p	A02	+	AAGGGCTCCTTTTACATTTTGG	-	26614837	26615047	CGACGTGGACCCCCTAGGAGAAAAGGAAACCCTTCTTTATATATATATAGATAGATAGATAAATAACTCCATGCATGCAACAACGAGAGAGAGAGAGAGAGATTGAGAGAAATATAACTACTGCGTGGTATATCAAATTTGTCATTTATTTTCATTTTTCTTTAGTTTCAACATCTTACAAGGGCTCCTTTTACATTTTGGAGCCACAAGT	tag156540_47
Bra-novel-miR0487-3p	A02	+	TGGACGGACCTTGGATGCAAACA	-	26694583	26694691	CTCTGCTGGTGTAATAGTTCAAAGCTAGCTGTCCAATATTATTTTTTATAAGAGCAGGCTTGTGGTCCAGTGGTAGTGGACGGACCTTGGATGCAAACACATTCCGGAT	tag204062_103
Bra-novel-miR0488-5p	A02	+	ATTTGTTGAGTGACTTGTGCTTT	-	26758696	26758987	TCAAATTTTGATTTGTTGAGTGACTTGTGCTTTAGTATATAAGGGATATAATTTTGGTTTTGAGGGGTTCAGTAATCTCACATACCGTTTCTTCTCAGTCCAAATACATCGCATGCAAGAATTCGACGTTGGGAGTAGTGCCACTGGATAAGTAGTCGTTTTTAACTTTGTATATTTATTATTTTGGAATAGTTTTTAGGAATCGTTTTTTTTTTAACACTAGGAATCGTATTCTATAACATCAACTTTTAAAGAGGAGTCTTGTCGCTAAGAACAAATTTTGAGAGATGGA	tag346165_30
Bra-novel-miR0489-3p	A02	+	GAGTAAATTATGGAGTGGGGATA	-	26935739	26935912	AAGAGCATTTTCATCTCCACTCCATAATTTACTGCAAAATGGAGTGGAAAATGAAGTAGTGAAGAAACAAAAAAGTGATTACTCCATAAATATAAAGATTTTTTATTTTTTGTCCATACTCCATTTCTCACTCCATTTTTGGAGTAAATTATGGAGTGGGGATAAAGATGCCCT	tag39449_11
Bra-novel-miR0490-3p	A02	+	ACCGAACCAAGAAACTGAATC	-	27059658	27059943	TTTCGGGGAGATTCTCTTCTGGGGTTTGGTTACTGGTGTTTGCCACAGGTTCAAGATCTATTGGAAACTCTAAGCAGACCATGCAGAGAAACAGAACTCTATGCGAAGCTGTAGTACTATTAGTTAGGATATGTATAAGTCAGATTCGTTATAGCTTTTGTATATTCCTCCTCATAACTCTCTTTTGTGACACACATTCCGGAACTGATAACCGATCTTGTATCTTTAAAACCAAAAATACTAAACTGAATCAGAACCGAACCAAGAAACTGAATCAGTCTCGAAC	tag338544_49
Bra-novel-miR0491-5p	A02	+	TTCTTACTCTAAACTCTATTT	-	27070633	27070701	ATTAGAGCATTTCTTACTCTAAACTCTATTTTAGAGTGAAAAATAGAGTGTGGTTGGAGATGCTCTTAA	tag141263_13
Bra-novel-miR0492-5p	A02	+	TGCTCTAATGGTGTTACTCTATA	-	27074214	27074392	GTGTAGCTTTTGCTCTAATGGTGTTACTCTATAATAGAGTTACTCTATTATAGAGTAAAATATAGAGGAATGTCATATTTTACTCTATATTTGGAGTGGAAAAATGACATTACTCTATATTTCACTCTATAATAGAGTAACTCTATTATAAAGTAACGCCATTGGAGCAAAAATTACAA	tag213156_212
Bra-novel-miR0493-3p	A02	+	CACGTGTTCTACTACTCCAAC	-	27074666	27074775	TGGGCGAGTTACACTTGCTGGAGAAGCAGGGCACGTGCGAACAAATGAGATCGATCGGTATATGTTGATCATATTTTCGCACGTGTTCTACTACTCCAACACGTGTGCCT	tag63819_5495
Bra-novel-miR0494-5p	A02	+	TGAAAAATATGTGTAGAGAGTT	-	27281545	27281782	TTATGTCTTTTGAAAAATATGTGTAGAGAGTTGTGTCTTTTCTAAAAGTTATATGTTGTAAGGTTGTGTCCTTCTAAAAATAGTCTAAAAGTTGTGACTATTCACTAGTATCTTTTAAAAAGTGAGAAGTTGTGAGTATTAGAAGAACGCGACTATTCATATTGAAAGGTTGTGACTATTCAAATAGGCTTTAAAAAAATCTATAAATAGTCTCTCTCATGCATTTTTCAAATCAAAT	tag52470_11
Bra-novel-miR0495-3p	A02	+	CGCGGATCTTAACCTAGTCTTTA	-	27405647	27405930	TCTGGATTAATAAAATTTATTTAAGTATTTGTACCAATTTAATTATATACGTAATAGTTACTAAATTTTAATTATTCAATATATATTTATTATTTCATAATATGTAAAAAATATATAATACTTAAAAATAATTTATATATAATATTCATTCCGCGCTTTTAATTATTCAATATATATTTATTATTTCATAATATGTAAAAAATATATAATACTTAAAAATAATTTATATATAATATTCATTCCGCGCAAGGCGCGGATCTTAACCTAGTCTTTATTAAAATATA	tag339986_291
Bra-novel-miR0496-5p	A02	+	TTACTCTATATGTCACTCTAT	-	27495662	27495793	AAAAACAAGATTACTCTATATGTCACTCTATTATAGAGTAACTCTATTATAGAGTGAACCATTGGAGCAAATTCAACTCTATAATAGAGTTACTCTATTTTAGAGTGAAATATAGAGTAAATTTTAGTGTTG	tag13485_766
Bra-novel-miR0497-3p	A02	+	TTTGGATGAGAATATTTTGGCTG	-	27816662	27816813	ACTATCCACCTCAGCCAAAATATTCTCATCCAAAAAGAATTAGAAATAGATGTCATTTAGAAGATAATTAACTAACATACAACTTTTAATATTTCTAGAAATATCTATTTCTAATTCTTTTTGGATGAGAATATTTTGGCTGAGGTGGATAG	tag101448_198
Bra-novel-miR0499-5p	A02	+	TGTCTCTGAAGATTTTAGTGTTA	-	27894126	27894453	TGATGAAGATTGTCTCTGAAGATTTTAGTGTTAAAGAGGAAGAAATCAGTTTGAGTTATGGTTTTTCATTGGATATGAAATGTATTATTGAAAGTTTCCCCCCACTCTCGATAGGTAATACTCGTCAGCTCAGAACTTTCATTTCCAAGACTAGAGCATTTGATGGAACCTGTCGTTTGTGTGTTAAGGTTTGTATGATTTTTTCTTACTGACTTTTAGGATATGCTTCATAACCAATTATTATGCTTACAGAACTACTTGACTTATGCAGGTTAGTACTGATCCAGTTAGCTGTAACACTCAAGCTTCTGATACATTTGCTTCTACT	tag12812_141
Bra-novel-miR0500-5p	A02	+	ATACGGTTCTTAGCTTTTAACTA	-	28368368	28368492	GTAATATAAAATACGGTTCTTAGCTTTTAACTAAAAAAGCTAAGAGACATCTCTTATATCTCTTATTTAAGAGACGTTTCTTAGTGTTTTTAGTTAAAAGCTAAGAGATCGTATCTTATATTACG	tag6579_51
Bra-novel-miR0501-5p	A02	+	GCGGTGCGATTCTGACAGTTATA	-	29128645	29128733	GTTTAACTGCGCGGTGCGATTCTGACAGTTATAAAAACGTATAGATATATAGTATATGTGGAGAGTTAAGTGCGGTGCGGTGCGGAATG	tag159633_35
Bra-novel-miR0502-3p	A02	+	ATGGATTATATACGAAGTTGGAT	-	29603041	29603376	TTGATTTTATATCAGATTACTATATGTTTCTCCTTTTATTGATCCATCCAGATTAATATATGATTTTATCAAATTCAAACACTTTTATTCAATATATTCAAGATACTAATATGAGATCGATAAACTTTTATCACAAATTAATTTACAGTATATATATATATATATGATATATCTCAAAAGTGAAATAAAATTAATTTACAGTATACATATCTCAAAATGATCTGCAAGTTTGCAATTAAAAAAAAAATATACAGTCATAACAACAAACTAGATTTTGAACCGCACTTCGAAAGCGCGGATTTTATGGATTATATACGAAGTTGGATATAAGATAGT	tag101457_10
Bra-novel-miR0503-5p	A02	+	TCCGGTCAGGCGTGATCTTCATA	-	29826968	29827219	TGCAAGTAAATCCGGTCAGGCGTGATCTTCATAGGACGGCTCAAATGATGCAGTTAGGCGTAGATCCTCATAAGGCAGGTAGTATTGTCGGTTATCGAATCGTCTTTGTAACATAAGGCAGGTAGTATTGTCGGTTATCGAATCGTCTTTGTAATCTTTCTCATAATTGTAATATCTAAATAAATCCCCGACAAAAAAAAAAGATAGTAAATAAAAGAGTATTAATGAAGAAAACTTAGATAGGAGCATGCT	tag138356_1128
Bra-novel-miR0504-3p	A02	+	CCACCGATTTATGAATTATTATG	-	30004956	30005075	TATACTAACATATGATGATGTTGAAAGAGGTTTGGAGTCCTTGTTGTATCTCTTTTACAAGAAAATAACGATTTTATAGTGGTTATTCCACCGATTTATGAATTATTATGAAGTTTTACT	tag107266_13
Bra-novel-miR0505-3p	A02	+	CCCGATCGTGATTTTAATTTGAA	-	30393161	30393480	CCAGATTAGGCTTCAAATTAAAATCACGATCGGGCTTCCTGTGCGCTAACTCATTCTCCACGGCGATTAGGTTATTCAGAGGATGAGAAAGCTGTGTGCGCTTTGGCTTGAGTCTCAACAATACGTAGATTAGGGTTAATGGGCTGGGCTGGGATAAAGTGAATTATCAGATTGATGGGATTAATGGGCTGGGCTGGGTGAAAGTGAATTATCTGAGTTTGGCTTCACTTCGGCTGATGGCGCAAAACAAAAATACGGAGTCGGAGAATGAGTTAGCGCACAGGAAGCCCGATCGTGATTTTAATTTGAAGCCTAATCTG	tag121452_153
Bra-novel-miR0506-5p	A02	-	TTTAGGGTTTAGGGTTTAGGG	-	1197	1489	GGTTTAAGGGTTTAGGGTTTAGGGTTTAGGGTTTAGGGTTTAGGGTTTAGGGTTTAGGGTTTAGGGTTTAGGGTTTAGGGTTTAGGGTTAAAGAGAGAGATAAACCTACCTACCCTAAACCTGAACCGCTCTAAACCCTAAACCTAACCCTAACCCTAAACCCTAAACCCTAACCTAAACCCTAAACCCTAACCCTAACCTAACCCTAAAACCTAAACCTAAACCCTAAACCCTAACCTAACCCCTAAACCCTAAACCCTAACCCTAAACCCTAAACCCTAAACCCTAAACCT	tag317980_12
Bra-novel-miR0507-3p	A02	-	CATGTGCCCATCTTCCCCATC	-	149154	149347	TAAGTGGTCGGAGAGACAGGAGTGAATGATGAAGAAGGTGTGCTGAGCAAGATGGAGAAGCAGGGCACGTGCATTACTAACTCATCTCTTAGTCCACGTATATACACTCTCCCCAAATGCATGTATATGATAGAGATGTGTGAAGTGTGTTGAGTTAGTTCTTCATGTGCCCATCTTCCCCATCATGACCACTT	tag145990_65
Bra-novel-miR0508-5p	A02	-	CTTCCTCGGAAAAGCCTCGGA	-	647198	647445	AAAAACCCTACTTCCTCGGAAAAGCCTCGGAATATTCGAGGAAATTCGAGGAAAAACAAGTGTTCCTCGGAATTCTCGGAATTTCCTCGAATATTCCGAGGCTTTTCCGAAGAAACAGAAACCCTAAAAGCAAAGCCCTTAATCGTCGGAAAAGCCTCGGAATATTCCGAGGAAATTCCGAGGAACACTTGTTTTTCCTCGAAATTCCTCGGAATATTCCGAGGCTTTTCCGAGGAAGTAGGGTTTTA	tag285531_394
Bra-novel-miR0509-3p	A02	-	AATATTAATATAGTTGGTGAG	-	838790	838895	CAAAGAGTTTTCTTACCAATTATATTAATATTTAATTGGAGAATTTCTCAGAAAAGCTGAGAGACTTTTCGATTAAATATTAATATAGTTGGTGAGAGATTCTGGT	tag87648_87
Bra-novel-miR0510-3p	A02	-	TTCGGATAATTTTGGTTAACACA	-	1235313	1235418	TTCGGATAATAAAGTTGGGAACAAAATAATATCCGAGAAATTTTGGGTTCAATTTCCGGATCGGTTTTAGTTTTTCGGATAATTTTGGTTAACACAAGTAAATTTT	tag252418_14
Bra-novel-miR0511-3p	A02	-	GGGGATGTAGCTCAGATGGTA	-	1464321	1464411	TAGAGTGTTGAACTGTGTAGCTCACAACCACTAAATGATTTGATGTTAGTCTATGTCAACGGGGATGTAGCTCAGATGGTAGAGCGCTCGC	tag217006_38934
Bra-novel-miR0512-3p	A02	-	CGACGTGGACACCTTAGATTTTA	-	1807163	1807326	AACGATGGGCCAATTGAAATAGATGAGCAGCCCACAGATGTTGACCCATTAATACATTATTAATCTGTTATCGATTAATAAAGGTTGTGACATGGCCGATTAAAGCTTTTTGATTGGGTGAATTTTTTTATCGACGTGGACACCTTAGATTTTAAGCTTATTGT	tag134819_35
Bra-novel-miR0513-5p	A02	-	ATCAAACTATGACCTCGTTCT	-	1926419	1926647	TAATCTCGTCATCAAACTATGACCTCGTTCTAAAATTCCATAAATTAATAGTTGCAAATTTATTTCTCCCCAAATCATAAGTTTAAATTTATTTCTCCCCAAATTGGTAGTGGGGAACTTAATTATCTATAGACCATGGTTTTAATCGATTTACTATTAACCAACTAAGTTTACAATTTAAACTTATCGAATTTTAGCACGAGGTCATAGTTTGGTGGATATCTGATGC	tag35497_27
Bra-novel-miR0514-5p	A02	-	GTATGTAGTTGTAGGGTTCACT	-	2336254	2336334	TTGTATATGTGTATGTAGTTGTAGGGTTCACTAAATAGTGTAGAATCTAGTGGATCCCACAACTATATATACATATACAAT	tag119552_44
Bra-novel-miR0515-5p	A02	-	GTTGTCTGATTTCTCGGTAGGTC	-	2506759	2506911	GAAGGTTGTGGTTGTCTGATTTCTCGGTAGGTCCGTGCTTTGATTCTTCGGCTCCGTTTGTGTCAGGCTAGAATTGTCGGAAGTTGTAGGAGTCGTAGCTAGGTTTGAGAGCGCTTATCTCTCGGTAGCTCACGGCAACCGACTTCTCCTTCT	tag208713_10
Bra-novel-miR0516-3p	A02	-	CGGTTCTTAGATTTTTTTAGTTA	-	2843294	2843383	CTCTTAAATTTAAATAAAACAATTAAGAACCGACTCTTAAGTTTTTTAGTTAAGAGCCGGTTCTTAGATTTTTTTAGTTAAAAGTTAAGA	tag22607_31
Bra-novel-miR0517-5p	A02	-	ACCGGTTTGATTCGCAGAGTCT	-	3028615	3028931	ATGCAGAGTTACCGGTTTGATTCGCAGAGTCTATATGAGTCTGTTTGTTGATGACAAAAAAAATAAAAAATAAAAAAATAATAATCGATTTAAGTTTATATTTTCAAATTATGCTTCAGCTTACAAATTTTTTTTAATTGATGCAAACTTGAAATCGTTTTGGATTTGAGCAGTCATATTAAACGGGTACTATTGGTATCGATTTGGAACGATAAGAAACGCTACAAAACTTTTAAATTGTTTTAACTTCTGTCTTCTTCTACAAAGTATCACAAGATAAGGCTCTGCTGATCTGCGAGTAAATGTTTTCTCTGTTG	tag314894_75
Bra-novel-miR0518-3p	A02	-	TTTTGTTGATTATTGGTAGGACA	-	3459359	3459617	TTCAAAATAAAGTTCTATGTAATGACAGAAGCCACTAAAATAAAGAATATGCCATTATCAATTATGAATAATGCATTAAGTTGTGTATAATATATTAATATATGATGTAGGGAAATTAAAAATAATCTTTGGTAAAAAGTAATAATAGTTGGAAGATAGGAACAAACGCATATGTCATTTCGATTGATGCCAACCCATTGGTCCAACTGCATAAGGACTTTTTTAATTTTGTTGATTATTGGTAGGACAAAAAAAGTCC	tag241264_24
Bra-novel-miR0519-3p	A02	-	TTAGGATCTGGGCTCTGATACCA	-	3675187	3675488	TGAGGCCATTAATGGATTGGCCCTAATCCTTTCCCTCTCCTCATCTGAGGCCATAATGGATTGGCTCTAACCCTTTATATATTACTTAATGTCCCATTGATTTTCCAATGTGGGATATACATATCCCTTAATACCCCTCCTCGAGATGATGGTTCTTATCGGCCAGAAATCTCGGAACCTTTTTAAGACAGTTATACTCGGTCGAGCGAGTCAATTACGACCTATATACCCGGTCGGGTAGGGTTAATATTAATTAGGGGTTTAACTTATTAGGATCTGGGCTCTGATACCATGTTAAATTC	tag9020_435
Bra-novel-miR0521-3p	A02	-	TCTGGAACATTTGGGAACTCC	-	3976892	3977263	GGAGCTAAAACTGATTGAATATATTTAGAAAAGGCAGTTTCCTGATGCAATCCGGGACTTTGTCAGAAAAGGCTCCTTCCAAAGACGTGTGAAGCAATCCATGATTTTGAATGTTTCTCATTTTCATCACCAGATTATGACATACCCGAGAGCACTCGAAGATCTCTCAAAAGCTGTTTCTTTTCCTTGGCTCCAGATTCTCCAACTTGGAAATGTTTGGAGATATAGTTTTCAGCTTCATGCATCCATACATAATTAGTTTACGCAGACGAGACAGATTCCCGATCCATGCAGGAACCTCTTCTATCCTTGTCGTGCACAACACCAACTCTACAATGCTGTCTGGAACATTTGGGAACTCCTTGAGGTTTC	tag341507_10
Bra-novel-miR0523-3p	A02	-	TTGAGGGTTTATTTCACTGGATT	-	4053988	4054131	CCTCAACTAAAAATCCTGTGAAATAAACCCTCAACTTTAGTTCCGTTAACATATGTTACCCTCCGTCTAAAAAACCGTGACGGAGGGTAACAAATGTTAACGGTTTATAAGTTGAGGGTTTATTTCACTGGATTTTTAGTTGAG	tag311431_67
Bra-novel-miR0524-3p	A02	-	ACCAATTGAGAACAATCTGTTAC	-	4181184	4181378	TTTGGACCTTGTGCATATGTTCTTCTGGCACATGCCAAGAGATGGGTCTGCGTCTAGGATATATAAATAAACTTTGAATGATTCAAACTTCCTTTCAGTATTTTGATATCTTCCAAATAAGTTATAAAAATTGGTTATTCTTCTTGTTCTGAAACTATTTTCACCAATTGAGAACAATCTGTTACAAACGTGAAT	tag124699_176
Bra-novel-miR0525-3p	A02	-	ATGATTGTGGTGATGACATGTG	-	4183669	4183841	ATACTTTAGCCACATTAGGTAATTCCGTGATTCTTATTTAAGGAAATAATGAAGAACATTTATGATTAATTTATGGTTAGGTTAATAAAAAGCTTATTATATATTTATATAGACCAACATATTTTTCTAAGGATTCTAAAAATGATTGTGGTGATGACATGTGGCTACAAAAA	tag274050_304
Bra-novel-miR0526-5p	A02	-	TTGACAGAAGAAAGAGAGCA	-	4581335	4581440	TGAGAAAATGTTGACAGAAGAAAGAGAGCACAAGCCGGGATTAGCAAAAAGAGAGTTTTGCCCTTGTCGGGAGTGTGCTCTCTTTACTTCTGCCACCATCATCGCG	tag3027_10
Bra-novel-miR0527-5p	A02	-	CAAATTAATTTGAGACGGCCCTG	-	4585487	4585721	AACAGGGCCTCAAATTAATTTGAGACGGCCCTGGAGGTTTGTACAATAAAGGCTTTTTGGAAATATATAGATAAATTATGGTAAGAAACTTTAAAACTTTAGATATAATGCTAAATTTAGAACTTATAATTAAAAAAAATAAAACAAAATTTTAAAATTTTAAAATTACTTGATAAAATATACGATTAATATTTTTTTTGAACAGGGCCTCAAATTAATTTGAGACGGCCCTGGA	tag229267_60
Bra-novel-miR0528-3p	A02	-	ATTTTGAAACGGACGGAGTATCA	-	4772602	4772887	GAAAGTTAAATGATATCTCTCCATTTCAATATAATGTATGTTTTGGAGTTATCACACATATCAAGAAAACACGTAAATTTTTGATTATAAATATATTATTTTTTGTGATTAGTAATTTTCCATAATTTTTAACTAATCAAAGTTCAGTGAATACAGTTACTATTTTTGAAGTTCATAATTTATCATTATTACATGTATTGAAAATGTAAAATATGTATTTTTAGAAACAATTGTTTTTTTTAAAACATATGTCATTTTGAAACGGACGGAGTATCAATTAATAAGA	tag184607_16
Bra-novel-miR0529-5p	A02	-	GCAGTGACGTGGCAATTTGATT	-	4813306	4813374	GCCTAATTTGGCAGTGACGTGGCAATTTGATTGGCCCTGATTATTTTGAGCATGTGGCTAGCTTTAGGA	tag151067_20
Bra-novel-miR0530-5p	A02	-	TAAGAGATTTGTACGACTGGTAC	-	4843853	4843930	CTAGCAGTTTTAAGAGATTTGTACGACTGGTACTGCGGTTAAATATTGGTGCGTTTGCGGGTGACTTATGACTGGTTA	tag14488_309
Bra-novel-miR0531-5p	A02	-	AAGATTGGGTCTAAATGATGAGC	-	4973611	4973885	GATAATCTATAAGATTGGGTCTAAATGATGAGCAAGAAAATGAGTGGGAGTGAATTTTTTATCATTCGTTACAATTTACATTATTTACAAATAATATTTGTTCCTTATAATTTCTTAACATTCCTTAAAATTTAAGGAATAATAGATTACAATTATTCCTTATCAAATTAGGAGATGAATAATTTTTTCTCTTGTTTTATTCCTCTTCATTCTTTTCTTTCATATTCCTTATATTTTTTTATGGTCACCAGTTAGAGCCAATCTATATCATTTGA	tag47344_14
Bra-novel-miR0532-3p	A02	-	TTTGCGGTTGGTAGCGGTTGTT	-	5103651	5103722	GGCATGACTGGTTTTCCCGCTACCACCCGCAAACGCAGCTTTTGCGGTTGGTAGCGGTTGTTGGCGTTTTGC	tag353606_41
Bra-novel-miR0533-3p	A02	-	TCCGTGTGTCGGCGTCTCTATTG	-	5322794	5322963	GATTCTTTGTGGCTAGAGCTTAGGCGACCGGGATGGATCAGTTGAAGATGGCGATTCCTTTCAACGGTGCGATCTGTTTTAATCTCCCGGGTTTTGGTGAGTCGGGTTGAAGAAAAGATTGTTGGGTGATCTTCAATTCCGTGTGTCGGCGTCTCTATTGAGAAGGAAGT	tag325604_25
Bra-novel-miR0534-3p	A02	-	TTTGAGGATTGTGTGGTTACAT	-	5379896	5380173	TTTTAAATTTAAATCATATAATTTTTAGTTTTAGATTTTAAAAAATAATCTTACATATGTATATATATTCATATATATATATATATATAGATACGTTTCCAATACGTATCCGCTTCCTAATTTTTTAAAAAATCTCGCTTCTGCGCTTCCATACGCTTCCGCTTCCACGTACCCGCTTCCGTTTCCATGTAACATAGAGTTTTAGAGAAAAAAGGAACTAAAAGCCTGATTGGTTTTTAAATTAACTTTGAGGATTGTGTGGTTACATAAACTTAATC	tag238720_84
Bra-novel-miR0535-5p	A02	-	ATTAATACGTCTGAGTTTGAGTC	-	5419856	5419947	ATACGCTCAAATTAATACGTCTGAGTTTGAGTCAGGAGAGTCCAGCAGAAGTTCAAGGGTCAGAACCAGAGATAGTATTCATGTCGGTGATA	tag236256_195
Bra-novel-miR0536-3p	A02	-	TTATAGAGTGAACCATTGGAGC	-	5474716	5474892	AAGCTGGATTTGCTCCAATGGTTCACTCTATAATAGAGTTACTCTATAATAGAGTGAAATATAGAGTATTCTTATTTTTTCACTCTATATTTGAAGTAAAAAAATAAGATTACTCTATATTTCACTCTATTATAGAGTAACTCTATTATAGAGTGAACCATTGGAGCAAATTCAACT	tag88366_662
Bra-novel-miR0537-3p	A02	-	AAAACGACTTATATTAAAAAA	-	5959994	5960254	TCTCCTTCCGTTTTTTTAATATAAATCGTTTTAGAATTGTGCACATAAATTAAGAAATCATTAATTTTTTATATTTTTAAACAATAACATCATTAATTATTTACCTAACCACAAATCAACCAATAATAAAATAGAAGGTATGTTATCATTGGTCATATAACATTTAGTGTTAATAAATTTTACATAGAAAACTAAAAATGTCATAAAATTTGGAACATAAAAATTTCTCTAAAACGACTTATATTAAAAAACGGAGGGAGT	tag131175_12
Bra-novel-miR0538-3p	A02	-	AAACGACTACCCGGCTCACCGAA	-	6391343	6391685	TAAAGTTCCGTCCGGTCGGTCGGGGTCGATGACTGGTAAACCTTCTCTGCCTGGCAGACGGAGAATGTCCTCTACGGTGTACTGCGAGTAAGGAGCACTCGGAGGCACCATCAAATCGGGATGAATCTCGGCCGCGGGCATCGGAGGTGCCGGCATCGTAGGAGGCACAGGAGGAGGAGGCATCTGGGGAGGCACGTGAAGAACCGATGGTGCACTAGAAGAAGGAGATCCAAAGACTCTCTCAGTGTACTGAGTCTCGGGGACAGTCTCCTGACCCGAAGAACCGGGAGCTGAAGAAGACGACGGGTCTAAACGACTACCCGGCTCACCGAACATCTCTCTG	tag155405_12
Bra-novel-miR0539-5p	A02	-	TTTTTTACTCTAAACTCTATTTT	-	6724244	6724314	CATTGGAGCATTTTTTACTCTAAACTCTATTTTAGAGTGAAAAATAGAGTGGGGTTGGAGATGCTCTTAGA	tag47373_227
Bra-novel-miR0540-5p	A02	-	ATTCAGTGGAACGACAAGGAGA	-	6894656	6894816	CTGTCTGCCAATTCAGTGGAACGACAAGGAGAAAGTGGACGGAAGTGCAGCTGGTTGTACTTGAGAGGAACCTTTGACGATGGTCGGAAGTTTCACTCAAGTATAAACCAACTTCACTTCCCTCATTTTCTCCTTATCGCTCTACTGAATTGGCAGACAGA	tag341414_10
Bra-novel-miR0541-5p	A02	-	ATAAGAAAGTGTGTTGTAGTATA	-	6945700	6945864	TAAACTTAGCATAAGAAAGTGTGTTGTAGTATAATGTGTTCCTGAGTGAAATTGTAAACACAAAATGTGTCTCTGAGCGTAAAAATTTCGAACGAAAAAGAGATCCAAAATTTTACTTATCGAACTTATATATATACTCTCAATATTATTCTTATATTTGTTTAA	tag342823_29
Bra-novel-miR0542-3p	A02	-	GTAGATTTTTTAGGACTCCTTCT	-	7246846	7247219	TATAAAAGACTGCAACTTAAAAAATACTAACAAACTTTTTCAAACTTTTTCAAACTTTTGAGGTGTATATTCATATTCTAAAAGTTTGAAAAAGTTTGTTAGTATTTTTTAAGTTGCAGTCTTTTATATTCATATTTCTTAAAAGTTAAATTTGTAATATTTTGTATACGCCAAAAAATAAATGAGGACATGTATTTAAAGAAATCAAATATTCCACATGTTACGCTAGAAAATTAAATGAAACAGCATTAGTAAATTATCTCAATAGATATGGTACAGTTAAAGAAAATAAAGGTAAGACCAAAAAAATATTAATGAATAGGTGCAACAACCTTTCATAAGTAGATTTTTTAGGACTCCTTCTCTTTTAATAG	tag65167_51
Bra-novel-miR0543-3p	A02	-	TTTTTTAGTTTGGACCATTTCTA	-	7520587	7520904	TCATTGTTAATTTTGATGGCACCGATGCTGAGAGAAAAGAAAAGTCAGCATTTATATTTCAATGTAAATTTTGTATTTAGTTTTAAAACCACATTGCAAAATAAAACACTAGCCTGGCGCTGCTGCTTTTTAACCGATTAATGCATTTGGTAATCTTGGGTAGCTCTATTGGCTCCCGCGCCCTGTTTAAAATATAATCAACATAACTTTAAAAAAGTACCAAATTATAGCCAAGGTCAATCTAATATATTAAAACATAAGTTATGACTTCTTTTCATGTGTGATTTTTTTAGTTTGGACCATTTCTAAAAAATATCA	tag19488_92
Bra-novel-miR0544-3p	A02	-	GCTCTCTAGCCTTCTGTCATC	TTGACAGAAGATAGAGAGCAC	7717258	7717389	TTTGAGAGGCATTGATAGTGTTGACAGAAGATAGAGAGCACGGATGATGAGATACAATATGGAACAGTTTCTTTGCATCTTACTCCTTTGTGCTCTCTAGCCTTCTGTCATCACTTTCTATTTGCTTAATCT	tag153722_1489
Bra-novel-miR0545-5p	A02	-	ATAGGCTTCGAATGGTGACGA	-	7727117	7727283	TGAATAACCTATAGGCTTCGAATGGTGACGACCAACATCGTCGTTAATAATAACAAAAATTACTATATATACTTATGTATCTATATATTTTTGTTACTATTAGAAGTGCACCACAGTTGTTCCACAGTTATCTAGCACGGTTACCATTCGGATTTATAGACTAGGAT	tag281487_55
Bra-novel-miR0546-3p	A02	-	ATGGCAACTTCGGATTCTCTG	-	7734551	7734659	AATCGTCCAATCAGAGAATCCGAAGTTGCCTCCTTTGCATTGTTTTTTCATTTTTTACGAAAAAATAAATGAGATGACATGGCAACTTCGGATTCTCTGATTGGACGAT	tag272721_22
Bra-novel-miR0547-3p	A02	-	ACCGGTTAACGACAACTCAACGT	-	8008774	8008847	CATTGGTCCCTGTTGTTGTAGGAATTAGCCGGTTTTCTATTACCGGTTAACGACAACTCAACGTTTGACTAACG	tag166699_194
Bra-novel-miR0548-3p	A02	-	GAGATTTGTACGACTGGTTC	-	8012655	8012758	TTCAACCGCAGCGGTTGCGGTTGCGGTTGCGGGAGTTTGCGGATGCGGGTGGTTGCGGTTTCTAGCGGTTTTAAGAGATTTGTACGACTGGTTCTGCGGTTAGA	tag186477_59
Bra-novel-miR0549-5p	A02	-	GGGAGTTTGTGGATGCGGACGGT	-	8301610	8301727	TTGCGGTTGTGGGAGTTTGTGGATGCGGACGGTTGCGGTTTCTAGCGGTTTTAAGAGATTTGTACGATTGGTACTGCGGTTAAAAATTGGTGCGTTTACGGGTTACTTATGACTGGTT	tag125908_10
Bra-novel-miR0551-3p	A02	-	TGCGGGTGGTTGCGGTTTCTAGC	-	8365233	8365325	ACTAAGGGCCTGACTGGTTCAACCGCAGCGGTTGCGTTTACGGTTGCGGGAGTTTGCGGATGCGGGTGGTTGCGGTTTCTAGCGGTTTTAAGA	tag146108_415
Bra-novel-miR0552-5p	A02	-	TGTGCGGGTCAAGATCTAGTTTA	-	8429643	8429719	CCCGCACGGTTGTGCGGGTCAAGATCTAGTTTATGTTTTAAAACATAACTAGATTTTGACCCGCACGCCCGTGCGGA	tag9565_10
Bra-novel-miR0554-3p	A02	-	ATTATAAGTCGTCTGTGTATA	-	8640434	8640614	AAAGATTTAATTATATACAGACGACTTATAATTCAGTCGTCCACGAGACGACTAAAATTGTAAGTCGTCCAGGATTTACGAGGTTTGACCAGAATCTCGGAAAAAAAAATCCTAGACGACTTACAATTAAGTCGTCTGGTGGACGACTGAATTATAAGTCGTCTGTGTATAATTAAATCTT	tag299560_12
Bra-novel-miR0556-5p	A02	-	AGGGTCTGACTGGTTTAACCGC	-	9072837	9072941	CCTGGCTCTTAGGGTCTGACTGGTTTAACCGCAGCGGTTGCGGTTGCGGTTACGGGAGTTTGCGGATGCGGGTGGTTGCGGTTTCTAGCGGTTTTAAGAGATTTG	tag211525_1746
Bra-novel-miR0557-5p	A02	-	TTCGATTTTTATATGTTGTTAGA	-	9516861	9517012	TAGATCCACATTCGATTTTTATATGTTGTTAGATACATAAGTTGGTCAAACTATATGATATAATAATATGATATGTTATTTTCTTTCCTTAAATAAAACGTACGAAATTACCATAAATGACTAATATATATATGACAATTAATGATTGTAAT	tag25944_70
Bra-novel-miR0558-3p	A02	-	AGATAGTAGATTAAATGAAAGTT	-	9520371	9520718	AATTCCACGATTTTCTATGTTTTTTCCACTGTTAATTTTGGGATAAACAATAGTATATTTTTTTTTTTGAAAAAACAATAGTATATTTTTCCAGAATACTATTTTATAGTACTAGAAATGATCAAAACAAAAACTTCGTATTACATATTCCCAGAAACAAATTAATGTCAAGCTTTTCAAATTTAGATATATATATATACACTCCAAAATCATAGTTCGAAACATGAAAATTCTAAACCTAAACGTTAATCGGTTTACCGTTTACAAATCTATATTATTAAAATTAAAATACCTTTTGATACTGTTTGAAAACTTAGATAGTAGATTAAATGAAAGTTGCTTGGAAAC	tag109466_36
Bra-novel-miR0559-5p	A02	-	AGGTGACTTGTGATTTAGTATAT	-	9533360	9533710	TTTATTTGATAGGTGACTTGTGATTTAGTATATAAACTAGTATGTCTCCCGTGCTACGCACCGGGCATTATTATTTACTAATTTTAAAATTATATAATATATAGAATTTACAATAAATATGTTATTGATGTAAAAAATGTTATTTTGAAAGTTAATAATTTGTTCAGACTATTGATGTCATTACTTCTTGTAGTTTTTCTGTTCATCTCTTATGTTTTTTTGTCTTTCTTCATTTTCAGTGATATATTTACTAAGAAGTTTTTATTTTTGCTATAAAAAATTGCTAACATTACATAATGAGATAAAAACGCAAACGGGTATATTGATTCAAAAGTATACCAAACTAATGTA	tag280776_29
Bra-novel-miR0560-5p	A02	-	ATATAAGATGGATGGGTCACTCC	-	9866804	9866916	ACTTAACAATATATAAGATGGATGGGTCACTCCACTTAGTACCAATTGGTTTTAGGTTGGAAGTCCATCTAGCTTAACATTGCAGACATGGTATCAGAGTATACTTGTTAGAT	tag294208_12
Bra-novel-miR0561-3p	A02	-	TGGATATCTTGGATTACTTTGG	-	10668394	10668531	ATCCGGTTCGGGTTCGGATAGTTTGGGTAGTTCGGATAATTTGGATAAAATATCGGTTATTTAAGGTAAAATATCAAATAATTAGGATGATTTAGATAAAAAATTTTGGATATCTTGGATTACTTTGGATATTTCGGA	tag157513_41
Bra-novel-miR0563-5p	A02	-	GATCACTCTCGGCTTGGACTG	-	10829619	10829711	AACACAAACGGATCACTCTCGGCTTGGACTGGGCGGTCCAGAAGATGCCATACAGAACCGACCGGTGGGCCGAGCCAGTGTTCCACCATCTTA	tag314378_1107
Bra-novel-miR0565-3p	A02	-	TTTAGGGTTTAGTGTTTTGCA	-	11278228	11278490	TTAACATTTTCATCAAAACACTAAATCCTAAACCCTAAATCTTTGGATAAACCCTAAATCTTTGGATAAACCCTAAACTCTAAATCATAAACACTAAATACTAAAACCCTCAGGAGTTTAGGGTTTAGGATTTAGGATTTAGGGTTTAGTATTTTAGTGTTTTTAATTTAAAATTTAGGATTTATTCAAGGGTTTAAGGTTTACCCAAGGGTTTAAGATCTAGGATTTATGGTTTAGGGTTTAGTGTTTTGCAGACAATGTTA	tag237486_12
Bra-novel-miR0568-5p	A02	-	TACAACGGTCTCAAATTGCTCAG	-	11649695	11649803	ATCTGTCGGTTACAACGGTCTCAAATTGCTCAGTTCTCTCTGAAGCTGTCCTGAGTTGTGTAACCTCAGTCTCAATCTTACCCAACCTGTCCGAGAACTGCTGACAGAA	tag334950_14
Bra-novel-miR0569-3p	A02	-	ATAGATCTAGAGTTACTTGTTTT	-	11708325	11708657	TCCAATTTCGAATCACGATCAACTTTTAGATAATATATACGTTAGTAGGTATTTTATTACTTACCTGCTATTATTTAGATTTTAATGGATTCTTAATCGATACATGAAGTGTTAGCTGTTACAAATAGATTTAAGCTATTTAATAGATAACTAATTAATTGTTAATAGTTTCATTAACTGATATATGATTTGTTAGTCGATATATTTGTTTGATACATAGATTGTTAGATGATAATGAAATTATTAGCGGATATGTTAGTTGGTATATAGATTGTTACCTGCTATGTAAATATTTAGTTGATAGATCTAGAGTTACTTGTTTTCGACAAAGCA	tag70764_24
Bra-novel-miR0570-3p	A02	-	TTTCGGGTTCTCTGATTGGTTG	-	11846359	11846617	TTTTACAAAACAAAGTATCGGAGTCTTGAAAGTTGAATTTATATTATTGTAAATGTACATAAGAGTTTGTGATTATATACTTAGTGGTTCTTGTATATGTGTCCAAGAATGTTTCAATGGCTTAGTGGTAACTGTCCCCTATATATATCATACTAACCCGGGTTCGATTCTCACCTTCGCATTGTTTTTTTTATTTTTTACGAAAAGTAAATGAGATGACATGGCAATTTCGGGTTCTCTGATTGGTTGATTTTTCTAT	tag23575_17
Bra-novel-miR0571-5p	A02	-	TTTTGGTTGTAGCTTTAAAAACT	-	11960761	11960844	ATCTTTAGTTTTTTGGTTGTAGCTTTAAAAACTAAAATAAAGCATGATTGGTAGTATTTAAGGTTGTAGATGAAAATTAAAGCT	tag224173_11
Bra-novel-miR0572-3p	A02	-	ATAGATCTCTTTGTTTTATTG	-	12113343	12113591	AGAGAGCATGATACGATATTCGACATGTCAGAGCTTTGGGACAGATTGCAAGGACCTGATTGCAATGATAACGGACCCGCAAGCTTGGCCAAACTTCTCAACTGAACTGGAGGTTATTCAAACTCTTCAGCTATGTTTTTCGGACTTTAAGATCAGCTATTTTCCAAGGACACAAAATGAGATTGCTGATTTGCTAGCTAGGAATACCTGTTCTTTTCATAGATCTCTTTGTTTTATTGGTTGTTCTAT	tag173389_26
Bra-novel-miR0574-3p	A02	-	CTGAAGTGTTTGGGGGAACTC	-	12302558	12302655	GATGTTTCCTAGAGTTCCTCTAAGCACTTCATTGGAGAAAAATCATTTGCTATGAAAATGTATTCCACTGAAGTGTTTGGGGGAACTCCTGGACTCAT	tag126478_926
Bra-novel-miR0575-5p	A02	-	CGGATGATCTATCTGAATGAGTT	-	12303897	12304011	AAAAGTCATCCGGATGATCTATCTGAATGAGTTGTACTTTTAGTGCCTAAACAAACAAAACTCTCATCTTCATCCAAATGATTCATCCAGATGGAGAAACAAACGGACCCTATAT	tag345074_431
Bra-novel-miR0576-5p	A02	-	TCACTTAGAAATCTTATTAAATA	-	12313841	12314019	ATTTGGACCATCACTTAGAAATCTTATTAAATATATTTTGTTAGGACTAATAATACATAGAATCTTTAGAATACTTTAATCATAATATCTTTTGATATCTTTTTATTTTAAGTATAAATATATTTATTTTAAAAATCTAACAAATCTGTTTTAAAAGATTTTTAAAAGATCTTCATTTT	tag283351_62
Bra-novel-miR0578-3p	A02	-	TAGTCTCTCTAAATCTCTGCAG	-	12532765	12532859	GGAGGAGGGTCGTGAGAGAAGAAGAGAGAAGAGGAAAAGGGAAGCTTGACGGCTAGGGTTTTCTAGTCTCTCTAAATCTCTGCAGAGCTTCGCTC	tag155843_105
Bra-novel-miR0579-3p	A02	-	TTTTAGAGATCCTTATAGTAGA	-	12579240	12579490	TCCAACCCAGCTTTATAATATAAATTCTTAAAATAGAAAAAAAATAGAGATATAATTTTTTGCTCTATTATGTTTTTTTATAATATAAAAATGTTATATTTGTCTCTATAAATAGTATTCCTCTATTTATAAAGGTAAATATAGCATTCATCTATTATAAATTCATCTATTATAAATGAATACATTAGAGTAAAATTTTTATTTTTTTGTTTTTTTCTATTTTAGAGATCCTTATAGTAGAGGTGGATTGG	tag108649_24
Bra-novel-miR0580-5p	A02	-	TATGAATATAGTGTGAACGCGTT	-	12719869	12719965	TGAACACATTTATGAATATAGTGTGAACGCGTTAGCATATTTATTATCAAATCATTGTGAAGCTGCCACGTGTCTATTATAGTGTGAATGCATTTAT	tag12732_83
Bra-novel-miR0582-5p	A02	-	ATATATGTCGTGTAACTTCTCT	-	12875194	12875414	GAATGTACACATATATGTCGTGTAACTTCTCTAGCTTTAAATCATATATTATATAATAAAAGTGATAATATAAAACATTAGTTTTAATGCTTTTATGATTAAAAATCAAAATAGTAAATATAGTAATAGTAATGATTAGTATTTAGAAGTGAGATTTGAATAAATAAATGAATTGAATAAATTATTGTTAGAGAAATATATGGTAATATATTGTTAGTTTA	tag309263_24
Bra-novel-miR0583-3p	A02	-	TTTCGTTGTCTGTTCGACCTT	-	12912660	12912796	TATTGGGTTTATAAATGGTGGATATCAGAAGATGGAGACGATCAAGAGTGGTTCGATTCGATGCTAGGCTTGTCAAAGTGAGCAATCTTATGTGTTCTCATCTTTGTTTCGTTGTCTGTTCGACCTTGGCCTCGATC	tag28244_1047
Bra-novel-miR0584-5p	A02	-	TGAGAGATTTTGTAGTAATGTCA	-	12925475	12925711	ATTCAATATTTGAGAGATTTTGTAGTAATGTCATTTGATAAGAATTTAATGGAAAATGTCCTATAGAAATGTAAAGAAACAATTCTTTGCCTATATGGAGAGATTTGCTATGAGCGTAGAAAAACACAACCTATCATTTCTCCCTCTACATTTTACAAACTCACGTAATAACAAAAGAAAAATAACATAATCCCTACAAAATAGCATTTATCATAAAATCTCAACAAAATAGTACGT	tag290283_43
Bra-novel-miR0586-3p	A02	-	CATGTCGATCTCACGTATTCTA	-	13710589	13710733	TGGGAACATTATGAGAGCATGTATCGTACTCCATAAATGATTGTAGAAGATGAACGAGATGGATATCTCTTTAATTTTCAGAGTTCCAAGAAGGAGAAGACACTGGAACTTCACATGTCGATCTCACGTATTCTACAGATATCCC	tag88102_166
Bra-novel-miR0587-3p	A02	-	TGCAAGTGACGATAAAAAGACA	-	14463165	14463475	TCGATCTTTTGTCTTCCGTTAGCGTTCTTGCATAGTTTTGATAGATGTTTTGAGAATGCCTGTGATGGTGTTAATTAAATATACTTTGAGAGCTAAGTCTCTAGGAAAAAATAAACAACGCTGAGGCATTCTTGGATCATTTTTCTATTCTCTGATCATAAATCGTATTCCTGTTTGCTAATTTAGGTTTGTATTCGAGACTAGTTTTCTTGTGTATTAGGTCGTATATTATGATTCGCTCTTTAATTGTTTGGGTTTTAGAGATGTTTTGTGATGTTGTGCAAGTGACGATAAAAAGACAGGGACATCAG	tag148762_60
Bra-novel-miR0588-5p	A02	-	ATATACAGACGACTTATAATTC	-	14535479	14535654	AGATTTAATTATATACAGACGACTTATAATTCAGTCGTCCACGAGACGACTGAAATGTAAGTCGTCCAGGATTTACGAGGTTTGACCAGAATCTCGGAAAAAAATCCTAGACGACTTACAAGTAAGTCGTCTGGTGGACGACTGAATTATAAGTCGTCTCTGTATAATTAAATCTT	tag195106_1768
Bra-novel-miR0590-3p	A02	-	TTGACGTGTGGTATTAACAGATA	-	15222969	15223152	AGGGTTTTAGAACTAGGAATCTCGCCGACAGCTGTTGTAGCCCAGGCACTTACCTTGTTGTAATGCTCAAACGCGAATTCGGAATACGATTTACTTTGCTCTCTTTTCGATTTCTTATACTTTATTGTTGTTATTCTCGTGTTCTGATTGCTTGACGTGTGGTATTAACAGATATCTGGGACCT	tag16851_55
Bra-novel-miR0591-5p	A02	-	TTTCTTTCGGGTCTGGATCTTTC	-	15444578	15444688	TTCGGACCGGTTTCTTTCGGGTCTGGATCTTTCGGGTCCTAAATATTTAGACCCAATAGGTACTTAGAAATTTTTGGTTCGGGTTCGGATCGGTTCTTCTCGGGTCCGGGT	tag155573_10
Bra-novel-miR0592-5p	A02	-	ATACAGACGACTTATAATTCAGT	-	15510404	15510561	ATTTAATTATATACAGACGACTTATAATTCAGTCGCCCACGAGACGACTGAAATGAAGTCGTCCAGGATTTACGAGTTTGACCAGAATCTCGGAAAAGTCCTGGACTACTTAAATTAATCGCTGGTACGCTGATATAAGTGTCTGTGTATAATTTCTG	tag212285_79
Bra-novel-miR0594-3p	A02	-	TTATTTAACCGCTGCTGTATTTG	-	15677915	15678241	TGGTTCCAGCTAGCGTTTGCGGTTGCGGGAGGATAATTTTTTTTTCTTTTTCTTTAAAAACCATATAAATACAAAAATAAAAATATTCAATAAATTTTTTAAAATGGAATTATAAAAATACTAAAATATATCAATTATATTTTAATTAATATTATAAAATTTTAAAATAAAAATATTTTCTATAATTTTAAAAATTTAAAACTATAACTTTGAAAATATAATTTACATATTTATTATAATATTATGATTTTTGATATTTTTATAATTATATAAAATGTAAATATTGTTAATTTATTATTTAACCGCTGCTGTATTTGGTAGTTAACC	tag213058_12
Bra-novel-miR0595-5p	A02	-	TTTGGCATTCTGTCCACCTCC	-	15768283	15768380	TATAGATATCTTTGGCATTCTGTCCACCTCCTCTACATATGTGTATGGACGATGTGTTCTGTGAGTGGAGGTGGGCATACTGCCAATAGAGATCTGTT	tag69666_2290
Bra-novel-miR0596-5p	A02	-	TTGGCATTCTGTCCACCTCC	-	15773175	15773271	ATAGATATCTTTGGCATTCTGTCCACCTCCTCTACATATGTGTATGGACGATGTGTTCTGTGAGTGGAGGTGGGCATACTGCCAATAGAGATCTGTT	tag222960_2569
Bra-novel-miR0597-3p	A02	-	TCAGACGCGGTTCTCGGGAATC	-	15867475	15867784	GATGTCGCTCCTTTGACAATCCACCGTTTCCGAAACGGTGTCGTTCTCATTGAGGGTACCAGCAAACTCTTCTCTCACTAGTCCTGAACCAATCAAAGCGAGGGACCTCTCAAGGGTGTTTCCGTAATTGTCAAAATATCCCCCTAAAACGATTACGCCTAGAGAGAGAAAGAGAGAAAGAGAGAGAGAGAGTCATCAACACCACAATCTCACGACGACAGAGAAGGAGAAACTCTTATCATCATCATCATCGGATCTCTATGTGTCTAATGGCGTTATCAGACGCGGTTCTCGGGAATCTTGCGACGAT	tag204053_10
Bra-novel-miR0599-3p	A02	-	AACCTATGACGACTTAACTTT	-	16114786	16115081	GTGGACGACTTAAAGTTAAGTCGTCGTATGTTAGTTTTGCAATTGAAAAAAAAAACTTCAAGATTTAATTATATACAGACTACTTATGAATTCAGTCGTCCACGAGACGACTGAAATTGTAAGTCGTCCTAGGATTTACTGAGGTTTGACCAGAATCTCGAAAAAAGTCCTGGACGACTTACAATTAAGTCGTCTGGTGGACGACTGAATTATAAGTCGTCTGTGTATAATTAAATCTTGAAGTTTTTTTTTTCAATTGAAAACTAACCTATGACGACTTAACTTTAAGTCGTCTA	tag321552_102
Bra-novel-miR0600-3p	A02	-	CGTTGTAGTATAGTGGTAAGTAT	-	16233452	16233755	TTTGGTGTCAATACACTAAATACTATAAAACTGATATAATCCAAACGTAGACACACTATTATGGAATCTCAATATATTTTGATATCTATACATTCTGTCTCCAGTTTAATTTTATGGAACAATTTTAAGACACCTTGAATCTCCAAATTTAACAAAAGAAAGCTGGTGTGTTCAAAAAAAAAAAAAAGAAAAGAAAGCTGGTTTTGGTCTTTATGATGAAGGTTAGCGTAATGTATTACATAAATGTAATTATTGTCTAGAACACCAAAGTCGTTGTAGTATAGTGGTAAGTATTCCCGCCTGT	tag167253_181
Bra-novel-miR0601-5p	A02	-	TTAAAAAAAGACGGCTTATCTCA	-	16421327	16421609	TATTTTTCACTTAAAAAAAGACGGCTTATCTCAATAATGTAACATTACCGTTTTATAAAAAAAACAAAAAACATTATATATAATTTCGAAAATAATAAATATAAGTAAAACATACAACATAAAAATGGAAATACTACATTAAACATAAATATGTTTGACTATTTGTCCAAGTTCTTCTTTATATTTATTATTTTCGAAATTATATATAATGTTTTTTGTTTTTTTTATAAAACGGTAATGTTACATTATTGAGATAAGCCGTCTTTTTTTAAGTGAAAAATAG	tag200213_12
Bra-novel-miR0602-5p	A02	-	ATGGCAAATTACATGGGTTTCTG	-	16636997	16637108	ACAAGGTTATATGGCAAATTACATGGGTTTCTGGGTGCATCTACGCCAATTACTCTAAAAGAAAAGACTAAGAAAATAAGAAGCCTCAGTTGCGTTTTAAGTGTTACTTTAA	tag147683_12
Bra-novel-miR0603-3p	A02	-	ATAAAGACTTGAAAACCAATTTA	-	16707092	16707398	ATATATGCTTTTAAATTGGTTTTCAAGTCTTTATCGTGTCTTTCTAGTCCTTTTCGAGTCATTACAGGTCTGGAGTTGCATTGGATGGGAGATGGACCAGCTGGAACAAAAGAGGCAGCAAACAGTGCAATTTGGTGGTTTTCACGCAGAACAGTCTTGATGACTGTTCCGGATAGCGGAGCAACCCGAGTGATTGTTCCGAGTGAGTGTTCCAGCGGCAGAGATTTTTAAGGAAACTACAATGTAATGACTCGAAAAGGACTAGAAAGACACGATAAAGACTTGAAAACCAATTTAAAAGCATATA	tag246439_33
Bra-novel-miR0604-3p	A02	-	CTTCTTTATTTAATCTGAGCCTT	-	16780413	16780520	TTTGGATGATTAGGCGGGGATGATGAAAAAAGATTACCATCAAACTTTGAGAGATTAACAGCTCGTTGATGTATACTTCTTTATTTAATCTGAGCCTTATTTTGTGTT	tag80147_10
Bra-novel-miR0605-3p	A02	-	ATATAGATTAGTCTAAAGGGAC	-	16830288	16830524	TCGTAGAATGTCATTTCTACTTTTTTTAGAACATAATCTGAAATTTATAATTATAACTTTTTTATAACTGGAAAATATACCATTAAGTTCATATATGTATTTTAACAAATGTTACTATTTTTCCAAATTTTTTTTGTTTGTAAAACTATTTATTAAAATTATTTTCATAAATATTAAAGGGTATTATAGGAAAATATGACACAAAATATAGATTAGTCTAAAGGGACATAGTTACTA	tag82087_41
Bra-novel-miR0607-5p	A02	-	GCAACGAGACTGTAGATTTACTA	-	16939633	16939968	ACATGCAACGGCAACGAGACTGTAGATTTACTAAAAGAGTACTCTAGTTCTCAGTATAGCGCAAATATGAAATAAAATAAAAGAAGATGAAGAGAATCGATGGTTAAAACCTGAGAACGTACTGGGATTGAAGAGATATGAGAAGAATTGATGGTTGGAATTGTAATGGGTACTGGTTCGCACTATTCGCCGCTGCAACTATAACGATGTCGTGTGTCTGACAATTCCAGAAGAGTAGTTGAGCACAGGTTGCAACCACTGAGGAATAAAGAAAAAAAAAAAGATGAATTCGATGGAGGTGACGATTTGGAGGAACTCGGTGTCGGTGACGATGTG	tag74813_27
Bra-novel-miR0608-3p	A02	-	TGAAAGTTAATGTAGTGATGACA	-	17008744	17008942	AAAATTTATTAGTTTTACTATATAACTTTTCCAAAAATATAAATCCATATATAGAAATTTATCATTATTATATTTAAGAAATCTTACCAAAACATAAATCTAAATATAGTAAATTTTACATGACAAATTATTCATGTCATATTTCATTTTTTATAATTCATTTTTGTGAAAGTTAATGTAGTGATGACACATATACAAA	tag253076_44
Bra-novel-miR0609-5p	A02	-	ATGATGGTGCGGTCTTGAGTC	-	17032994	17033193	TGTTGGAATAATGATGGTGCGGTCTTGAGTCCAAAAGGTAAGACGTTCCACTGCAGATGACAATTAGGAAGACAGAACGTAGTTTTGTATCTTTCTTCAGGATGAACGCCAAGTTTCCAGAATCCTGACTTAAGATCAAATTTTGAGAAAATAGTTGCCCCTTGAAGATGTTGAAGAAGCGCCATTTTGTTTGGTAGCGG	tag256042_115
Bra-novel-miR0610-5p	A02	-	CTAGACGACTGAAATGTAAGTC	-	17107485	17107742	TTAATTTTTACTAGACGACTGAAATGTAAGTCGTCCAAAAAGTCAAACTTCTGAAATAATCGAGTCAAATGCAAAGCTAACCTCTGACGACTGAAATGTAAGTCGTCTAGCTTTTTTGGAGTTTTTTTTTAACCAAACAATAGTAGACGACTTAACTTTCAGTCGTCCGAAATAACAGATTTCAAAGTCAATTGCAAAAATAACCTCTGCGTTGACCAGACGACATATAGTTTAGTCGTCTAGACAACTTAGATTGAA	tag113823_11
Bra-novel-miR0612-5p	A02	-	TGTGAATTCTGTTTTAATATAT	-	17292731	17293021	GAATCAAGGTTGTGAATTCTGTTTTAATATATAAGACTAGGTTTTTGATCCGCGCTTACAAAGCGCGGATATATTTTTTGTTGATAATTTCTATAAAAAATATATAAACTTATTTGTTTTGATTAGATAGAACATAATTTGAAACTTTACTATCATGATGTTTCGTAAAATATTGAGATGTAAATATTTTAATTTTAATTTTTTTCCTAAATATATTAAATATAAGTTTTTTAGTTTTGCAAGACTTTATATTATACCAAATAGTGTAAGAGGTGGATCATCACTTGATCA	tag209906_12
Bra-novel-miR0613-5p	A02	-	GTTGACCAGACGACTTCCAGATA	-	17558699	17558788	TAACCTCTGCGTTGACCAGACGACTTCCAGATAAGTCATCTACTGCCAGACGACTTCCCATGTAAGTCGTCTGACGAACAGATCTGGGAA	tag49586_12
Bra-novel-miR0614-3p	A02	-	ATGTTATGTAGTCTTATTTTATA	-	17777843	17778126	TATTTAAAGAATATAAAATAAGACTACATAACATAAATATATTTTTTAAATTTTCTTTGTGAAAATCATTATGTTGTTTGATTGTTGTACTTAATTCACATATTTGCATAGTTATTTGTGATAGATGAATAACTATATTTTAATTATCAGTAAATAATATATATTTATTATATAATATAAGAAAAATAAAATTATTTACTTTTAAAACAAACTTGTCTGATTTTCACAAAGAAAATTTAAAAAATATATTTATGTTATGTAGTCTTATTTTATATTCTTTAAAT	tag166298_148
Bra-novel-miR0615-5p	A02	-	GTGAGGTTTTGGAATTAGGGTTT	-	18383384	18383704	AGTTAAGAGGGTGAGGTTTTGGAATTAGGGTTTAAAATTTTTTAAAAAATAAATACTAAAATAAAAAATAAAAATTTATAAAATTGTTTCAAAAATTATTTTTAAACTATAAAAAGAAAATTTGAAAAAAAAATAAAAAAAATTCAAATTTTTTTTTTTAAATTATAAAAATTTCGAATCTGAAAACATATAATCTGAAACTATAAAAAAATTTTATTTTTTTTATTTATTTATTTTTTATTTATTTTTTTTTGTTTATTTAATTTAAATCAAGGATATTAGGGACATTTTACCCTTTAATGAATGTCATTTTTGTGACTT	tag220944_10
Bra-novel-miR0616-3p	A02	-	ACGTGTCTATTATAATGTGAAT	-	18681781	18681882	GTGTGAACACGTTTATGATTATAGTGTGAACGCGTTAGCATATTTATTATCAAATCACTGTGAGGTTGCCACGTGTCTATTATAATGTGAATGCATTTATTA	tag56042_852
Bra-novel-miR0617-3p	A02	-	CGAACCCGGGTTATTGAGATATA	-	18685627	18685825	ACTCATAGCTTGATATGAAAGATCTCATGTGACATAGGTATGTTCCTCAACACTTCCATAGAGAATCTATTATATAATAGGAGAGTTTCTCTCCTCCTGATGCGACACGTCAGCGGTATATGGGTCCCACTTTTTAAAAGTGTGAAAAAATATCAAATATGTGGTTCGAACCCGGGTTATTGAGATATAAGCACCCACA	tag128627_10
Bra-novel-miR0619-3p	A02	-	TAGAGCAAGACTGGGCGATTCTA	-	19286302	19286625	CCGAGCAGCCAAATCGTTGTAGATTTGCTCGGACTTGCCATCTATAAATCGGCCCGCCTTGTTCTTGTGGGTCCTCTCGTAAAGTTGCATAAGAGACGTAAATTCTCCCGTCTCTTTGGCCTAAAAAACATTTAAGAAAGTTGTTAATTAGAATATATATAAAAATATACTAAAAATTTAATATAATTAAATTTTTAATTACCATTTCCAAACGGACACCGGCGTGGGGTTTTTGGCCCGTAGTGTGAAGCATCGGCCCGTTCCCGTGCTCATCGACTGTGTTACGGGAGTTAGAGCAAGACTGGGCGATTCTAATGGAATCAG	tag243784_87
Bra-novel-miR0621-5p	A02	-	GATCCAGATCTAAGACTAAGGT	-	19994511	19994620	TATAGATCCAGATCCAGATCTAAGACTAAGGTGGAGTGTTTCGAACCCAACCTTCTTTCATGGTTCTGTATACTCCTATATGTTGGAGTTAGGTTTGATTAGGCCCTGTT	tag59982_14
Bra-novel-miR0622-5p	A02	-	ACGGTCTCTTAGCTTTTAACTAA	-	20115391	20115527	AATATAAGATACGGTCTCTTAGCTTTTAACTAAAAAACTTAAAAAACGTCTTTTAAAAAACCTAAGAAACTTAAGAGATATAAGAGACGTTTCTTAGCTTTTTTTAGTTAAAAGTTAAAAAAACTGTATCTTATCTT	tag161447_649
Bra-novel-miR0623-5p	A02	-	AGGCGATTGATTGAGTAACTTT	-	20131481	20131773	GAGATGTGAAAGGCGATTGATTGAGTAACTTTAACCCACGTTTCCAATTAGTTTAAATTGAAAGGGTTCTTTAGGTATTTGTCAAGAGAAAGTATGGCACATGCTTAAAGTAAGTCTAGATGTAAGTTGACAATGAAAAAGTATGTCTAAATGTAATTTTTTCGTTGTATTATTTATTGTTCACGGACAAGTTGAAATATTGAATCCATTACATAAGAACGTTGAACTCTTTAATATAAAACCTTTACTTCTTTGAGTCTTTTTTGCATTAGTTTTCGCTTTTCTTGCATCAA	tag29239_10
Bra-novel-miR0624-5p	A02	-	CAGTTGGAATCAGAGGAAGTG	-	20175281	20175422	TGTGTTGCTGCAGTTGGAATCAGAGGAAGTGAGGATGGTTGGTATATGGGGTTGTTCAGGGATCGGCAAGACTACGATTGCGAGAGTTCTGTTCAACCGACTTTCTCGACACTTTCAAGGCAGAATTTTCATTGACAGGGCT	tag154047_11
Bra-novel-miR0626-5p	A02	-	CGGACGTCCTGCGTGTGCTGACG	-	20574429	20574792	CGTGTGCTGACGGACGTCCTGCGTGTGCTGACGGACGTCCTGCGTGTGCTGACGGACGTCCTGCGTGTGCTGACGGACGTCCTGCGTGTGCTGACGGACGTCCTGCGTGTGCTGACGGACGTCCTGCGTGTGCTGACGGACGTCCTGCGTGTGCTGACGGACGTCCTGCGTGTGCTGACGGACGTCCTGCGTGTGCTGACGGACGTCCTGCGTGTGCTGACGGACGTCCTGCGTGTGCTGACGGACGTCCTGCGTGTGCTGACGGACGTCCTGCGTGTGCTGACGGACGTCCTGCGTGTGCTGACGGACGTCCTGCGTGTGCTGACGGACGTCCTGCGTGTGCTGACGGACGTCCTGCGTGTGC	tag140962_113
Bra-novel-miR0628-3p	A02	-	ATGCCACTCCGGAGCTCTGAATG	-	20891179	20891340	AATACTTTTTCATTAAGATTGACTAGTGGCATGGCCCGCGCAAGCGCGGGGTTTTGATTTAAGTTGTTCAATGCATCCTGAAACATATGAGCATGACAAATGTTTCTTATTCATTAGTGATGACTGCATATGCCACTCCGGAGCTCTGAATGAAGATGACAT	tag152818_10
Bra-novel-miR0630-3p	A02	-	GGAGTGGGGTTGGAGATGCTCTA	-	21482705	21482919	ACCGATGTCTAAGGGCATCTCCAACCCCACTCCATATTTTACTCCAATATTGAGAAAATAGAGTGGAAAATAGAGTAATGAACAAAAAATAAAAGGATTACTCCATTTATAGAGTAATGTTTTTATTTTTTGTTCATCACTCCATTTTCCACTCCATTTTTTTTTATTTTGAAGTAAAATATGGAGTGGGGTTGGAGATGCTCTAAATGTTTTGA	tag239148_99
Bra-novel-miR0631-5p	A02	-	ATGAGGGACGTTGAAGGGTCG	-	21593218	21593370	CTTTCGCTTAATGAGGGACGTTGAAGGGTCGTCGAGAGAGTAACTAACTGGAATCGGCTCTCCTTCCTCCAAAACTAGTACGATCGTGCTGGTTCGAGAATTGAAGACTGTTACTCTCTCCACGACCCTTCACTGTCCTTTGTTAAGCGCTCT	tag201224_20
Bra-novel-miR0632-3p	A02	-	AGAGTAGAAAATAGAGTGATGA	-	21640723	21640841	CATTTCCAATGGCTTACTCTATTTTTTACTGTAAAATAGAGTAACTTTATAATAGAATTTAAATTTACTTTAATGGTACTCTATTTTAGAGTAGAAAATAGAGTGATGAACAAAAAAAA	tag276127_156
Bra-novel-miR0633-5p	A02	-	GCCGTTGAATTTTGAAGTATTT	-	21648890	21649013	GTTAAAGATGGCCGTTGAATTTTGAAGTATTTAGATTTTGATTTTGTTTTCGTTAAACAATGTTTCTCATTTCATGAGAACTTGGTTTTCGTTTTATGCTTTTATTTATCTGGTTTTCTTTTTA	tag319820_11
Bra-novel-miR0634-3p	A02	-	ATGACACGTAGCTATAAAACAAT	-	21658569	21658784	CATAAACATTAATTGTCATATATACGTTAATCATATTAGGTAATTCCGTAATTTTTATTTAAGAAAAGTGCATGATTATTCTTTTGTACACTATTTATCAATTTAATACTTAGTTTAATAAAAAGTATAATATAAATTAAGATGAACCAACCTATTTTTCTAAGAATTATGAATTTCATTCTCATGACACGTAGCTATAAAACAATGTTGTAATGT	tag322494_204
Bra-novel-miR0635-5p	A02	-	ATGTGACTTGTTAATAGTAGATA	-	21669159	21669455	TGGTTCTACTATGTGACTTGTTAATAGTAGATAAAAAATAGGACCCTAAATTAATAGATTAGACTAGAGTTTGAACCCGCACGTCCGTGCGGATATTTTTTTCTTTTATAAATGTATAATTTTGATATTAAATTTACATTTTAGCTTTAAATATTTCTCAACAGATATTGTTATAATAAAAAAAATTAAATTTATTGTTGATTTATTATTAATGTAAATAATCAAATATGTCATATTAACTAATTTTTTAAGTGGTTCTACTATGTGACTTGTTAATAGTAGATAAAAATAGGACCC	tag119646_39
Bra-novel-miR0636-5p	A02	-	TGATGATTTTCTTGTGCTCTTTA	-	21692846	21693138	TTTCTCCACATGATGATTTTCTTGTGCTCTTTAAATTAATCTAAGTGTTTGGTGTTCAAATAAAAAAATAAAATATAGAGGAATACTATTCTTCTTCTATAAATAGAAGAAAAATAGTAATTTTTATTTGAGAAAAAAATAGAAATGAGTTAGAGTGATTTCAACTCTAAATAATATTATATAGGCAAATATAAAGGTTGTCAGAGATGGCCTAACAAACCAGAAACGAAGGTTGAATGATTTATCTTTAAAATTAATGATTGATGGGCAGAGAGACATTTAAAGGGGGAAGT	tag306174_18
Bra-novel-miR0637-3p	A02	-	ATTTATCTAAGGGTTTAGGGT	-	21965279	21965443	CTTTGGATAAATCCTAAATCCTTGGATAAATCCTAAACCATTGGATAAATCCTAAACTCATAATCAAAAACACTAAAACACTCAAGGGTTTAGGGTTTAGGGTTCAGTGCTTAGTGTTTGATTTAGAGTTTAGGATTTATCTAAGGGTTTAGGGTTTACCCAAAA	tag25047_22
Bra-novel-miR0638-3p	A02	-	ATAAGTCGTCTTACAGCTATGTA	-	22089515	22089852	TGCACTCAATTGCATACTGTAAGCAACTGTATTTCTTCTCTCTCTTTCCTCTCGTTTTCATCATTGTGTCAACATATAGAGATAGAGGTTTTAAGGTTCTGCAGCTATGTTTGTCACAGAAAGAGAGGTAGAGAGAGAGAGAGAGCATTAAGCATATTAGTGTGATTTTAGTGTGCTTTTTACACCAAATCTTCTCTAATAAAATTGCAAAAATCAAACCATTTTAGTGCAACGCTAAAATTTGACACTAAATTTAGTGTGACACTATTTACCACACTAAAATACTACTCCCTCCGTTTTTTAATATAAGTCGTCTTACAGCTATGTACATAGATTAA	tag317934_13
Bra-novel-miR0639-3p	A02	-	GTGTATGTTTGATCTGGTTGTTC	-	22292833	22293042	TGTGTGCTGTCTATTTAAAATGATTTGGTCAAATGTATATGGCAATTATTGAGTCTCGTCGCTTGCAACTCTTGATGATGTTAGTTTATAAAATTGAAGGGTATCTTTATCAGTTTACCTTTCACCTATTGTTAATTCAACTAGGGGGTTGTCCGCGCTTTATTAGTTAGTTATTGTGTGTATGTTTGATCTGGTTGTTCCGACTACGTG	tag139825_55
Bra-novel-miR0640-5p	A02	-	ACACAGACGACTTATAATTC	-	22413571	22413739	ATTTAATTATACACAGACGACTTATAATTCAGTCGTCCACCAGACGACTTAATTGTAAGTCGTCCAGGATTTTTTCCGAGATTCTGGTCAAACCTCGTAAATCCTGGACGACTTACATTTCAGTGTCTCGTGGACGACTGAATTTAAGTCGTCTGTATATAATTAAATC	tag135322_206
Bra-novel-miR0641-3p	A02	-	ATTATAGAGTGAACCATTGGAGA	-	22438986	22439161	GAGTTGGATTTGATCCAATGGTTCACTTTATAATAGAGTTACTCTATAATAGAGTGGAATATAAAGTAATCTTGTTTTTTTACTCCAAATATAGAGTGAAAAATAAGATTACTCTAAATTTCACTATATTATAGAGTAACTCTATTATAGAGTGAACCATTGGAGAAAATTTAACT	tag163125_12
Bra-novel-miR0642-5p	A02	-	TTGCTCTAATGGTTTACTCTAT	-	22546491	22546671	AGAGTTGGATTTGCTCTAATGGTTTACTCTATAATAGAGTTACTCTATAATAGAGTGAAATATAGAGTATTCTTGTTTTTTCATTCTATATTTGGAGTAAAAAAATAAGATTACTCTATATTTCACTCTATTATAGAGTAACTCTATTATAGAGTGAACCATTGGAGCAAATTCAACTCTA	tag339503_33
Bra-novel-miR0643-5p	A02	-	TCGGGTATTTCGGTATAGAGGTG	-	22724366	22724457	TTTCGGATTTTCGGGTATTTCGGTATAGAGGTGTAGAACCCGTTCGGGTATTTCTGTACTTCGGGTCAGGTTCGGATATTTTTAGTTCGGAT	tag347379_53
Bra-novel-miR0644-3p	A02	-	CGACTGTATGCATTGGGAGT	-	22755492	22755769	ACGAGTCTAACTCCGCTCCAAAAATGTACAGCAGCAATTCGTCAATTGGCCTATGGTACTACCGCAGATGCAGTGGACGAATATGTACGACTTGGTGAAACAACGGCTCAACAGTGTTTGCACCATTTTACTGCGGGAATAATCGACATTTTTGGCGCTCAATACCTCAGACGTCCCACAACGGAGGATCTACAAAGACTACTTGTTAAAGGTGAAGAACGAGGATTTCCCGGGATGGTTGGGAGCATCGACTGTATGCATTGGGAGTGGAAGAATTG	tag215078_424
Bra-novel-miR0645-3p	A02	-	ATTATAACTGTAGCTAGAAGATG	-	23132189	23132373	ATAAGAAAGACATCTTTCTTGATTATAACGTAACGTAACCTAGCTTTGGTTAGAATATATAAGAAAAGATAGGTTACGTTGTATACCAAAGATATATCTATGTATAAACATTAGTAGCCGAATTCTAGACTAAGTAGATGACCAGAATGAATATTATAACTGTAGCTAGAAGATGAAATAAAATA	tag277882_37
Bra-novel-miR0646-5p	A02	-	TTTTTACTCTAAACTCTATTT	-	23174507	23174575	ATTGGAACATTTTTTACTCTAAACTCTATTTTAGAGTGAAAAATAGAGTGGGGTTGGAGATGCTCTTAG	tag36839_10
Bra-novel-miR0647-3p	A02	-	TACTTGGACTTGGAGCATCTCCA	-	23179828	23179924	GATCATGCAAAAGAGCTGCTTCAATTCAATTAACCGAACTTAAACCCTCCTTTTTGGTAATTATTACTTGGACTTGGAGCATCTCCAATGTATTACT	tag289681_38
Bra-novel-miR0648-3p	A02	-	GGGGATGTAGCTCAGATGGTAGA	-	23230244	23230440	TCTCACCCGCTGCCGCTGGGGTTTTTCATCTTCGATTTCTACTATGGAGGAACTCACACCAAAAAATTTCTACTATGATGGAAGCATCATTCTTATGTTTATAATGAAGCCAAAAAATGTGTTAGGACTTTATATATTGATTAAACTGTAACTTATGAACAATTGGGGATGTAGCTCAGATGGTAGAGCGCTCGCTT	tag33980_41171
Bra-novel-miR0649-5p	A02	-	TTCTGGTTGCTTGACGTGTGGT	-	23328613	23328769	TATTCTCGTGTTCTGGTTGCTTGACGTGTGGTATTAGCAGATATCCGGGACCTCTGGGAAATTAGAGTTTTCTTAGTTTCCTTATTTTAACGGAAATCGACAGTGCGAATTTTGGTTCCCACACGCCACACCTGTGATGGGCCAGAAGATGGTTCAA	tag5300_24
Bra-novel-miR0650-5p	A02	-	TTGACCAAAGACCAAGACTGTTG	-	23689478	23689604	GAATATTGACTTGACCAAAGACCAAGACTGTTGACTGAATTTTGGAAATTGTGTTCGCAGAATTCCTTGGCTGGTCGCATCCTTTTGCATGATCGACGGTCTCTGAATTGCCGTCAGATTGATATAT	tag202983_81
Bra-novel-miR0652-5p	A02	-	TCTGATTGCTTGGCGTGTGGT	-	23927257	23927514	ATTCTTGTGTTCTGATTGCTTGGCGTGTGGTATTAGCAGATATCCGGGACCTCTGGAAAATTAGGGTTTTCCTAGTTTCCTTATTTAAACGGAAATCGACAGTGCGAATTTCGGTTCCCACAACTATAGATGCTAAGAATTGATTCTAGAACTCAATATCTAATGCAAAAGACAACCAGCTCTCGCTGTGAGTCTAATCTATTGACTAAGTTCAGTGTTTCAGCTCTCACATGTTAACACAGATCGAGCGTCGATCGA	tag132715_88
Bra-novel-miR0654-5p	A02	-	TAGGGAACCGATTAGATCTAAC	-	24283755	24283943	CACAAGGAGCTAGGGAACCGATTAGATCTAACAGTTATATGATTAAGCTAGGCTAATAGGTTTTAAAGCAGTAAATAAAGCAAGTAATAAATAAAGCAATAAACAAGATGAACAAGGTAATTGTTCAGCTTGGCAAGGAGTAGTTTGATGGAAGGATGGTTGATAGATCTAGGGTTTCTATTCAGGTGT	tag120498_15
Bra-novel-miR0655-3p	A02	-	TTGTGTGCCCCTGCTCTCTGTGG	-	24329824	24330049	AGGGATCGAATCCACAGAGAGCAGGGGCACACAATAGACTATAGAAATCAAGGTTAAGCTAGGTAATCAATATTAAAACCTATTTCTCCTTACTGTTTACAACCTCAATCAATCGAACAACTGCCTTGTTCACATTGCTTTATTTACTGTTTTAATATTGATTACCTAGCTTAACCTTGATTTCTATAGTCTATTGTGTGCCCCTGCTCTCTGTGGATTCGATCCC	tag245188_11
Bra-novel-miR0656-5p	A02	-	ATAGTGGAGTGTGCATGTGTCAG	-	24629939	24630162	ATTCTTATTCATAGTGGAGTGTGCATGTGTCAGAAAGAGGCCTATAACAACTTTTATGTTTTTGCGTATGGATTTTAAATATATATTATTTTGTATAATGCATACTTGCTCTACAATATTTGCTTGTAGACTAAAAAAACTGTTTTCTATATTTTTAAAAGAGAAAATATTTAGTCTAGAATATAACATGGACATATGTATTGACTATATATAGAAGTTGGGTG	tag323968_388
Bra-novel-miR0657-5p	A02	-	TAGAGCGGTTTGAGCGATTGTTG	-	24721549	24721622	TGGAGCGGTTTAGAGCGGTTTGAGCGATTGTTGCAAAACGCCAGCAACCGCTACCAACCGCAAAAGCTGCGTTT	tag162161_37
Bra-novel-miR0658-3p	A02	-	ACGAATCATAGTCCGTCGGTA	-	24739877	24740034	CCTCGGTAAATACCGACGGACTATGATTCGTCGGTAAATACCGACGGACTAATATTCGTCGGAAAATACCGACGAATGAAGAGTCGTCGGAAAATACCGACGAATGATGAGTCGTCGGAATTTACCGACGAATCATAGTCCGTCGGTATTTACCGACG	tag350385_10
Bra-novel-miR0659-3p	A02	-	AGACGGTTTCTTATACTCTGATA	-	25004154	25004279	GGTGAGGCTTTTATCGGAATATAAGAAATGTCTCTTAATTTTTGATTAAAAAAACTAAGAATTGGCTCTTAGTTTTTTTAGTTAAAAGTTAAAAGACGGTTTCTTATACTCTGATAAAAATCTCAC	tag81150_1015
Bra-novel-miR0660-3p	A02	-	ACCAGATCTCGTCTCTCTCTTG	-	25224962	25225058	CAAGGGGTGGTGGGGTGAGCGTCCGAGTGTGGTGATGGTGGTGGCTGTGTGGTGTTGTGGTGGTGACCAGATCTCGTCTCTCTCTTGTTTACTTGTT	tag286080_77
Bra-novel-miR0661-5p	A02	-	ATTGAGGAACATTTGAAAAGAT	-	25665946	25666211	TTATATATTAATTGAGGAACATTTGAAAAGATGTAACCTCAATTTTGTATTAATTAAAAGAGGCCCCAATGCATAAGTGGCACTCATACATTAATATGACAGTCTCGTAATTGTTGAACTCATCTCCTGATTAGGAGGACGGGAACTCATCTCCAGGTTCTTAGACGTGTCTCTTTAACATAATTTTAATTTAAAAAAAAAAAAGAAAAATCCCTTATATATTAATTGAGGAACATTTGAAAAGATGTAACCTCAATTTTGTATTA	tag146996_53
Bra-novel-miR0662-5p	A02	-	CAAGTATTGAAGAGTGTGTAGA	-	25755735	25755931	AAGTTGGTACCAAGTATTGAAGAGTGTGTAGAGGAAAGTGGAAAGCAGAACAATCAGTTGCATGTTCTATCATCAGAACAGTCGCACCAGATAGAGCAAAAACGAGTAGAGGCTGTGGACATCAATGGATCTATCCTCTCTTGCCATTTTGTGTGATATCCTGCATCCTCTTCAATGAAATGGTAGCCCCTAAACAC	tag335400_41
Bra-novel-miR0663-3p	A02	-	ATTAATGTCCTCGATCGGTCTC	-	25904564	25904778	GGTTTTCCAGGGATGGTCGGGAGCATTGACTGTATGCATTGGGAGTGGAAAAACTGCCCAACCGCTTGGAAAGGACAATACACACGTGGATCCGGAAAACCGACGATTGTTTTAGAGGCTGTAGCTTCACAAGATCTTTGGATATGGCACGCTTTCTTCGGTCTTCCAGGTACCTTAAACGATATTAATGTCCTCGATCGGTCTCCTGTTTTTGA	tag173419_11
Bra-novel-miR0664-5p	A02	-	CGGACTTAAGGATTCAATCCTTA	-	25908172	25908463	TCCGTCGCAGCGGACTTAAGGATTCAATCCTTAGCCACGTGTCACGTGGTGAGTGGGTCGAATTTATCTTTGGTTTGTGTAGGGTCGAAAAAAAAAATCATTCTCGAGCCAAACCGAAAAAAAAACTCCTCCTCGACATAAAGGCAATTTCTAGACGATTCTGCTCGATCTCTCTTCCTCGGCTCGTGTAAGGTAAACCAAAGCTTTAACTCGTAGATTTATCGATTATAGATCACTCTCCATCTTGTTTGTTCTGTATTAAGGGTTTGGTTCTCGGATTCCGACAGATTTG	tag331226_50
Bra-novel-miR0665-3p	A02	-	AGTGCCGGTCCTGACATTATAT	-	25959489	25959593	CATGATGCTGGTACGCGGTCGGGGCTTACCACCTGTGGAAAGGAAATTGAAAATATTACATCAACCTGCTAGCAGTGCCGGTCCTGACATTATATGGGCCACAAG	tag200760_32
Bra-novel-miR0666-3p	A02	-	TACGATCTCTGGATATGGCATG	-	26075649	26076015	TCCAAAAGTGTACGGCAGCCATTCGTCTATTGGCGTATGGTACTGCTGCGGATACGGTCGACGAATACCTCCGCCTTGGTGAAACTACAAGTCGGTCATGCTTGGAGAATTTTGTGGAAGGTATTATACATTTATTCGGTGTTGAGTACCTAAGAAGACCAACACCGGCTGACCTTCAACGACTACTTGATATGGGAGAGTACCGTGGATTTCCCGGGATGGTAGGAAGCATCGATTGTATGCACTGGGAATGGAAGAATTGTCCCACCGCTTGGAAAGGGCAATATTCGCGTGGTTCGGGTAAACCAACAATCGTTTTGGAGGCGGTTGCTTCATACGATCTCTGGATATGGCATGCGTTTTTTGG	tag134332_785
Bra-novel-miR0667-5p	A02	-	AGCCATTGGAAATAACTCAAACC	-	26398596	26398922	GTTAGCCCATAGCCATTGGAAATAACTCAAACCACCAATTTTTTTTTTTTTTAACAATTAGCTCAATTTTGTTCATAATCAATTTTTGTAAACTCAATTTACAAACTTATTATAGCAAACAAAAATTATTGAAATTTTTTAAATCCAGGAATAAAAAATTCAAATATGTTTTTTCAAAAAAAAAAAAAGGTTCAAATATGACTGAATTGAAATAGTCTCAAAAGACTTATTTTGCAAGGTTTATGAAACACTTTGATAACTCTTAGTTTATGTTTACACTGCTGATATAACTCTTTGTTTATGTTTCCAGCTTGTCTTCAGCCTGCA	tag66707_10
Bra-novel-miR0669-5p	A02	-	ATTTGCTCCAATGTATATCTCTA	-	26910308	26910492	ATAGAGGTGGATTTGCTCCAATGTATATCTCTATAATAGAGTTCCTCTATTTATAGGGGAAAATATAAAGATTTGCTATTTTCATCTCTAAATATAGAGGTAAAAAGTAGGATTCCTCTATATTTTCCTCTAAAATAGAGGAACTCTATTATAGAGGCATACATTGGAGTAAATCCACTTCTATA	tag27368_10
Bra-novel-miR0671-3p	A02	-	AGAGTGAACCATTGGAGCAAATC	-	27181567	27181753	TTATAGAGTTAAATTTGCTCCAATGGTTCACTCTATAATAGAGTTACTCTATAATATAGTGAAATATAGAGTAATCTTATTTTTTTACTCCAAATATAGAGTGAAAAAATAAGAATACTCTATATTTCACTCTATTATAGAGTAACTCTATTATAGAGTGAACCATTGGAGCAAATCCAACTCTATA	tag130367_66
Bra-novel-miR0672-5p	A02	-	TTTGCTCCAATGGTTCACTCT	-	27880352	27880519	TAGAGTTGAATTTGCTCCAATGGTTCACTCTATAATAGAGTTACTCTATAACAGAGTGAAATATAGAGTAATCTTATTTTTTTTACTCCAAAATGGAGTAAAAAAAATAAGATTACTCTATATTTCACTCTATTATAGAGTGAACCATTGGAGCAAATTCAACTCTAT	tag258628_75
Bra-novel-miR0673-5p	A02	-	TGGGATCTGGTGCATTAGTGCT	-	27882506	27882755	GGAGTTTTGATGGGATCTGGTGCATTAGTGCTGGTATGATCGCACCCAAAAACACTATATTGTTAGTTAGTCATATAGTTTAGAGAAATGAATCTCCTTTTGCGATTTTTTCACATCTCCTTGTGCTTAATTAATAACTATGATTTGATCAAAAAAAAATTAATAACTATGCTAACCGAAATATCTTCCATAGGATAATAAGCAAAAGTCACCGTAATAAACCATATGAAACGTCATCGTCGGTGGCTCG	tag8941_13
Bra-novel-miR0674-3p	A02	-	GATGGATTGGAGTGATTTTGCC	-	27933762	27933935	CTATAATAGAGGTAGGTTTTACTCTAATGTATTTTTCTAAAATAGAGATCTCTACATATAGAACAAAATATAGTGGAATGTTATTTTTTCCTCTATAAATAGAGGAGAAAATAGCAATCTCTATTTTAGAGGCAAAAATAGAGATGGATTGGAGTGATTTTGCCTCTAAATGAT	tag233806_10
Bra-novel-miR0675-5p	A02	-	TACGATCTCTTAGCTTTTAACTA	-	28368368	28368490	TAATATAAGATACGATCTCTTAGCTTTTAACTAAAAACACTAAGAAACGTCTCTTAAATAAGAGATATAAGAGATGTCTCTTAGCTTTTTTAGTTAAAAGCTAAGAACCGTATTTTATATTAC	tag180636_482
Bra-novel-miR0676-3p	A02	-	TTGGTGATCTCAACGAATTTA	-	28718345	28718628	CAATGTCTTCTTAAATTCGTTGAGATCACCAATGATCTACCGAAAGCAAGGAACAACAAAGAGATAACTCTCAATTTTATTAATAAATCATCAATTCATAAACTGCATAAAACCATAGCCTCAAAAACTATATATAAGAAAACATAAAAACCCTAAAACATTAGAGATAATTATCTTAATAATAAATAAACTCTAAATAAAATACTAAACAAATAAGATATTTATTTTAAATATCTTCTCTACACCATTATCATTGGTGATCTCAACGAATTTAAGAAGACATT	tag174480_10
Bra-novel-miR0677-5p	A02	-	ATGGAGTGAGAAATAGAGTG	-	29225081	29225201	AATAGAAAAAATGGAGTGAGAAATAGAGTGATGAACAAAAAATAAAAGCATTACTCTATAAATGGAGTAATCCTTTTATTTTTTTGTTCATTACTCCATTTCCCACTCCATTTTCTCAATT	tag206737_11
Bra-novel-miR0679-5p	A02	-	TGGACTTATTTGTTAGAAATTT	-	29421174	29421320	AAAAGGTTGTTGGACTTATTTGTTAGAAATTTAACATGTCTTCTTTTATATAGTATCAATAATATTAACAGAGAATAAGACATTCATTAATAGCAGAATATTCTTTTAATTTTTGGGATTTAACTACATTTAAGCTAACAATAAAAT	tag137848_10
Bra-novel-miR0680-3p	A02	-	ATAGAGTGAACCATTGGAGCAA	-	29905004	29905184	TAGAGTTGGATTTGCTCCAATGGTTCACTCTATAATAGAGTTACTCTATAATAGAGTGAAATATAGAGTATTTTTGTTTTTTCACTCTATATTTGGAGTAAAAAAACAAGAATACTCTATATTTCACTCTATTATAGAGTAACTCTATTATAGAGTGAACCATTGGAGCAAATTCAACTCT	tag274668_283
Bra-novel-miR0682-3p	A02	-	ATTATAATTTGGCTGAAGACTG	-	30279080	30279189	AGCAACCATTGTACGAAGGTTGCAGAGATGGTCATTCAGCTTTATCATCTGCTACAAGATTGATGGGCATTAAGACGGATTATAATTTGGCTGAAGACTGTGTGGATGCG	tag232059_12
Bra-novel-miR0683-5p	A02	-	ATGATTGTCGAGGATGAACGGGC	-	30340196	30340323	CCTCCATAATATGATTGTCGAGGATGAACGGGCAGAAAGGACACAATATGTGGTTCCTGGATATGAAGAAAGTGAAGAGGAAAGATTTTCCGTCAATATGCCTTCGCCACTCGGTAATACAATGGATC	tag167923_118
Bra-novel-miR0684-5p	A02	-	ATGAATGGAATCATGTGGAATT	-	30345627	30345946	TGCATTTTTTATGAATGGAATCATGTGGAATTAGTCATTCATGAGCATTCCAGAAAAAAGTTACCAGTTAAATGGAAAAAATTAAAAATTTGATTCCATTAATTCATGTGGGATAACTGAAAAAAATTGTGAATCACGTTAAAAACCATTCATAATAAAAAAGATAGAAGAATGAAAGGAATGCATGGAATTGATTAACTTAAATATAATTAAAAAATAAATACATATATCATTCCATTAATTCCTCAAATTATCTCTATTCCATTCCATTTTATTCCATTAATTCCAATTCCATTTATTCCATTCATTCCTAAAATGAG	tag173401_251
Bra-novel-miR0685-3p	A03	+	AGAGTGGGGTTGGAGATGCTCT	-	15307	15659	TCTCGCCCGGCAGCTTCTCTTCTCACGGAGATTCAACAGCTTCTTAGACCATCTCCAATGGCTTACTCTATTTTTTACTCTAAAATAGAGTAACTCTATAATAGAGTTTGAGTTTGCTCCAATGGTACTCTGTAACTCTATAATAGAGTTTGAGTTTGCTCCAATGGTACTCTATTTTAGAGTAGAAAATAGAGTGATGAACAAAAAAAAAACAAATTACTCAATATTTGGAGTAAACATATTTTTCACTCTATTATAGAGTGAAAAATAGAGTACCATTGGAACATTTTTTACTCTAAACTCTATTTTAGAGTGAAAAATAGAGTGGGGTTGGAGATGCTCTTTGGGCAAAG	tag35172_22
Bra-novel-miR0686-3p	A03	+	GTTACTGATTCTGATGTGTGTAG	-	167063	167326	AGATGTGTTTGTGATGCCATCAGAGTCAGAGACGCTTGGCCTTGTGGTTCTTGAGGCCATGGCTTCAGGTCTTCCCGTTGTTGCGGCTCGAGCTGGTGGAATCCCTGATATCATCCCTGAAGAACAGGTCAGTTGATCTTATACAGAACTAAAAAAATACAAATTCATGATCTTGCAATGATTTAACTTCTGGGACAAACCAAAGTAAGATTATTTTAGTTGAGCGAATGAGTTACTGATTCTGATGTGTGTAGGAGGGCAAAA	tag337715_195
Bra-novel-miR0687-3p	A03	+	TTATAGAGTGAACCATTGGAGCA	-	206821	206999	AGAGTTGAATTTGCTCCAATGGTTCACTCTATAATAGAGTTACTCTATAATAGAGTGAAATATAGAGTAATCCTATTTTTTTACTCCAAATATAGAGTGAAAAAACAAAAATACTCTATATTTCACTCTATTATAGAGTAACTCTATTATAGAGTGAACCATTGGAGCAAATTCAACTC	tag182945_48
Bra-novel-miR0688-3p	A03	+	TATAGAGTGAACCATTGGAGC	-	206822	206998	GAGTTGAATTTGCTCCAATGGTTCACTCTATAATAGAGTTACTCTATAATAGAGTGAAATATAGAGTAATCCTATTTTTTTACTCCAAATATAGAGTGAAAAAACAAAAATACTCTATATTTCACTCTATTATAGAGTAACTCTATTATAGAGTGAACCATTGGAGCAAATTCAACT	tag172936_313
Bra-novel-miR0689-3p	A03	+	GTAGAAGTATATGGATGTGGGTG	-	1016355	1016426	CACCCCTCCATTTCCATTTCCCTGTGCGCAGGACTGTAAGTAGAAGTATATGGATGTGGGTGTGACGGTATT	tag267300_10
Bra-novel-miR0690-3p	A03	+	GGTTCATTTGGATTAGGGGTGT	-	1251091	1251450	GTCTGGTTTGAAAGAGATTGCAGGTGTTCTCCATGACGTAGAAGCCTTGCTACTCTCTTCAATCCTCTATCTTTTAGCTTCATTCCTTGTATTGATTATGTTCAGGTTGTTTCTTTGGCAAAGGCTAGCCTTGAATGTATGATTGTTAAAAACTTTGGGTTTTAAGTTATTTGAATGAAAGAAATAGTTGACAAAAAAAAAAAAAAAAAACAAGAGATCAACCAACGGATCTGTGGATAGGCTAATAATGAAACACTAGGATAATACTCGCGCCTTGCGCGGGATTAAGTTATTATTTTTATTATATTTTGTGAGATGAAACAAATTTGGTTCATTTGGATTAGGGGTGTTCAATCCGGA	tag205085_10
Bra-novel-miR0691-3p	A03	+	TAAAATCTAAGAGACTGTATCTT	-	1353490	1353624	ATCGTAATATAAGATATAGTCTCTTAGTTTTTAATTAAAAAAACTAAGCGATATCTTTTATATCTCTTATATTATTTAAGAGACGTCTCTTAGTGTTTTAGTTAAAATCTAAGAGACTGTATCTTATATTACGCT	tag93785_525
Bra-novel-miR0692-3p	A03	+	TAACCTATGACGACTTAACTTTA	-	1486629	1486924	AGTAGACGACTTAAAGTTAAGTCGTCATAGGTTAGTTTTGCAATTGAAAAAAAAAACTTCAAGATTTAATTATATACAGACGACTTATAATTCAGTCGTCCACGAGACGACTGAAATGTAAGTCGTCTAGGATTTACGAGGTTTGACCAGAATCTCGGAAAAAAATCCTGGACGACTTACAATTAAGTCGTCTGGTGGACGACTGAATTATAAGTCGTCTGTGTATAATTAAATCTTGAAGTTTTTTTTTTCAATTGCAAAACTAACCTATGACGACTTAACTTTAAGTCGTCTAC	tag242229_49
Bra-novel-miR0693-3p	A03	+	ACGATTTCTCGGAGTTTCTGG	-	1493971	1494232	ACTATGGTTCCTTTAACTCCAAGAAATTGAGTTCTACATCAGAACTGTTAAACAAAGTTGCAACTAGGGCAGCTTCCATGGGCAATATCATATCAGCGTCCATGGAAGGAACCTTGATCCCCTCTACAACACTGTCTCCTCCGTGTCTCAACGATGGCCTTTCCGAGACTAGTCATTTTCAGATGGACGAGTTTGACATCGACATGAACTTTGATTTCAACAATTCTGAACACGATTTCTCGGAGTTTCTGGAGCAATTTAG	tag231871_20
Bra-novel-miR0695-3p	A03	+	ATAATCTCTGACAATCTCCGGTC	-	1772019	1772370	AATGCTGTCTGATCTTCAGAGAATGCTCTCAGACTCAGTGATTATAACACAAGAGATCAAAACTCATCACCTCTCTATGCATCTTTCATGTACTTTATGCATTAGGTTCTTGTCATGTCATGCTTAGTAGTCATTATATTACTTAACCACCGTTCATGTTCTTCAGTGTCAAATTAAGTCAGTTAGGACTTAGGTTTTTAGAAAGCTTCATCAGCTCACCTTTTTTTTGCAAAGGCTATCGCGAGTCGATCGGCACTTTACATGGCGCTAACTTTGGATTTTCCACAGTCAAGGTTTTCTCCGACAATTTAACGTAAGAATAATCTCTGACAATCTCCGGTCAAAAAAAAAT	tag144330_28
Bra-novel-miR0696-3p	A03	+	CGACGACTTTCTGACGAATACCG	-	1942072	1942172	TGACGAACCAATCCGTCGGTATAATTTCGTCGGAAAAAAAAGATTCGTCGGAATTTCGTCAGACCTTCCGACGACTTTCTGACGAATACCGAGAAACGTCA	tag340010_10
Bra-novel-miR0697-5p	A03	+	ATTCTTTACTCTAAACTCTATTT	-	2227171	2227243	CCATTGGAGCATTCTTTACTCTAAACTCTATTTTAGAGTGAAAAATAGAGTGGGGTTGGAGATGCTCTTAGCT	tag77352_76
Bra-novel-miR0698-3p	A03	+	GCTTACTCTCTCTCTGTCACC	-	2381952	2382074	AAGGTAAGAGGAGGTGACAGAAGAGAGTGAGCACACATGGTGGCTTTCTTGCATGCGTTTTTAATTAGGGTTTTATGCTTGAAGCTATGTGTGCTTACTCTCTCTCTGTCACCCCTTCTTTCT	tag202951_249
Bra-novel-miR0699-5p	A03	+	TCGTATGTTCTCCACTTGATTTA	-	2420600	2420962	GAGGATCGGTTCGTATGTTCTCCACTTGATTTAGCCTAGATGGGTAAACGATAAAAAAAAAAAAAAAATCAAAACATGCATATTACGTTTACAGATTTTACATTACTGTTGTTTATATATATTAAGATATTTTCCCATAAATATGTAATCCCTCACCATTTTGGGGTTGTATCCTCTAAATCACCAGCTAGTCTCTGGCATCGTATATGACAGCCATCTCAAAGGTATCTTGTATTTCATTCTAACGTCTAGTATAAAATCTTTCCTGAAATTTTTTTTTAATCCATCAACAATAAATGATATGATCGCGTTAGTGAATGCATTGGTAAAAAAGTTTAGAATATGTGTTGGATTAATACATCA	tag280380_13
Bra-novel-miR0700-3p	A03	+	AGTGAGGCTGAGAGCATTTGACA	-	2732433	2732761	ATGAGATTAAAGTCAATGTAGCATTTTAGCAGCATATGTAAAGACAGTTTTGATTCCCTTACTTTGTTTTCTTCCCCCAGTGTAGAGACAACATAGTACAGTACTACCAAACTGGAAGCAATAATTTGCCTTTGAGACTGGTTGATAGAATATGTTTTGAGACTGTTTGGTAGATTACGCTGAATAGCTATCTTGATAAATGGGGTTTCTTTAAAAGATTCTAAACACATCCATACTCAAATTTGCCAAACTACTACGAAAATAGACATATTGATGTTAGCATCTTCTAAAATTTTAGTGAGGCTGAGAGCATTTGACAGAGAATGAAA	tag205583_12
Bra-novel-miR0701-5p	A03	+	ATACTCCCTCTGTTCTGAAATGT	-	2739539	2739778	ATATTAGATTATACTCCCTCTGTTCTGAAATGTAAGATGTTTTAGGTAGTACACACTTATTAAGAAAATTATTTTTTACCTAAAAAATATCATTAAAATTATAAAGTAAAAATTTCTCAACCAATTACAAAATAAAATTATTAAATTTGATAGACTACACAATCTTATATATTGGAAAATAAAAATTATTCTAAACATCTTACATTTCATAACAGAGAGAATATATATTATATCTTTTAG	tag194555_10
Bra-novel-miR0702-5p	A03	+	TCTGTGAGGTAGTACGCCAAC	-	2813798	2814004	ATATATACCGTCTGTGAGGTAGTACGCCAACTTATACGTGTGTCCGTTGACCATGTACTTTACCCTCGGAGCTCGACCTTGTAAAATGTCATCAAAAACAGGAGATCGATCGAGAACATTAATATCGTTTAAGGTACCTGGAGGACCAAAAAAGGCGTGCCATATCCAAAGATCGTGAGAAGCTACCGCCTCTAAGACAATTGTCGG	tag89596_116
Bra-novel-miR0703-5p	A03	+	TTTTCTACTCTAAACTCTATTTT	-	2820067	2820137	CATTGGAGCATTTTCTACTCTAAACTCTATTTTAGAGTGAAAAATAGAGTGGGGTTGGAGATGCTCTAACC	tag318316_39
Bra-novel-miR0704-3p	A03	+	AATCGGTCATATCTAACTTGTTA	-	3016265	3016506	TGGCAAATTATGAAACTTCACCTGGACTGCGAAAGAGATATGATTGGTAAACATAAAAGTAACTGAGAGATTAAATTAGGATAGTTAAAAGAGAAAGTTAACATTAAAGAACATAATAAAAATTAACCAGCTATATATATAGATTTTCTCTTATTTGGTAAATCTATTCGTATACAAAAAAGTAATAAATTTATATATCTGTTTGTGACAATCGGTCATATCTAACTTGTTAAATTTTGTTG	tag274028_40
Bra-novel-miR0705-5p	A03	+	GGGTCGACATGAGAACACATG	TGTGTTCTCAGGTCACCCCTG	3036856	3036991	TTTGAGGGTGGACCTCGACAGGGTCGACATGAGAACACATGGTAATCAAAGACTGTAATGACGCCACGTCATTGTAACATACATCACTCTTTTCATGTGTTCTCAGGTCACCCCTGCTGAGCTCTTTCTCTGCCGT	tag115411_15227
Bra-novel-miR0706-3p	A03	+	TTACCGGTCTGGGTAACCCTCA	-	3075516	3075660	AAAATACTCGCAAATGGGTTATTCAACGGGGAGTGTGGCATGTGGATGATTGTCTCCTATTTGTGGCTCCTTGGAGTCCCGTAAACTCTTTCAAAATCCCGGAGATTTCTACATTACCGGTCTGGGTAACCCTCAAGAATATTCC	tag59654_11
Bra-novel-miR0707-3p	A03	+	ATTTGATTTGTCCGATGTGGG	-	3081383	3081522	GTATTAGATGTCCCACATCGGACAAATCAATTGTCCTTGGGCAATATATAAGTGTATGGGTAGCTTTTGAGTGGAGGTTTACCCGTACACTTATATATTGCCCAAAGACATTTGATTTGTCCGATGTGGGACATCTAATA	tag302152_17
Bra-novel-miR0709-5p	A03	+	ATTTCTGCTAGATCTCTGGTTTG	-	3191424	3191779	GAGGAGTATTATTTCTGCTAGATCTCTGGTTTGTAAAGGACTAATTAAAAGGGTTGGAACAGGGTCATCTATTTCAGTATGGAATGATCCTTGGCTCCCATCCACTCGCCCGAGACCAGCTAACAAAAACCTTCATAATAATTACCCGGACCTCACAGTGGATTCTCTCATTAATCCGGAATCCCGCACATGGAATGTACAGGCAATTAGAAACTTGGTGGATCCACAAGATGCAAAAATAATTGAGAGTATACCGTTGAGTAGAAATCAGTTGACAGATAGGAATGGATGGCATTTCACCAAGAATGGAAAATATACGGTACAATCAGGGTATCAGGTAGAAAGGATTTATCCTG	tag305868_20
Bra-novel-miR0711-3p	A03	+	GACGGAGGGTAACATATGTTA	-	3737221	3737293	TATAAACCGTTAACATATGTCACCCTTCGTCACGGTTTTTTAGACGGAGGGTAACATATGTTAACGGAACTAA	tag87532_10
Bra-novel-miR0712-3p	A03	+	GTTACCAGTGACGTGGCAGAATA	-	4182060	4182310	ACTTAGGCGGTTTGCACATTGTTATAGAAAACAGTTGAAATAAAAAATTGTCTGAAATAATAGAAAATGCAAAAGAAAATAGTTTGACAGTTGAAATAAGTAATGGAATGGGCTGGAAAATTTTTTTAATCTGGCCCAACAGCAAAGAGACGGAGACAGCAATTTCGTGAGCGAAACCGGTTAACGGGCTGGGCTGCAATTACGATTTGTTGGTCTGGGTTACCAGTGACGTGGCAGAATAAATGGCTGAG	tag209704_87
Bra-novel-miR0713-5p	A03	+	GTAGCGGTTGTCGGCGGTTTGC	-	4209091	4209163	TTTGCGGTCGGTAGCGGTTGTCGGCGGTTTGCAACAATCACTCAAATCGCCTTAAACCGCTTCAAACCGCTCC	tag238760_16
Bra-novel-miR0714-3p	A03	+	ATTTAATGGGCTTAGAAAACG	-	4404551	4404817	ATAATATTGATCGGATTCAAAGCGAGGTGTTAGGTTTTAGGAGAAACTTGGGGAGAAAGTTGGGAGATCTTCTCTTTAAAATTGAATCTCTCTATATTTTAAGATTAGTTTTTGGAAAATTTAGTTACCATATCAAACAGTTAAAATATTTTTCTGTGTGTTCCTCAAATTGGGGGATCTTCTTTTTATTTGATTTGATTCCGAAAATCTTTGAGTACAGAATGGGATTTAAAACGATTTAATGGGCTTAGAAAACGAAAATGTAAG	tag347273_10
Bra-novel-miR0716-5p	A03	+	AGGTTTTCTGTCAGATTTGAGTC	-	4669981	4670112	ACAAATCCGGAGGTTTTCTGTCAGATTTGAGTCTTTGTATTTTTTACTAAAAAATTCAAACAAATCCATTCAAATCCATTATAAAATCAAATATATTAGTAAATCCGTACGATTGAATAACACTTGATTTGA	tag56811_19
Bra-novel-miR0717-3p	A03	+	TGATTTATCCAAGGGTTCAGG	-	4687905	4688011	ATTGGGTAAACTCTGAACCCTTGGATAAATCATAAACTCTAGAGTTTAATTTTAAATATTTTTGATTTACAGTTTATGATTTATCCAAGGGTTCAGGGTTTATCCAA	tag285323_94
Bra-novel-miR0718-3p	A03	+	GTCGTCCGTCGGAATCTCCGTCG	-	4711685	4711995	ACGCCGAATTCCGACGGAGATTCCGACGGACGACACAGCCGTCGGACACTTTGGACGGAATTCTGACCGATTTCCGACGAAAACAAAAAATCTGAAGTCGTCGGAATTCCGTCGGCTAATTCCGACGAATTTCCGAGAAAACATGGGTCGTCGGAATATTCCGACGACTTTTCGACGATATTCCGATAAACAATATAACCGTTGTAGTCGTCGAAAAGTCGTCGGAATATTCCGTCCGGAAATCGGTCAGAATTCCGTCCAAAGTGTCCGACGGCTGTGTCGTCCGTCGGAATCTCCGTCGGAATTCGGCG	tag51001_13
Bra-novel-miR0719-3p	A03	+	AGATTTGTACGACTGGTTATG	-	4723457	4723563	GTTCAACCGCAGCGGTTACGGTTGCGGTTGCGAGAGTTTGCGGATGCGGGTGGTTGCAGTTTCTAGCGGTTTTAAGAGATTTGTACGACTGGTTATGCGGTTAGAAA	tag351027_10
Bra-novel-miR0720-5p	A03	+	TGAGGTCGTTTTTGGCACTGACA	-	5038645	5038944	ATAATTGAGTTGAGGTCGTTTTTGGCACTGACATTTGTTCGGGTCTTATTTGGCACGACTGAAGTTTGGGGTCGAAATTGGCACTTTTCTCGTATATCAAAACGACGCCGTTTTATCTTGTTAACGGTTGACTAACTTCTGTTAGAGTCAATGTAGATTTAGGCACGTTTTAAGAATTCAGGTAGTTTTTTTTGAATTATAATTGAGTTGAGGTCGTATTTGGCACATGATCAATTGTTCGGGTCGTATTTGGCACGACTGAAATAGTTGGTGTCGAAAATGACACTTTTCCCCAGTACT	tag37196_41
Bra-novel-miR0721-3p	A03	+	TATCAAAAACTGTGTAACCAATA	-	5493013	5493126	TTCAAAATAGAAGATGTTTTATAGAGTTTTTGATATTTTAAAATAGATGATGTTTTCTTACATCAATGCATTTTTTCACTTTATCAAAAACTGTGTAACCAATAATATTTTGTA	tag195767_292
Bra-novel-miR0722-3p	A03	+	GTGACTTTGAACCTTGAGTGCT	-	5642794	5642923	GTTCCCAAAGTAGCACTCAAGGTTCAAAGTCACAAAAATAGGTTTCATTAAAGAGGTAAATATATACTTATACTACCTCTTTAATGAAACCTATTTTTGTGACTTTGAACCTTGAGTGCTACTTTGGGAA	tag250447_3351
Bra-novel-miR0723-3p	A03	+	AGGATTTGGTTCGGATTTGGATA	-	5766192	5766292	ATTAGGGGTGGGTATTCGGGTTTGTTTTCAGGTCTTTTTTTGGATTTCGTGTTCAGTTCAGATCTTTCAGGATTTGGTTCGGATTTGGATAACCAATTTAA	tag183748_14
Bra-novel-miR0724-3p	A03	+	TGGTGGTTCTTGCTGTAATGTT	-	6082328	6082540	CCTTCCTCTGTAACATTACAGCAAGAACCACCACTTCCACTCTCACCTTTTTCATTTTCAGTTCCACGTGAAGCTAATTCCTCCTTATCGTTTTTTTAATCAACAACTGTGACAAACCATTTCGTTGTTTGTATCTATGATTTAAAATAGTATATATCTATAGAAAAAGTGAGAATGGAAGTGGTGGTTCTTGCTGTAATGTTACAGAGGAAG	tag322159_452
Bra-novel-miR0726-3p	A03	+	AACCGAATCTGATCTGAACCGA	-	6560629	6560862	ACCCGATCAAGTTAGGTTGGTTAGAAAGATTCTAGGTGATTAATTATAAAATTAATATGTTGATATTTGCTTTTTATGTAATTATTAGGATTTGGAAAAATGAATCCGAAGAACTTAACCGATACAGATCTAAAAATATAGTACCAAACCCGAACATAAATTGATTAAATATTCTAATTATTCAAAATTTTGTTATTTAGAGAACCGAATCTGATCTGAACCGAAGTATTTGGG	tag225362_44
Bra-novel-miR0727-5p	A03	+	TAGAGCGGTTTGAGCGATTGTT	-	6667679	6667752	TGGAGCGGTTTAGAGCGGTTTGAGCGATTGTTGCAAAACGCCAGCAACCGCTACCAACCGCAAAAGCTGCGTTT	tag26615_26
Bra-novel-miR0728-3p	A03	+	TGTGGCACCCCTTAGAAGCTCTA	-	7072102	7072411	GAAGCTATTTTTAGAGCTTCTAAGGGGTGCCACATCAGATGAAATATTCCTGACCAATTAAAGTGACATGTCATAGTTGTCAAGTGGCTTCAATGAGGAACGATAGCGTTACACATGGGTTCTGAGATCGGTGGTGGAATATAGGACACTAAGAAGACTACGCTCGAAGAAAGAGAAGGTGTTTGACGTGGCAGAAAACATGACGTCGGCGTAAAGAATACACACACAAACATAAGTATGACATGTCACTTTAATTGGTCAGGAATATTTCATCTGATGTGGCACCCCTTAGAAGCTCTAAAAATAGCTT	tag254802_756
Bra-novel-miR0730-3p	A03	+	AATTGTACGGACTAAATGAAATT	-	7650185	7650413	GAGAGGTTTCGAATTTTATTTTTTGTGGGGTAAAATGAAGGACCAAGCAATTAATGGGTATCACGCTGGGATTAGAGTTGACTGTGGGAGTATAAGACAATAGATTAGTCTTTCGCACATCTCCCCACTATTTAATGGGTCCACTGCACTTTAATTAACTATCCTTAAACATTAAAGCTGTAATAGCTCATTTTAGAATTGTACGGACTAAATGAAATTGGAATCAATG	tag285226_85
Bra-novel-miR0731-3p	A03	+	CGGATCTTAACCTAGTGTATATA	-	7805125	7805198	AAACAATTTATATATATATAATGTTTATTCCGCGCAAGGCGCGGATCTTAACCTAGTGTATATAATATTCTATA	tag220434_54
Bra-novel-miR0732-5p	A03	+	TCCAATGTATGCCTCTATAATAG	-	8037123	8037295	GTGAAAATGCTCCAATGTATGCCTCTATAATAGAGTTTCTCTATTTATAGGGGAAAATATAGAGATATGTTATTTTCACCTCTAAATATAGAGGCAAAAAGTAACTTTCCTCTATATTTTCCTTTAAAATAGAGGAACTCTATTATAGAGGCATACATTGGAGCATTTTCACC	tag307387_14
Bra-novel-miR0733-5p	A03	+	GAACCAATCGCGGGCCGCCACG	-	8354816	8354882	ATTAAAATTCGAACCAATCGCGGGCCGCCACGTGTCGGTGGGGCCCGCGAACAGTTCAAAACACACA	tag219252_11
Bra-novel-miR0735-3p	A03	+	TTGCGGACGGTTGCGGGAAGATA	-	8630166	8630365	GGGTATGACTGATTTTTCCGCTACCACCCGCAAACGCAGTTTTTGCGGTTGGTAGCGGTTGTTGGCGTTTTGCAACAATCGCTCAAATCGCTCCAAACCGTTTCAAACCGCTCCAAATCGCTCTGAACCTCATAAATTCAAAAGCTGGTTCCAGCTAGCGTTTGCGGTTGCGGACGGTTGCGGGAAGATAAAAAAAATTC	tag49783_20
Bra-novel-miR0736-3p	A03	+	TTTATAGGGCTAATAACATGTT	-	8673566	8673839	CGATTAAAAAAAACATGTTATTAGCCCTATAAAACAAACAATGTGAATTTTTGGCCAATAAAACCAATTTTCCCTATAAACAATCTATTTTTGCCAAAAAAAACATGTTATAGGCATTTTCTTTAAAAGGCGTGTTTTATTTATTTAGTTATAAGTATAGCATGTATGTAATTGTATGCTCGCAAAAATAGATTGTTTATAGGGAAAATTGGTTTTATTGGCCAAAAATTCACATTGTTTGTTTTATAGGGCTAATAACATGTTTTTTTTAATC	tag187797_24
Bra-novel-miR0737-5p	A03	+	TTTAGGGCCTGACTGGTTTAACC	-	8674258	8674364	TGTTTAATGATTTAGGGCCTGACTGGTTTAACCGCAGCGGTTGCGGTTGCGGGAGTTTGCGGATGCGGGTGGTTGCGGTTTCTAGCGGTTTTAAGAGATTTGTACGA	tag4972_128
Bra-novel-miR0738-5p	A03	+	ATGCTCCAATGTATACCTCTATA	-	8809711	8809889	AAAAATAAAAATGCTCCAATGTATACCTCTATAATAAAGTTTTTCTATTTTACAGAAAAATATAGAGAAAATTATTTTTTGCCTCTATATTTAAAGGTAAAAATAACATATCTCTATATTTTTCCCTATAAATAGAAGAACTCTATTATACAGGTATTCATTGGAGCATTTTTACTTCT	tag47489_14
Bra-novel-miR0739-5p	A03	+	AGCGGTTTGAGCGATTGTTGCA	-	8895363	8895430	AGCGGTTTAGAGCGGTTTGAGCGATTGTTGCAAAACGCCAGCAACCGCTACCAACCGCAAAAGCTGCG	tag314565_361
Bra-novel-miR0740-5p	A03	+	AGGGTTTAGAGTTGAGAAGTGAG	-	9428140	9428458	TTTAGGTTTTAGGGTTTAGAGTTGAGAAGTGAGGTTTTGGGGATAAGATTTCAAATTTTGAAAAATAAAAAAATTTAAATTTTTCAAAAGATAAAATGCTATTTTGGTCATTTTAGTTTTTGAGTACCATTTTTATGATATAAACTTAGAAATGTGCTATTTTGGAGATTTGCCCTAATAATAATGATTTTAACAAGGATTTTTCTACATTTTAATTATTTTTAAAAGTATTAAAGAATGACATTTTCTGAAACAATATAAAATTAGTAATTTACTGAGACATAATTATGGTTCAATTTTTTAACTCTACTAACTTGTA	tag284893_35
Bra-novel-miR0741-3p	A03	+	TTGCTATAGATGGTTTCTGCT	-	9496409	9496568	CTGGAAAAAAAGACAGAAACCATCAATAGCAACTAGTAACATTTTGATAATAAAAATTGAATGTTGACTGAAATAACTTAGGTACTTCAAAGAGAAGACATTCAATTCTTTTTACCAAACTGTTACCAGTTGCTATAGATGGTTTCTGCTTTTTTTTTTT	tag279981_102
Bra-novel-miR0742-5p	A03	+	ATTTGCTCCAATGTATGCCTCT	AGGCATACATTGGAGTAAATCC	9510636	9510820	ATAAAGGTGGATTTGCTCCAATGTATGCCTCTATAATAGAGTTCCTCTATTTTAAAGGAAAATATAGAGGAATCCTACTTTTTACCTCTATATTTAGAGATGAAAATAGCAAATCTCTATATTTTCCCCTATAAATAGAGGAACTCTATTATAGAGGCATACATTGGAGTAAATCCACCTCTATA	tag10923_1327
Bra-novel-miR0743-5p	A03	+	ATGCGCTAATGGTACTATGAATT	-	9511482	9511601	TAAAGTAAAAATGCGCTAATGGTACTATGAATTATTCCAAATATAGAATCACTTTTTTTTATTCATCATTCTATTTTCTACTCTAAAATATAGTATCATTGGAGCAAATTCAAACTTTAT	tag25582_11
Bra-novel-miR0744-3p	A03	+	ATTAAGGACCCAAGAGCAAGG	-	9540305	9540439	TTATTAGGGGATCTTGCTATTGGATCTTTAATACACATATATTTGAATATATATATTATACGCATAATATATATATATATTTGAATGTATATAAATATATATGTATTAAGGACCCAAGAGCAAGGATACGGAATA	tag270322_35
Bra-novel-miR0745-3p	A03	+	TAGTGATTAGGATTTAGGGTT	-	9710609	9710925	TTAGTTATTTGGGTTTAGATTTAGTAACTAGGGGTTTGTCTAGGGTTTTAGAATTTAAGTGGGTGAGCAGAGTTTAATTTTTAGGGTTTATATTTGGGTTTAGAGTTTAGTGGTTATGGTTTAGGGTTTATATTTGGGTTTAGGGTTTATATTTGGGTTTAAGGTTTAGTGATTTGGGTTTAGGGTTTATATTTGGGTTTAGGGTTTAGTGATTAGGGTTTAGGGTTTATATTTGGGTTTAGGGTTTAGCGATTAGGGTTTAGGATTTATATTTGGGTTTAGGGTTTAGTGATTAGGATTTAGGGTTTAGTGATTAG	tag12800_14
Bra-novel-miR0747-5p	A03	+	TTTGTGATGAAGATTCTTAGATG	-	9859532	9859658	AAAAAACATTTTTGTGATGAAGATTCTTAGATGATGATTGTTTTCTATACAAACATGCGGCACATTTTCACCATTGTTTTAATCCCAGGAAAACGTGTAGGAATCTATTAACACAAATATTAACATA	tag146666_10
Bra-novel-miR0748-5p	A03	+	TCTTGTGTTTTCTTGTAGTGCCA	-	10035317	10035570	TCATCGTTAATCTTGTGTTTTCTTGTAGTGCCAAGTCAATATCTTAATTAGTTAAGTTGGAGTATTAGGTTTAGTACTGTGGTTGTCAAACAAAAAAAGGGTTTAGTATTGTGGATCACGATGGACAGTTTAGTATTCAAGTTGAAAACCAAACTTTGGTTTTAGTGAAGTTAGTAGCAACATGTGTATTTATCGAAAAGTAGAAAATCGAAAAACAGTTTAAGGTTGCAAAGGGGCAAAGAGTACGAGCGGAA	tag86418_213
Bra-novel-miR0749-3p	A03	+	CGCTGTCCATCCTGAGTTTCA	-	10409794	10409891	AGAAGAATCTGTAAAGCTCAGGAGGGATAGCGCCATCATCATCATCTCATTCAAATTGATATTTTGGCGCTGTCCATCCTGAGTTTCATTGGCTCTTC	tag243412_118265
Bra-novel-miR0751-3p	A03	+	TGTGACTTTTGGCCTTGAGTG	-	10729146	10729370	CACAAAAATAGCATTCAAAAACTAAAATGACCAAAATAGCATTTTATCTTTTGAAAAATTTAAATTTTTTTATTTTTCAAAATTTGAAATCTTATCCCCAAAACCTCACTTTTCAACTCTAAACCCTAAAACCTAAACTCTAAACCCTAAACCCTAAATTCTTAACCCTAAACCAACCCCTTGAATGCTATTTTTGTGACTTTTGGCCTTGAGTGCTAGTTTGGG	tag346545_47
Bra-novel-miR0752-5p	A03	+	GAATTTTCTAGGATTTGAACT	-	11138202	11138353	TGCATAATTTGAATTTTCTAGGATTTGAACTCTAAATTTCTTGGTATAAAAACATTAATGAACCGTTAGTCAAACCGTCGGGGACTTCCACAAAATATAAATTTTTAAATCTCATAATTTAAGATAGAATTCTAGAATATTTACAAGTTCAT	tag144794_10
Bra-novel-miR0753-5p	A03	+	ATGTGGTCCTCGGAATTTCCTC	-	11259968	11260098	TCCGACGAATATGTGGTCCTCGGAATTTCCTCGGAAATTCGTTTCCTCGGAATTCCGTCGGAAATTTCCGAGGAATTTCCGAGGAAAAATGAAATTCCGAGGAGTTATTTCCGAGGACTTTTTTCGTCGGT	tag210637_66
Bra-novel-miR0754-5p	A03	+	CTTCAAACCGCTCCGAACCTCTT	-	11377529	11377623	CTACAAATCGCTTCAAACCGCTCCGAACCTCTTAAATTCAAAAGCTGGTTTCAGCTAGCGTTTGCGGTTGCGGACGGTTGCGGGAGGATAATTTT	tag122839_12
Bra-novel-miR0755-5p	A03	+	ATATGAAGTTGGGTTGGAGCATT	-	11395769	11395889	ATGGAGTGAGATATGAAGTTGGGTTGGAGCATTCTTAACTCCATATTCACTTTTACTCCATTTTAGAGGAACAAATAGAGTAGGGATGGAGATGCCCTAACCATTTATATATTAGTTCATT	tag305180_126
Bra-novel-miR0756-3p	A03	+	GTAGAATAGTACCCTGCCACGGT	-	11610846	11610939	AACATATTGAGACTATGGTAGTTAGTAGAAGTTCAACCATCGAAGCACCAGTGGTCTAGTGGTAGAATAGTACCCTGCCACGGTACAGACCCGG	tag114617_11
Bra-novel-miR0757-5p	A03	+	ATGAGAACTCAGTAGGCCAAGTG	-	11947767	11947922	TTTACAGAGTATGAGAACTCAGTAGGCCAAGTGGCCTTAAATATCTAAAAGATACAAATAGAAATCAGATAAAAGCTGGATGGGTTTCAAGTAGAGAACCATAACTGGAGGAGGGCTGAGGAGAATTTTGGCCTGTCGATTCTCAGGCTCGAGATC	tag229682_39
Bra-novel-miR0758-3p	A03	+	AACGTGAGAGCTCGATTTTAAA	-	12025026	12025148	ACCAAATAGTTTTAAATTCGTTTTTATGTTTTAGTTAATTTATAGATTTTATTCATTAAAGGTATAAACGATATTAACCACTCTAACTTTTAACGTGAGAGCTCGATTTTAAAAATTTACTTC	tag58626_35
Bra-novel-miR0759-3p	A03	+	TAGCGGATATGTTAGTTGGTAT	-	12406761	12407024	CACAATCAACTTTTAGATAATATATACGTTAGTAAATATTTTATTACTTATCTGCTATCATTTAGATTTTAATGGATTCTTAATCGATACATGAAGTGTTAGCTGTTACAAATAGATTTGGAACTATTTAATAGATAACTAAGTAATTGTTAATAGTTTCATTAACTGATATATGATTTGTTAGTCGATATATTTGTTTGATACATAGATTGTTAGATGATACTGAAATTATTAGCGGATATGTTAGTTGGTATGTAGATTGTT	tag81909_10
Bra-novel-miR0760-3p	A03	+	CGACGTCGTTTTCAAATGAGA	-	12414624	12414902	AGGATTATGATTTGCATTTGGACTCGGCGTGGACTGTCATAAAAAGAACGAGAATTCGGCCAAAAAAAACTTCAACTTTTCACGAATTGCCAAAAGAAATATGAACTTTTGAACTGATAAAAAAAACACCAAACTTTCATTGACTTTAAAATTAATTAACAATGTTTTCGCTGACTTGTCAATTTAGCACGCCGTCAACATATTTAACAGAAATATTTGACGTCGTTTATTGTTGGCGTTAAGTGAAACGACGTCGTTTTCAAATGAGATGAAACGACG	tag332886_24
Bra-novel-miR0761-3p	A03	+	ATATGGATCTTTTAGGAACAAA	-	12669397	12669681	TCTACTTGCTATATATTACTCCTCATCTTCCTAAAAGATCCATATTCTAGAGAAAATTTTTGTTTTTAAAAAAAATATTTTATATTTTCAATACAATTTTTGTGAACTAATAATGAGAAATTGTAAAATTCAAGAATATTACTTGTATTTTTTAAATCTTATTGGTTTGAAAATATATGAAATATAATTACAAAAAACTATGCATTTATAGCTAAATTTTAATATATTTTATTAAAAATGTAAAAATTTTAAAATATGGATCTTTTAGGAACAAATGCAATAATA	tag243222_23
Bra-novel-miR0762-3p	A03	+	ACGTGGAAAGCTGTCAAGGTA	-	12719674	12719815	AATTCGTAGCTAATTTTGCGGCTTCTTTACGTGGAACTTAACGTGGTTTTTACGAGGAAACATTTACAAGGAAATAACGTGGAAATTTATCAAGGTTTTTACGTTTTCTTTACGTGGAAAGCTGTCAAGGTATTTACGTTAA	tag875_10
Bra-novel-miR0763-3p	A03	+	AGAATCTGTGTGAACCCCCCATA	-	12746415	12746660	ATTAGTGAACCCAATGAAAGGGGTTCACAAAGTATTTTTTTATTATTTTTTTTGTTTGATTTTTGTTTAAAAAAAAATAATAATTAATCGGACCAATCGCGGACTGCCATGTGCCGTGGGGCCCGCGCTACAGTGATGAACCCGGTTCACTGGAAAGAGGTGGAGAGAGACAAGTTCATCACTATTCATTATTTTAATTTTTTTTTTCTTTTTAGAATCTGTGTGAACCCCCCATAAATTCACTAA	tag239508_794
Bra-novel-miR0764-3p	A03	+	GTGACTTTGAGCTTTGAGTGCTA	-	12813985	12814295	AGTTTCAGATTATATGTTTTCAGATTCGAAATTTTTTATAATTTTTTTAAATTTTTTTTTCGATTTTCTTTTTCAATTTTTTATTCTATAATTCAAAAATATTTTTTGAAACTGTTTTTAAAATTTTTATTTTAAATTTTTTAGTATTTATTTTTTATTTTATAAAATTTTAAACCATAATTCCAAAACTCCATCCCTTAATTCTAAACCCTAAGGTTTGGATTAGTTAACCCAAGGGATATAAATGTATAATTATTTTTTTAATGAAACTTATTTTTGTGACTTTGAGCTTTGAGTGCTAGTTTGAGAAC	tag97413_2396
Bra-novel-miR0765-5p	A03	+	TAATCTTTATCTGTACTGTAG	-	12851317	12851622	TAATTGTTTTTAATCTTTATCTGTACTGTAGATCATCACTGCGGGTTTTGTATCAATGGCAAGAGCAGACGAGAAAGGAAGAGAGGCTTTGGCCGAGCAGACAAGAGAACTGATTATGAATCTGGAGAAGGAACTTGTCGGAAAAGATTTCTTCGGTGGTAAGAGTGTCGGGTTTTTGGATTTGGTCGCCGGAAGTATGATTCCGTTTTGTTTGGAGAGAGGTTGGGAAGGAATTGGATTGAAAGTGATTACAGAGGAGAAGTTTCCAGAATACAGCAGATGGGTGAAGAACTTGGAGAAGGTTGA	tag100461_488
Bra-novel-miR0766-3p	A03	+	CATGTGACTTGTGTTTTAGTATA	-	13213914	13213995	ATATTAAAATTATACTGAAGCATAAGTCATCTGTCACAATTTTATTGGTCATGTGACTTGTGTTTTAGTATATAAGGGATTT	tag353226_434
Bra-novel-miR0767-3p	A03	+	TTAAGTAGATCTGATTACACC	-	13466195	13466409	TCATCATTTGGGGTGTAATTAGATCTACTCAAAATGTTTTGGGGCCCAATCGAATTTGTAAAAGTTGAACCCGCCCAATCCTAAATCCGATTAATAAAAAATCAAATAGGCTAAAGGTTTGTTAATCGGATTCAGGATTGGGCGGGTTAAACTTTAAAAAATTCGACTGGGCACCAAAACATTTTTAAGTAGATCTGATTACACCCCAAATGATG	tag277618_288
Bra-novel-miR0768-3p	A03	+	ATGGATCTTTTAGGAACGGAATG	-	13499051	13499328	AACATTTACTCCCTCTGTTCCTTATAGATCTATTTTTTAGAAGAAAAAAAATTGTTTCAAAAAGATACATTTTTTACATTTTCAAGACATTAATTAATGAAAAAAATATATTTTTCAAAAAATACAATTGCGTTTAATAAAATTTCATTGGTTAAAAGTTATTGGAAATAGTTAATTAAGAAAAACAATGTATTTTTAAAATACAATTTTAAATGGTTTCTTAATAAGTGTGAAAAAACTATAACATGGATCTTTTAGGAACGGAATGAGTATATTTT	tag118799_263
Bra-novel-miR0769-5p	A03	+	CTTGAGCTTAAGGGTTGTCTTTA	-	13542946	13543023	GTTTCGAAACCTTGAGCTTAAGGGTTGTCTTTAGAGTTTAGGGTTTAAAACAATATTTAGGGTTTAAGGGTTCAAATA	tag218866_10
Bra-novel-miR0771-3p	A03	+	AGGGTCTGGCTGGTTTTTTCGCT	-	13902499	13902728	GCTCGGGGTCATGTCCCGATCGACATTGATGAAGTCAGCCTTGACTCTCTTATAAGGTTTCCCATGCTTTGTCAAGATATAAGCCCAGCAATAATGATTTGTAAACACTAGTTCTAGCTGTCGTTTTCTATAATCGAAAGTGAATAGTTTGCCATCCTCCTTTACTAGGGTTTAGAAGTCTTTTTATCGATTATCATAGGGTCTGGCTGGTTTTTTCGCTACCACCTACA	tag230699_13
Bra-novel-miR0772-5p	A03	+	ATTGTGAGGCTGCCACGTGTCT	-	14006098	14006219	TTATCAAATCATTGTGAGGCTGCCACGTGTCTATTATAATGTGAATGCATTTATTACAATGCTTCTCTTTTAATATACAAGGGATATGTGCATTGCATCCACACATGGACACGGTTTGTATT	tag265079_57
Bra-novel-miR0774-3p	A03	+	ACTTCGGTTCGGATTTCGGTTC	-	14364496	14364830	ACAAAGATCCACCAATTGTTGTATCAGTAACCGAAGAAGCTGTCTGTCCAGTTTGGCTTTCATTCAATGCATCCATGTTCCTGCTCTGAGATATCTTATACTCATCAAATAACTTACGTAAAAGACGCATGACTTATTCCTTCATTTCAATTGCCCACAGTGAACCAAAACCAAACCATATTGACAGCTTCCTTCATATTTCAAGATATTTTCTTACCAAATATCCATTCGGGTTCGGGTATTATCCGTTCGGGTTCGGGTATCCAATCTCTTCTTATTCAATACCCGTTCGGGTATTTTGCTACTTCGGTTCGGATTTCGGTTCGGATTTTTCG	tag26571_211
Bra-novel-miR0775-5p	A03	+	TCTAGATCCTTGGGTAAACTCTA	-	14443075	14443277	TCGGGTAAACTCTAGATCCTTGGGTAAACTCTAAACATTTGGATAAATTTTAAACTCTAAATAAAAACACTAAACTCTAAAAATCTAAACCTTAAATTTTAAACCCTAAACTCTTGAGTGTTTTAGTGTTTAGTGATTTTGATTTAGAGTTTAAGATTTATCTTAGAGTTTAGGGTTTATTCAAGGGTTTGGGATTTAGGATT	tag120456_124
Bra-novel-miR0777-5p	A03	+	TAATTAGGTTGTTGGTGAGCT	-	14517922	14518109	TCTAACTCCATAATTAGGTTGTTGGTGAGCTTCGAATCCAGGACCTTACCCTTTAACAGCATTCCCACATGACAAGCTGTCACCAATTGATCTGCAGGTCAATTGGTGACAGCTTGTCCTGTGGGAATGCTGTTAAAGGGTGAGGTCCTGGGTTCGAGGCTCATAAACAACCTAATTATATTTTATTA	tag85462_14
Bra-novel-miR0778-5p	A03	+	GCCCGTATAGCTCAGTGGTA	-	14572009	14572149	ATTTCAAATGGCCCGTATAGCTCAGTGGTAGAGCGTCAGTCTTGTAAACTGAAGGTCCGTAGTTCGATCCTGCGTGTGGGCACTTTTTGCTTTTTATTTTTTATTTACTTACCACTGCACATATCTGGAGCCGTTCATACT	tag331755_588
Bra-novel-miR0779-5p	A03	+	AGGATTTTACGTGAATAACGGTA	-	14582216	14582372	CAACTTTACGAGGATTTTACGTGAATAACGGTATCATCGTTATTTCCTCGTAAACTAACGACAAAAACCGTTCGTCGTAAAGTCGATGTAATGTGACGTGTCATTTACGAGGAAATAACGATGATATCATGTTTCACGTACGTTCCTCGTAAAGTGG	tag151632_27
Bra-novel-miR0780-5p	A03	+	TCGGGTTCTCTGATTGGTTGATT	-	14837813	14838049	AAATGGCATTTCGGGTTCTCTGATTGGTTGATTTTTCTATCCTATGTGGACACCCTCTCCATGGCTTATATCCCCCTTTTAGTATAGTATAGATTTCATAGAAATATATTAACAATATTAAAGAAATAGGGCTGCAGTTTAATATGGTCTCCAATTGGGTTTGAAGCTCAATAATATGGATATTGTCTTCAGGTATTTATCGCTACGAACCGATCGGATAAAAATGAAATGAATAAA	tag212903_143
Bra-novel-miR0781-3p	A03	+	ATCGCGATATGTTGGGTATGAA	-	14955140	14955339	ATTAGCTGACGTAACATCCACGCAAGCAAAAGTGGATGATATGGCAGCTGATGTGGCGACTGAAGTATGATTTCGCCAAAAAATTATAAGTCGGATATGTTTTGGCAAGACCATATAAGTTCAGATATGTTTTGGCACGGCCATATAAATTGGGTATGAATTGAACATATCGCGATATGTTGGGTATGAAATGAGCGTTT	tag237108_10
Bra-novel-miR0783-3p	A03	+	AATGAGGGTGATTGGTTGGACT	-	15242172	15242333	CATATTTTGAAGTTCCGTACACGTTTCCCCTTAAAAGAATGACCATATGACCTTATTGTTTTCTAATTCATATTGGGTTTTTGTACAAAGCCTAGTAATTCTATAACATTCGATAAGGTATTAAACCGACAATGAGGGTGATTGGTTGGACTTTATCTCCCT	tag238437_11
Bra-novel-miR0784-5p	A03	+	AGGATGAGGTTCTTAGTGTAATA	-	16086865	16086971	CGGATATCTTAGGATGAGGTTCTTAGTGTAATATAAAAAACATTTATTACTTAAAAGCTTAAAGAATCTTTTATAGTACGTTAAAAACCTCATCGTAAGAGATCTGC	tag351766_10
Bra-novel-miR0785-5p	A03	+	CCTCAAACCGCTATGAACCTCTT	-	16175667	16175740	GGCGTTTTGACCTCAAACCGCTATGAACCTCTTAAATTCAAAAGCTGGTTCTAGGTAGGTTTGCGGTTGCGTTT	tag19380_79
Bra-novel-miR0787-3p	A03	+	AGTGCTACTTTGGGAACAAAA	-	16761782	16762140	CCAAATCAAGTTTTTGTTCCCAAAGTAGCACTCAAGGCTCAAAGTCACAAAAATAGGTTTCATTAAAGAGGTAAATATACACTTATACCCCTTAGAATTTTTTTTTTTTTTTCAAATTTTCTTTTTATAATTTAAAAATACTTTTTGAAACTGTTTTTAAAATTTTTTATTTTTTATTTTAGTATTTATTTTTTATAAAATTTTAAACCCTAATTCCAAAACCCCACCCCCTTAACTCTAAACCCTAAGGTTTGGATTAATTAACCCAAGGGGTATAAGTGTATATTTACCTCTTTAATGAAACCTATTTTTGTGACTTTGAGCCTTGAGTGCTACTTTGGGAACAAAAACTTGATTTG	tag251958_85
Bra-novel-miR0788-5p	A03	+	CGGTGTGTTAATCTGGTCAGTC	-	16800615	16800967	TGTCGGTTAACGGTGTGTTAATCTGGTCAGTCAATCGTAAGTTTCTTAATAAACCCGAAAAGTCAACAAAAGTTCAGGATTTTATTGGTCAGGCTCGAGTACAGGTTTCTTTTGGCAATTCCCGCAAAGTTCAGTGTTTTTTTGGCCGATTTCTCATTAATCATTGCATATCTTGGACTAATGTTTTGACAAAACTCATACATATATCTAAAAACAATATATATTGTTATATCACTTGTGTGATATGTTGAAGATTATTGATTTTTTGGTTTATTTACAAGTGTGTTTTGGTTTCAGTCAGAATTTTGTAAACTAGTGGCTGTTTTGGATTCATAGCATAGTAGTAACTGATG	tag60547_328
Bra-novel-miR0789-5p	A03	+	ACGTGTCTGATTATATGGGAGAA	-	16961029	16961213	CTCCATCTGCACGTGTCTGATTATATGGGAGAAAATATAGTCTTTGGATCTTGTTTCTTTCGCTAACGCATCTGACCGACTATTCCTACTCCGAGGATAAGTGACTTCCATAGTTTCTCTTCCTTTATATATTGATCTAGTTCCTAATGAGGTAGAGTTTCCATATAGTTGACCTGACCATGAAA	tag182929_11
Bra-novel-miR0790-5p	A03	+	AGGGTCTGACTGGTGTAACCGC	-	17689733	17689804	CCAACGATTTAGGGTCTGACTGGTGTAACCGCAGCGGTTGCGGTTGCGGGTGGTTGCGATTTTAAACGGTTT	tag40173_318
Bra-novel-miR0791-5p	A03	+	GGAACGACAAGGAGAAAGTGGA	-	17927209	17927357	CCAATTCAGTGGAACGACAAGGAGAAAGTGGACGGAAGTGCAGCTGGTTTGTACTTGAGAGGAACTTTTGACGATGGTCGGAGGTTTCACTCAAGTATAAACCAACTTCACTTCCCTCCATTTTCTCCTTATCGCTCTACTGAATTGGC	tag280133_19
Bra-novel-miR0792-5p	A03	+	CTTCTATGACTCTATGAACCATG	-	17942181	17942381	TAATCGTTAGCTTCTATGACTCTATGAACCATGAAAATTTTAGAATCAAAATCTTGAGTTTTTTTAGCTCATTGTGGAGAGAAAGTGAGAGATATGTTGTGTTTAGGTCACAAGAATGGAAAAAGAAGAAGGGTAAATCGATTTTAGGAGCATTAAGAGCTTCAAATTGGTTGTTCATGGTGGTTGTGGTATTGATGACAA	tag262380_16
Bra-novel-miR0793-5p	A03	+	ATATGCTCCAATGTATTCCTCTA	-	17995265	17995415	TAGAGATGGAATATGCTCCAATGTATTCCTCTAAAATAACAATCTCTAAATGTAGAGTAAAAAATAGAGGAATGCTATTTCTTTCTCTATAAATAGAGGAAAAAATAGAGATCTCTATTATAGAGGTGGGTTGGAGCAATTTCACTTCTAA	tag174513_208
Bra-novel-miR0794-3p	A03	+	AATTATGACAATAGGATCCTGC	-	18293584	18293866	ATACTATTAAAGCAGGATCCTATTGTCATAATTACCTTAGGGGCATGTTTCCTTCACTAACCTTGCATGTTTCATTAAGGGCAATTAAGTAATATTAATAACAAATCTATATTGGGTCATTATTTTTGGATCCAGCCCAAATCAAATCTCTCTTGGGCCATTTGGACCTATTAAAAAATCAGATTCAATTCTCACTTTAATTGCCCTTAATGAAACATGCAAGGTTAGTGAAGGAAACATGCCCCTAAGGTAATTATGACAATAGGATCCTGCTTTAATAGTA	tag350331_145
Bra-novel-miR0795-5p	A03	+	GCCGAAGCTAAGAATCTCAGTT	-	19033409	19033652	CAGTCTCTTAGCCGAAGCTAAGAATCTCAGTTAAAAAACTAGGATTAGTCATGGTCATACTAATCCACTTTTATTAGTGAACTTCTTACTTACTAAACATGTTTTACCAACTTTCTTTTTTTGAGTAATCAACGCGCACATACGTACCTGATTAGTAGATTAAAAATTTTATATTATTAGGATTAAGAAGAGGTTTTACCCAGTACTGAGATTATCTCTAGTCTTGTTATCTATGAGCAGATTA	tag2280_12
Bra-novel-miR0797-5p	A03	+	ATCTTATTGGTTGGTGAACCTAG	-	19334964	19335110	AAATAAGACAATCTTATTGGTTGGTGAACCTAGAGGTTCACCCTAGGGAGTGGACCTAAGAATAAGTCCACTATAAAAATGTATAATTTATGAGGATCCTCTAGGGTGAACCTCTAGGTTCACCAACCAATAGGATTTCATTATTTC	tag30686_44
Bra-novel-miR0798-3p	A03	+	AGGTTTTAGGGTTTAGAGTTGAG	-	19375980	19376130	AAATAGCACTAAATCAAGTTTTTATTCTCAAACTAGCACTCAAGGCCAAAAGTCACAAAAATAACACTCAAGGAGTGGGGTTTAGGGTTTAAAATTTAGGGTTTAGGGTTTAGAGTTTAGGTTTTAGGGTTTAGAGTTGAGAAGTGAGGTT	tag168634_31
Bra-novel-miR0799-5p	A03	+	CAAGGGGCTGAGCTGTAATTTC	-	19814050	19814163	TGTTTGGTCACAAGGGGCTGAGCTGTAATTTCACTAGGCTTTTATTGAGTCAAGAAATGCAAAACTAACGTAAAAGCCTAGTGAAATTAAAGCTCAGCCCCTTGTGACCAACAA	tag347041_79
Bra-novel-miR0802-5p	A03	+	AGCGGTTTGACTGCAGTGCAGTT	-	20042059	20042211	GTGCGGGACAAGCGGTTTGACTGCAGTGCAGTTCTGACAGTTATAAAAACATATAGATATATGGTATATATAGAAATTTTTGTTATTGTTAACTGCAGTGCGGGGCAAATGTTAGTTCACAAAAAGCATTTTAACATGAAGAGGTCTCGTGTG	tag331000_973
Bra-novel-miR0804-5p	A03	+	AGAGTGGAGTTCTTAGCGGAATA	-	20176647	20176751	GGGGATTCTTAGAGTGGAGTTCTTAGCGGAATATAAGAAACCGTCTCTTAAGAAAAAGAAACGGTTTTTTATATTTCATTAAGAACTCCACTCTAAAAATCCCCC	tag84899_40
Bra-novel-miR0805-3p	A03	+	ATTGGATGTTTAGAATTTCGTG	-	20199984	20200352	ATAGTAAACCCTAGAAAACTAGGTATTACATCCGTAAAAAAATCATGAGAAGAGAAAGGCTTTATGGAGACAAAAAGAGATGAAAAGGAAGAAGAGATTAGAACCTGAATCGGATGCAAGGTCACTGTTGTCCATAGCAAAGGTTGATGTTCTGTCTTCTGTGGGGAGAGACGAAGGAAGAGAGAGAGAGAGGATTAGGGTTAAAATAAAAGACGGTTCCGATTCTCAATGTTTTTTCTTTCTTTTTTTTGAACTTTCCGATTCTCAATGTTAATATCTTTGTTTTTTTTTAATCATTTTGGCGGGATTGCTAACCACACATACGTGGCGACCAGTTATTGGATGTTTAGAATTTCGTGTGTTTTACTG	tag284183_23
Bra-novel-miR0806-3p	A03	+	AAATTGGAGTGTTTGGAGACT	-	20254143	20254423	TCCCTAGTCCACGTCTCGTCAGTTATGTTCCAAGTTTGGTCCGAATTCCGTTAAAGCAAAGTAATCCTGATGGGAAAAGAAAAAATGATTAGTTGATTATCAATTAGGGTTGTCTCTGTTTAGTTAATAAACATAGTAGCTGGATTTTTTTTTTTTTTCGTTTCTTTTTCTATATAGAGTTTTTTTCTGAAAAAAATATTGTTTTATTGTGGTCTTACTCAAATATCTATCTTATTAAAACTCAAGTACAAAATTGGAGTGTTTGGAGACTTGAATAGGAC	tag27927_462
Bra-novel-miR0807-5p	A03	+	GTATGTAGACGCACTGTTTCTCA	-	20373477	20373575	GTGTTTCCTGGTATGTAGACGCACTGTTTCTCAAATTGTTTCATCATTTTGAAACTGTTGTAACATGAGAGACATTTGTTTCTACTTATAGGGGAGCAG	tag318048_221
Bra-novel-miR0808-5p	A03	+	ATTCCGATTGTATTCTATTTTTC	-	20548446	20548617	GAGTAAAAATATTCCGATTGTATTCTATTTTTCACACTCTAATATAGTAAAAAGTGAATTTATTATACATTGTTCATTTATTATTTGTTTGTCATTATATTTTTCAATATATTTTTTACTCTAAAATAGAAAATCATTAGAATATAACTTAATTCTATTATAAAGTTATTCA	tag241447_140
Bra-novel-miR0809-5p	A03	+	ATTTGCTCTAATGGTTCACTCT	AGTGAACCATTGGAGCAAATCC	20694467	20694552	ATATAGTTAAATTTGCTCTAATGGTTCACTCTATAATAGAGTTACTCTATAATATAGTGAACCATTGGAGCAAATCCAACTCTATA	tag318126_107
Bra-novel-miR0810-5p	A03	+	TTTAATGTATGATTTAGGGTT	-	20995221	20995558	AAATTTAGTTTTTAATGTATGATTTAGGGTTTAAGATTTTTAAACGTTTAGAGTTTATCCAAAGTTTAAAGTTTAGGGTTTAGAGTTTAAGATTTAGGGTATAAGGTTTAGTATTTTGCTAAAGACTTAAAAATATTTATTTATTTATTTTTTGTAACTATTTTTATGTATTTTTATTGTTTTATTTTAAAAAGATAATCTTATTTGGAAATTCAATGTTGTTTCCTTTTTTAAAAGATATCAAATATCAAATAATCAAACACTATTGGTTGGTGAACCTAGAGGTTCACCTTAGGGGGTGAACCCAAGAATTACTCCATTTTAAATGAATGAGTTTT	tag259657_39
Bra-novel-miR0811-3p	A03	+	ACTCCTGCTCGTCGGTCTCACC	-	21039932	21040286	TGATAAAAAAGGTAAAGAGATTGGAAACGCAAAGGTTTTGTCACACCCGGTTTTCTCAAAATAATATAATTGCGAAAAATAACAAAATAATAAATACTGAAATAATAATAATCTTCATATCATAATATAAAAGTCAATGCGATACTATAAGGCCTAAAAGCCCAACATCGATAACATCCGAAATATAAAATACGACATAAACCGAAAGTTTGAAATAAGAAATAACATAACGATAAAAGTCCAAAGGCCTAAAGGCCCGATAAAGATAAAAGCGAAAAAAAGCGATAGAAGCCCAAAAGCCCAATAGCACCGGTCCGATAATCACTCCTGCTCGTCGGTCTCACCTGAAAGGGGG	tag255981_29
Bra-novel-miR0812-5p	A03	+	TAGGAAGCGGGTACGTGTTGGA	-	21098352	21098635	TTTAAAATATTAGGAAGCGGGTACGTGTTGGAAACGTATATCCATATATAAATATATATATATATATATGTAATTTAAAAAAAAAATTAGGACTAAAATTATATGATTTAAATTTGAAATAAAACATTTATTCATTTATAATAATTTTGAAATGATTTTATATTAAAACTGTAAAAATACACATAAATTATGTTTACAAAAAATATTATATTAATTATTTTTAATACTTCATAAATAATTGACACAATATGTTTCAATATGTGCTATATCTTTAATAAAAAATC	tag33201_33
Bra-novel-miR0813-3p	A03	+	TAACTTTGGCTGCGTTGAATGC	-	21691129	21691234	ATTAGAGGCTTTTGTAATCCATGTAACTAGGATTTTTAGATTTATATATATGTTGTTATGTGCTTTGATGAATGTAACTTTGGCTGCGTTGAATGCAGCCTCTCCT	tag3039_12
Bra-novel-miR0815-5p	A03	+	ATCTACATTGACTCTAACAGAAG	-	21799154	21799502	ACGTGCCTAAATCTACATTGACTCTAACAGAAGTTAGTCAACCGTTAACAAGATAAAACGACGTCGTTTGATATACGAGGAAAAGTGCCAATTTCGACCCCAACACTTTCAATCGTGCCAAATAAGACCCGAACAAATGGTCAGTGCCAAAAACGACCTCAACTCAATTATAATTTAAAAAAAAATTATCCAATTTTTTCGGGGTCGACCATTTGTTCGGGTCTTATTTGGCACGATTGAGAGTGTTGGGGTCGAAATTGGCACTTTTCCTCGTATATCAAACGACGTCGTTTTATCTTGTTAACGGTTGACTAACTTCTGTTAGAATCAATGTAGATTTAGGCACGTT	tag147277_379
Bra-novel-miR0816-5p	A03	+	TTGGAGATGATCTTACTGACATG	-	21862267	21862396	TAGAGTTTCCTTGGAGATGATCTTACTGACATGATTGAATTGTTTAAAAAAAAATGTTATGCGCTGTTTTGTTCTTCGTTTATATAAATCTTTGTGCTCGGTTTTGTTCTTTCTCATAAGTCGTACTAAT	tag164907_11
Bra-novel-miR0817-5p	A03	+	TTGTAAGTTATAGGTCGTAGATA	-	21915706	21916037	TGTGTTGTAGTTGTAAGTTATAGGTCGTAGATATTTTAAAATAAAATATGTAATGTATCTATAAAATAATTATATTTATCAATTAAAATCATTTATATTAATTATTTTATATATTATCAAAGTTTACTGTTATTTAAAATGTGATATTTAAATAATATTTATGTTGTCTAAAATATTTCAATAATTTAAAAAACACCCAAAATTAAATTAAAATATTTTTAGATGGTATTTATTATGATTATCTAATTTCTTTGATATTATAGATTTTTTTTTTCATTTTACAGATTTTACCGCCTATAAAGAAGGATGTAGGTTTTTTAACCAAAATACAT	tag115361_14
Bra-novel-miR0818-5p	A03	+	TCGGGTCGGATTTCAAAACATTG	-	22189001	22189145	TAACTGCGGGTCGGGTCGGATTTCAAAACATTGAATATAATTTTTCATTTGTAATATCTAAGTGTAGATACAATTAAAATACAAAATTATATCAAATAAATTTGGAATGTTTCGAAAATAATCCCGCGCTTTGAAAGCGCGGGTC	tag178539_11
Bra-novel-miR0819-3p	A03	+	ATTACCCAAGGACCCAGCACCA	-	22232059	22232272	TATCGCGGCGTTGGTGCTGGGTCCTTGGGTAATGGGTATTAGTGCCGGCTGGTTCCGGGCCAGGGGGATTAGATGGTTGGCATCGCTGGTTTCCGTTTGCCCAAAGGCCCGTAATCCGCACATGGTTTCCGATTGCCAACCATCTAATCCCCCTGGCCCGGAACCAGCCGGCACTAATACCCATTACCCAAGGACCCAGCACCAACGCCGCGAT	tag275384_12
Bra-novel-miR0820-3p	A03	+	TTTGCGGTTAGTAGCGGTTGCT	-	22268249	22268377	CGCAAACGCCCGCAGCCGCAACTGCAACCGCTGCGTTTGAACCAGTCAGACCCTAAGGGTATGACTGGTTTTTCCGCTACCACCCGCAAACGCAGCTTTTGCGGTTAGTAGCGGTTGCTGGCGTTTTGC	tag109743_12
Bra-novel-miR0821-5p	A03	+	CACACTCTCTGATGCTCATATA	-	22311025	22311295	CCTACGTGGACACACTCTCTGATGCTCATATAACCCTTTTAATATAGTATAGATTGTGTGAACTTACTGATATGTGTAATTGATAAATCTATAAAAAAACATGACAACACAAGACGATGAACCACAGAAACTGGAAAGCAAACTATATCGTAGAAACGTCGATATGTATATAACGCATTTGATTCTATAGTAAGATCAGTGACCAGATCCGTATTTGCCTGGAGAACCCTTGCATCGGTTGTAGATGTGGCACGGAGGGGTTGGAGTGGGT	tag112978_150
Bra-novel-miR0822-5p	A03	+	GTGGGTCAAAGCCCAAAAGACTG	-	22365722	22365875	GATTTATTAAGTGGGTCAAAGCCCAAAAGACTGAGCCCAACAACTTTACAAAAAGCCCAAACAGCAAACGGGCCAACGAACAAAGAGAAAAGCCCAACCAAACGGGCGAGCCAAAGAAAAACAGCTATGGGCCGTCGGCCCATAGAGTAAACCG	tag104063_28
Bra-novel-miR0824-5p	A03	+	AGGAAGCGGGTACGTGTTGGA	-	22474083	22474352	TTAAAATATTAGGAAGCGGGTACGTGTTGGAAGCGTATATCCATATATATATATTTAATTTTTAAAAAAAAATTAGGACTAAAAATTATATGATTTAAATTTGAAATAATGCATTTATTCATTTATAATAATTTTGAAATGATTTTATATTAAAACTGTAAAACTACACATAAATGAAGTTTACAAAAAATATTATATTAATCATTTTTAATACTTCATAAATAATTGACACAATATATTTCAATATGTGCTATATCTTTGATAAAAAAT	tag29572_300
Bra-novel-miR0825-5p	A03	+	TGTAGTGGAGTGTGCATGTGTCA	-	22600981	22601201	AATTTTTATTTGTAGTGGAGTGTGCATGTGTCAGAAAGATGCCTATAACAACTTTTATGTTTTTGTGTATGGATTTTAAATATATATTATTTTGTATAATGCATACTTGCTCTATAACATTTGCTTGTAGACTAAAAAAATTGTTTTCTATATTTTTAAAAGAGAAAATATTTAGTCTAGAATATAACATGGACATATGTATTGACTATATATAGAAGTTG	tag213482_12
Bra-novel-miR0826-3p	A03	+	ATAGAGTGAACCATTGGAGT	-	22664305	22664482	ACTTGAATTTGCTCCAATAGTTCACTCTATAATAGATTTACTCTATAATATAGTGAAATATAGAGTAATCTTATTTTTTTACTCTATATTTGGAGTAAAAAAAAACAAGATTACTCTATATTTCACACTAATATAGAGTAACTCTATTATAGAGTGAACCATTGGAGTAAATCCAACT	tag252487_474
Bra-novel-miR0827-3p	A03	+	AAATCTGATTGGTTGGTGAACCT	-	23010612	23010844	AAGGGTTTAGGGTTTACCAAAAGGTTTAGGGTTTAGATTTAGAGTTTAGTGTTTGTTTATCGTATTAATTTTTTTAAAAAACCTTTTTTGGTGCAACTACTATTATTTTTATTTATTTATATTTTTTTAATTTTAAAAACGTAATATAATTTGACAATATTTTGTTTCCTTTTTTAAAAGATATTGGATTTGAAATAACTAAATCTGATTGGTTGGTGAACCTATAAGTTCAC	tag247286_16
Bra-novel-miR0828-3p	A03	+	AGATTTGATTTGGGCTGGATCC	-	23152384	23152499	ATTTTAACTTGGACTCAATGGCCCAAAGGAAAAAAAAAGTGAGAATTGAATCTGATTTTTTAATAGGCCCAAATGACCCAAGAGAGATTTGATTTGGGCTGGATCCAAAAATAATG	tag316443_733
Bra-novel-miR0830-5p	A03	+	TTGTTGGACCATTTCATTAGACT	-	23310466	23310725	TTAAACAAGGTTGTTGGACCATTTCATTAGACTTAACTATTTATTTGGTCTAATAGAATTATATGTGGTAATGATCACATTTGAATAATCTATCATATATTCATATGGATTTATTGTTAGAGCAATTATATAATAGATTATGAAAAAATAATAAATGAATTCATTTAAATTATGTAAAGTATTTATATAGTTAGAGAAATATAAGTTAAGACCAAATAAATAGTTAAGTCTAATGAAATGGTCCAACAACCTTGTTTAAG	tag137013_11
Bra-novel-miR0831-3p	A03	+	TTAGGGCTCTTCTCGTAGTGTG	-	23408036	23408271	AAAGCCAAAAACATAGAGGGAGCAAGAAGCTTTACAATCTCGGGAGCAAAATCTAGTTCATGGTTTCCTGTAGTCCAAATCCAGGGCTGATAAGCTGTACTTCTTTCAGCAAATCTTCCCCAACTGTCCCATCTATTATTGTCGTGATTTGGATGATTATCAGCGTATGAGAGATCCCCAACGAACAAAACTGCTTGCCCTTTTTTAGGGCTCTTCTCGTAGTGTGTTAAGGTTAT	tag116139_11
Bra-novel-miR0832-3p	A03	+	CTTCTGGACGACTTACATGTA	-	23501513	23501656	CCAGACGACTTACTTGTAAGTCGTCCAGACGATTTACTTGTAAGTCGTCTGGAAAGTCTTCTATTTTAGTTTCCCACTAAAAATATTTAATTTCCCGCTAAAAATATTAAACTCTTCTGGACGACTTACATGTAAGTCGTCTGT	tag219536_11
Bra-novel-miR0833-5p	A03	+	CGTGGTGGTCGGCGATTGGTTC	-	23525404	23525549	CCCACTGACACGTGGTGGTCGGCGATTGGTTCATTTTTTCATTTATATTTTTTTAATCAGACAAAAAGAAAAAAAAATTAAGAAACCCAAAACCCAAATCACTGATAATCATGCTCTAAGAAACCCTAAACATATGGGTTAATGGA	tag306968_13
Bra-novel-miR0834-5p	A03	+	GATGTGGACATACTCTCTGTTC	-	23652335	23652558	TTTCCATGCTGATGTGGACATACTCTCTGTTCACCATATTCCCCTTTTAGTATTGCAAGATAATCAAATCTAAGTTTTTTTCTTTCTCTAAACTGATTGAAACAGGTACTATAAATCTTTTCCATTTGTCTTAACTTCATGTCGATCATAGTTCTTACACCATGTCACATAATTAGCAATGCGTAACGTAAATGAACACGAGATAGTGACTGATTGGCTGGAGT	tag169206_38
Bra-novel-miR0836-3p	A03	+	ATTTCTAGGATTTGAGTTCTTC	-	23730133	23730243	TTACAGGTTTTGAAGAACTCAAATCCTAGAAATTTTTTTGTGGCTTTCTTTAGCATTTGTGCTTTAATTAGCCTATTAGATTTCTAGGATTTGAGTTCTTCAAAACCTGTA	tag27764_33
Bra-novel-miR0837-3p	A03	+	TCGATAAACCTCTGCATCCAG	GGAGGCAGCGGTTCATCGATC	23830475	23830609	TGATGAAAGTTGAAGTCGCTGGAGGCAGCGGTTCATCGATCAATTCCTGTGAAAAATGATGTTGGAAACAATTTACATGGGAAGCATGAATCGATCGATAAACCTCTGCATCCAGTGCTTCTCCTTCCTGATTTG	tag336104_339814
Bra-novel-miR0838-5p	A03	+	TCGCTTGCTCTGATACCATGACA	-	23985767	23986111	AGGTTTTAGATCGCTTGCTCTGATACCATGACAAGTTTAGATCTTCATAATGTTCAACTTGTATTACCTCGACCATAAGGCCATATATTTATACATATCAAGAATCTTAACCTAATGAGATAAAGCAAGACTATACACCCGTATCTTTCCAAATAGGAAATATTACATATTCCCAATAGTAGATCTCTCTCTGGCGGAGACCTTAGATTGATCTTCGGAATTTTAGGGTGGAGGAATTGCGCCCTTTCCCATTCCCGTGCTGTTTTGATAGCTCTAGTTAGAGTTTCCCATTCCAGTGACAATCTACAATCTTATGGTTTCATAAGTAAATAGAAAATAAGACAT	tag151137_19
Bra-novel-miR0839-3p	A03	+	ATGAGAATATTTTGGCTGAGGT	-	24169773	24170114	CAAGCTCTCTCCTCCGCCGGAATCTCTCTTAACCACGTCCCCTCCGGTTAGTTATACTTTGATTCAAAGGGATGTGGTTTTTAGTATAAAGTCTTTGTCTTTTCTACTTCTAAACAGGAAAGAAGGATGCGAGTGACAAGAAGATTCTGGTTGATATGTTTTTGTGGGTGTTGGAGAATCCTGCTCCTGCTAACTTGATGCTTATCATATTAATAAATTAGTAGTTACAAATTTGAAATTTCTAGAAATATCAAAAGTTGTATGTTAGTTAATTATCTTTTAAATGACATTTATTTCTAATTCTTTTTGGATGAGAATATTTTGGCTGAGGTGGATAGTCTC	tag193248_76
Bra-novel-miR0841-5p	A03	+	ATGAATCGTAAAAAAAACCCTC	-	24287942	24288141	TCAACTAAAGATGAATCGTAAAAAAAACCCTCAATTAAAAATCCTGTGAAATAAACCCTCAACTTTAGTTCCGTTAACATATGTTACCCTCCGTCTAAAAAACCGTGACGGAGGGTAACAAATGTTAACGGTTTATAAGTTGAGGGTTTATTTACTGGATTTTTAGTTGAGGTTTTTTTTACGATTCATCTTTAGTTGAG	tag207359_13
Bra-novel-miR0842-5p	A03	+	GACCGGTTGAACAGATTAAAAAC	-	24577695	24577956	CAAGAAAAATGACCGGTTGAACAGATTAAAAACAGTTTTTTTTTTCAAAAAATAATTATTTAATTAATAAAATAAACAAAAAAATTAAGAAAAATCGAAAAATTTAACAAAAAACTCACAAATTAAAAAATGAGAAAAATAAATAAGATCAAATTAAAATGGAGAAAAATAAAAAAAAATCATAAATTTAAAAAAAAAGTGAAATTTTTTGAAACTGTTTTTTAAATTTTTATTTTTAATTTTTTAGTATTTATTTTTTATT	tag260600_14
Bra-novel-miR0843-5p	A03	+	TATAAATTAATAATGTTGGAACT	-	24641330	24641504	GTGAAACATCTATAAATTAATAATGTTGGAACTACACCAAAACTATAATTTTTTTATTAATTTATAGAAATATTAATTTATCGATATACTAATTGAACCAAAAACTCAATATACGACTATAAAATTATATTATTTTATAGAGTTTTTTAGCGTATATTAATTTATAGAGTATTAA	tag40406_11
Bra-novel-miR0844-5p	A03	+	ATTTGCTCCAATGTATGCCTCTA	-	25033668	25033853	ATAGAGGTGGATTTGCTCCAATGTATGCCTCTATAATAGAGTTCCTCTATTTTAGAGGAAAATATAGAGGAATCCTACTTTTTTACCTCTATATTTAGAGATGAAAATAGCAAATCTCTATATTTTCCCCTATAAATAGAGGAACTCTATTATAGAGGCATACATTGGAGCAAATCCACCTCTATA	tag67649_2359
Bra-novel-miR0845-3p	A03	+	TTGTACGACTGGTTCTGCGGTT	-	25084117	25084233	GACTGGTTCAACCGCAGCGATTGCGGTTGCGGTTGCGGGAGTTTGCGGATGCGGGTGGTTGCGGTTTCTAGCGGTTTTAAGAGATTTGTACGACTGGTTCTGCGGTTAAAAATTGGT	tag33626_295
Bra-novel-miR0846-5p	A03	+	TTTTTGTTCCCAAAGTAGCACT	-	25383133	25383454	CCAAACCAAGTTTTTGTTCCCAAAGTAGCACTCAAGGCTCAAAGTCACAAAAATAGGTTTCATTAAAGAGGTAAATATATATTTATACCCCTTGGGTTAATTAATCCAAACCTTAGGGTTTAGAGTTAAGGGGTGGGGTTTTGGAATTAGGGTTTAAAATTTTATAAAAAATAAATATTAAAATAAAAAATAAAAATTTTAAAAACAGTTTCAAAAAGTATTTTTAAATTATAAAAAGAATATTTTACCCTTTAATGAATGTCATTTTTGTGACTTTCTCCTTCTAGTGCTATTTTTGAGACATAAACTTCAAAAGGTGCTA	tag232153_16
Bra-novel-miR0847-3p	A03	+	CGTACAGAGTAGTCAAGCATG	GTGCCTGGCTCCCTGTATGCC	26222436	26222559	GTGTGTGTGCTCTTATGGTCGTGCCTGGCTCCCTGTATGCCACAAGTATATACCGATCTCGTTACGAAATCTGTGGCTAGTGGCGTACAGAGTAGTCAAGCATGACCAAAGCTTTTCTTGGTGT	tag106980_147
Bra-novel-miR0848-3p	A03	+	TAAAATGGTAGAAATAGTGAA	-	26223044	26223237	GATTATACACATTCACTATTTCTACCATTAAAGTTGTTTGTACCTTTGCCGAATTAATTAATTGTCACCCATATGTTTATAATAAACCCTGTGAACTAAAGATTATAATAAAACGTTTGAAATACAGTCGAACGAGACATAAGTCGGCAAAGGTACAAACAATTAAAATGGTAGAAATAGTGAATGTTTATAAT	tag37124_10
Bra-novel-miR0849-3p	A03	+	GATAGTATTTAAGGTTGTAGATT	-	26237568	26237648	ACTTTAGTTTTTTGGTTGTAACTTTAAAAACTAAGATAAAGCATGATTGATAGTATTTAAGGTTGTAGATTAAAATTAAAG	tag247609_19
Bra-novel-miR0850-3p	A03	+	TTTTGTTACTGTTAACTGCGG	-	26483866	26483963	GCGTTTCAACTGCGATGCAGTTTTAACAGTTATAAAAATGTATAAATATATAATATATATAGAAAATTTTTGTTACTGTTAACTGCGGTGCAGGACGG	tag17574_50
Bra-novel-miR0852-5p	A03	+	AAACCGTCTCTTAACTTCTAACT	-	26647921	26648022	GGAATATAAAAAACCGTCTCTTAACTTCTAACTAAAAAACTAAGAAACGGCTCTTAAATATCTTATTTAGTTAAAAGTTAAAAGACTGTTTCTTATATTCCG	tag50577_11
Bra-novel-miR0853-5p	A03	+	ACACAGACGACTTATAATTCA	-	26668843	26669009	ATTTAATTATACACAGACGACTTATAATTCAGTCGTCACCAGACGACTTAATTATGTCGTCCAGATTTTTTTCCGAGATTCTGGTCAAACCTCGTAAATCCTGGACGACTTACATTTCAGTCGTCTCGTGGACGACTGAATTAAAGTCGTCTGTATATAATTAAATC	tag250496_1697
Bra-novel-miR0855-3p	A03	+	AGACGGCGCATATTACATCAGC	-	26992209	26992389	ACTGCTTCTTGGCTGATGTTATGTATGTGTTTGTAGTTTCTTCCTGTGGAAGCTATGAGGTGTGGTGCTTTGAACCAACAATGCAAAGAGGTCAAACTTGTCAACAAGGAGGGAAAGTCATGGACTGCGCGCTTCGGATTTAGCGAATCAGACGGCGCATATTACATCAGCAGAGGGTGGA	tag352285_10
Bra-novel-miR0856-5p	A03	+	TCGCTTGGTGCAGGTCGGGACA	TCCCGCCTTGCATCAACTGAAT	27005597	27005706	GGGCTCGGATTCGCTTGGTGCAGGTCGGGACACAAATCACTGGTGCTTTTGCCTTATTGGTTTGTGAGCAGGGATTGGCTCCCGCCTTGCATCAACTGAATCGGAGCCTC	tag11154_124
Bra-novel-miR0857-5p	A03	+	GTGAGGTCCTGGGTTCGAGGCT	-	27222630	27222918	CTGTTAAAGGGTGAGGTCCTGGGTTCGAGGCTCACCAACAACTTAATTATGGAGTTAGAGAGAACTCATAATAGAGGGTTGGGGTCGGTGCGCTGAGCGCTGTGAGCTGGGGCCCAGGAGTAGTCGGGTTGTCACAAAAAAGTCGACTTTTTTTTGTGACAACCATCCTCTACTAGGAACCTAGGTTCACAGCGCTGAGCGCACCGACCCCAACCCTCCATTATGAGTCCTCTCTGACTCCATAATTAGGTTGTTGTGAGCCTCGAACCCAGGCCTCACCCTTTAACAA	tag352420_21
Bra-novel-miR0858-5p	A03	+	TAATTATGGAGTTAGAGAGAAC	-	27223001	27223246	ACCAACAACCTAATTATGGAGTTAGAGAGAACTCATAATAGAGGGGTTGGGGTCGGTGCGCTGCAGCGCTGTGAGCCTGGGGATCGAGTGAGCGGGGGGTTGTCACAAAAAAAAGTCGATTTTTTTTTGTGACAACCGCCCCGTGGGAACTACCTGCCCGTGGACCCAGGCTCACAGCGCTGCAGCGCGCCGACCCCAACCCCTCTATTATGAGTTCTCACTAACTCCATAATTAGGTTGTTGGTG	tag279286_12
Bra-novel-miR0859-5p	A03	+	CGGTTTGAGCGATTGTTGCA	-	27330907	27330972	GCGTTTGGAGCGGTTTGAGCGATTGTTGCAAAACGCCAGCAACCGTTACCAACCGCTAAGTAACGA	tag80102_11
Bra-novel-miR0860-3p	A03	+	TATAAGTTGTAGATCCTATAAA	-	27584754	27584946	TGAGTTGATAAGACTTAAGATTTATTTAGCATATTTTTTAATTTAGTATTGCAGTCCCAAATATATAATCTAATAACATAATATGAAACCTTCTACATTGATATAATTTGTTTTGTTAATAGTGTTGATATTGGTATAGCACGTTAGTTAATGGTAGATGTTATAAGTTGTAGATCCTATAAAGGTCAATTAC	tag299953_12
Bra-novel-miR0861-5p	A03	+	GAGAGGACAATAGACAAACGTG	-	27710147	27710384	GCCATATTTCGAGAGGACAATAGACAAACGTGTGACCATCTACTCGACGCGTCGATCATTACCATAAAATAATAGAATGGTCCACAAGGTGGATGTATAGGTCCACAAATATCACCTTGAATTCGTTCAAGGAACTTTGGTAACTCTTTATCTATTTTGGTTGGCGATGGTCTTATAATCAACTTTCCAAGAGAACACGCAGTACATGTCATTTTATTCCCTTGATAAACTTCTTGGG	tag181148_395
Bra-novel-miR0862-3p	A03	+	ATCAGATTGCCCCTTTCGAACGT	-	27713491	27713593	TTGGTGGAATATGTTTGGTTCGGTCACTTTTGATGTTTCTTCTTCTATATAAAGCATGTAATGCATTGTGATCAGATTGCCCCTTTCGAACGTAATAACATCA	tag241015_22
Bra-novel-miR0863-5p	A03	+	GTCTTCCGGAAGTCTTCTCAAT	-	27953637	27953954	TTCAAAAGAAGTCTTCCGGAAGTCTTCTCAATTTTGCAAGAAGTCTGCTGGGTTACTTTTGCAATTGACTATATTTTGACTTTTCGAGATTAGACTTCTTTAGAAGTCTTCTCGAGTTTAATTATGGGTTTTGGTCAAATCTTCGACTGCGAGAGAAGACTTCTCATTGATATTAAATGTTTTATTATTATTTTTCAATTGCAAAAGTTATCCACACAGACATCTTCCGTCATTGAGAAGACTTAGGGAAGACTTTCAAAAGACTTCTGTAGAAGTTTTCTCCAGGAAGACTTTTCTCCAGGAAGACTTCTTTAGAAG	tag324979_10
Bra-novel-miR0864-3p	A03	+	TTTGCGGTTGGTAGCGGTTGCTG	-	28069368	28069442	AGGGTATGACTGGTTTTCCCGCTACCACCCGCAAACGCAGCTTTTGCGGTTGGTAGCGGTTGCTGGCGTTTTGCA	tag155123_12
Bra-novel-miR0865-5p	A03	+	TATTTTGGTCTTTTTCTCTAATT	-	28198426	28198683	GATTTAGTGCTATTTTGGTCTTTTTCTCTAATTTAAAGTATCAACATAAATTATATTGATATTTAATCAAAATCTCGTAAATATTTTTAAAATCATGTCAAATAGGAGATTGAAAAAATATTGAAGAGATTTAGCATGAGTTTCTTAAACTTTTGAAAAATTTTAGCTAAATAATAATAAAATTTGTGAGAGATTCATGTTAATAAACCTTCCATAATGAAATCATTAGAGATAAGGAACGTTGTTGTTAACTGATTG	tag284229_23
Bra-novel-miR0866-3p	A03	+	AAGAGATTTGTACGACTGGTTC	-	28255231	28255313	TGCGGCTGCGGGCGTTTGCGGATGCGGGTGGTTGCGGTTTCTAGCGGTTTTAAGAGATTTGTACGACTGGTTCTGCGGTTAAA	tag35506_1317
Bra-novel-miR0867-5p	A03	+	AGGACTGGAAATGGATGTGCATA	-	28261781	28261899	TGCATCAAAAAGGACTGGAAATGGATGTGCATATGTATTATCTAAGTGAGCTTTACAAAAAACTATATGTAGTTCATATATCATTTATGTCCATCCTATTTTTTGTCCATCATTTCTTA	tag79803_15
Bra-novel-miR0868-3p	A03	+	TGGTTGGGCTGTAGAAAGTGACT	-	28674603	28674857	TCGATGCATTAGTCTTTGACTACATCTGAACTGGATAACAGAGTATAAACTAATCTGATTGTTTTTATTAGTTCTGCTGTTTCTCCTTTATCCATTAAATTCCTCTTTAAATTCTAAAAGAACGCGTTTTAATATTTTTCCTTCTTTTGTTATATCGAACGCGTTTTAATTCATTTTCGTGGTTGTCATGTGACTGCGAAACAAAATAACAATGGGGGTGATTGGTTGGGCTGTAGAAAGTGACTTTAGCTTTAA	tag191133_61
Bra-novel-miR0870-5p	A03	+	GTTAAGTCGTCTACTATTGTTTG	-	28949104	28949186	GACGACTGAAGTTAAGTCGTCTACTATTGTTTGGTTTCAAAAAAAATTCCAAAGAACCTAGACGACTTACATTTCAGTCGTCA	tag254936_23
Bra-novel-miR0871-3p	A03	+	GATATGAAGTTGGATTGAAGC	-	29072480	29072618	AAGTAAAAATTGCTATAAATTCTACTCTATTTTTCATTCCATAATAGAGTTATAAACAAATAAAAAATAGAACATTCCATTTATGGAGTAAATTTTATTATGGAATGAGATATGAAGTTGGATTGAAGCATTTTTTACT	tag68032_11
Bra-novel-miR0872-3p	A03	+	GCCGGCCCTGTTAATGTTCAACA	-	29103153	29103515	AATACCTAATATGCTTAACGTTCAGGGCCAGCTCATTAAGGGAGGAGCGGTGCGACCGCCCCAGACTCAAGTCCGTGTTTCCTTGTATAATAATAATTAAAGAGTCCAATTTTTTTATAAATCTATATTTTTATATATAAATTTTTTTAAATATAATCAATAAAATTGAAAAGAGTCCAAAATTATTTGATATGTATATGATTTTAGTTTCATTACAAAATATTACTGATTAAATTTTAAAAATATTTTAAAAAATATCTACATCTAAATATCTGCATTTAAATTGAGAGGGAACAATTTTTGTTGTCTTATGACTCTGAATATTGTTGAGCCGGCCCTGTTAATGTTCAACAGTTAAATATA	tag108641_62
Bra-novel-miR0873-5p	A03	+	CTTCGCGCGGATTATGTCTTATA	-	29111301	29111638	TTTTTCCGCGCTTCGCGCGGATTATGTCTTATAAATTTATTTTATTTATAATATTATTTGTTAATTTTTTTCTTTTATATTAACTTCTTGTTTTTCCAATGTTAGTTTTTCTTAATTTAAATTTATATGTTAATAATTTTTCATTTTTTTGTTGTAGATGGAGAATTATATTTTTTATTGATGGTTTTTTGTATGTGATAGTGACATAAACTTTTTGAAATTTTAAAATAATATTATATATAGTACGATTAACACATTTATAAAAGAAAAAAATTAACAAATAATATTATAAATAAAATAAATTTATAAGACATAATCCGCGCGAAGCGCGGAAAAAA	tag241608_55
Bra-novel-miR0874-3p	A03	+	AGAGGATCTTGAACGTTCGTTTG	-	29187882	29187968	TCGTTTGAGTCGAGAGTGTTCGATTTCCTTGTTTGATTCGTTTGATTCCTCTGTAGAGGATCTTGAACGTTCGTTTGATTCAATCAT	tag115029_10
Bra-novel-miR0875-5p	A03	+	TAATTAATGTTGTCTGACCAATA	-	29377018	29377112	CATTTATTAATAATTAATGTTGTCTGACCAATAATAATATATTTTCTATTTTTTGTTGATTGAATTGTGGTTAGATAAATAATTAATGATATTTT	tag41018_30
Bra-novel-miR0876-5p	A03	+	TGGTCGTGCATGTTCTCTGAATA	-	29514579	29514699	TGTTCCTCATTGGTCGTGCATGTTCTCTGAATAAATGACTGTTTTTTTTCAGAGACCTCATTCAATCCACCCTAACTTTTTCAATGGGCTAATTGGCCAAATAACCATTTTCTGGGGATAG	tag163107_17
Bra-novel-miR0878-3p	A03	+	CCCAGTGATTGTCAGTGTAGATA	-	30084649	30084762	TTTCTTTGTTCCTCTCTGCTCTGCCTCCAAGCATTAGCCAAGCATTACTCTGGTTTTGACTTTTATGTTTCCGGATGATTCCCCAGTGATTGTCAGTGTAGATAGATAAAGGTG	tag27639_47
Bra-novel-miR0879-5p	A03	+	ATAGTGACGGTGGGCTCCACAT	-	30142029	30142170	CTGTACGTGCATAGTGACGGTGGGCTCCACATATTTTTACATTCTCAAACAATTTCAATGTTTTCGGTGCAGCAAACATTGACGTTTCTCCATCATGTTTATAACACTCCCCCTTGGAGACCAGTGTTACTATTACTTTTTG	tag125425_46
Bra-novel-miR0880-5p	A03	+	CCAGCATCTCAGGGACGGCCCT	-	30157859	30158059	TTTTAGGCCCCCAGCATCTCAGGGACGGCCCTGCTCGTTACCGACGGCGATTGCCTCTACCTCCGTCGCCGGGAAGTGTTTTCTAACGTTGTGTCGAACCCATTTGTCGGTGAATGATTGGTCGGATGCGGTTCGAGAGAGAAGCTCGTTGGGGAGACACACGACTACTTTTATTCTTGAGTGTGCGAGGGCGGTTAGCAC	tag315279_11
Bra-novel-miR0881-5p	A03	+	ATTGATGAATAGTATGGACAA	-	30435423	30435564	TGAAAATTTTATTGATGAATAGTATGGACAAAAAAAAAAGGTTGGTTTTTGGTTTGACTTGAAAATATGGGTTGGTTTTGAAAAACACCCTTTATCTTATTACTGAATCTCTATTGTTCATAATTTTATCAATGTTTCTCAA	tag201316_34
Bra-novel-miR0882-3p	A03	+	GCGGTTGGTAGCGGTTGTCGGT	-	30741346	30741424	TAAGGAGGCGACTGGTTTTCCCGTTACCACCCGGAAATGCAGTTTTTGCGGTTGGTAGCGGTTGTCGGTGGTTTGCAAC	tag163680_10
Bra-novel-miR0883-5p	A03	+	TCAGATCCGGCCTCGCCAGCGT	-	30935313	30935569	CTAATGATGATCAGATCCGGCCTCGCCAGCGTCGTAGCCGGGGTGGTATGGGGAGCCAGTCTCGGGGTTCTTCCAGCCATGTTCAGGATTCCGTTTCGCCCCACAGCTCATACCATACATCTCCCTCTCCATTAGTCGCTCCTGCTGCTCCCGCTCCCGCTGCTGCACCCGCTCCTGGTCCCGCTGCTGCACCCGGTCCTCCGGGAGTGATGAGCGTTGCGGAGTTGGTTCGACAGCCCGGTCGTGACCATCTTCCC	tag246517_11
Bra-novel-miR0885-3p	A03	+	AAAAACTGGTAGCACTTAGATTA	-	31191119	31191336	TAGAGTTTGCTTAGGATTGTGTCTAGGTCTAAAGTAGATATAGATTGGTTCAAAGTTGACACCTTTAGGTTGAATCTTGATCACCCAAGATCGATTTCCATAGCCCATGAGTTCTCTCTTCTTATAAGAAAGAAAGCTTTGTCCTTTATTGCATTTTAGGTAGTAATCTAGTTTAAAAACATCTCAAAAACTGGTAGCACTTAGATTAAGCATGGTCT	tag50665_10
Bra-novel-miR0886-5p	A03	+	ATGGATAGTAGTTAAAAAAAT	-	31226654	31226919	GTTTGACAATATGGATAGTAGTTAAAAAAATAATGTTGTTTGGAAACATGGATAGCTACTAATGGGTTTATGCTACTAAAAAAATTGGAAGTCCATTACATTATATTAAAAAGTAATGAGTCTATGTTACTTGATATATATATTCAAATCAAAATAATAATTTAAAATTTATTTATATCAAAATTTCATTCAAAAATATACATATATTCAAAATTTCATTTTTACTAACATATTTTTCAATAACTATTATAAAAATGTTTTCAATA	tag74612_79
Bra-novel-miR0887-3p	A03	+	GTTTGGTCTAGTGGTATGATTCT	-	31272647	31272854	TCCTAATGGGATGTCAAGCTCACGAACTAGACAATGGCTCGGAATATAAGAATGAACGAGACTAGCGCCGGCGTTAGGTTAAATATAAACACTCTCTGCAAAGCCGTTAGCTTAATTCATTGAGAAAATACTGTTAAGTAATATACAATAAATCTTGATTATTAACAATAAGGGCGTTTGGTCTAGTGGTATGATTCTCGCTTTGGGT	tag177719_2131
Bra-novel-miR0888-5p	A03	+	ATCTTTTTGCTTGTGGACCAATA	-	31365669	31365764	GGTCAAAAATATCTTTTTGCTTGTGGACCAATATTTTTCAGGCCCGGCCCTGTTGGTAACAGAGGTTCGCAGAGAGAAGACAGAGTTTGAGGTCCG	tag103331_15
Bra-novel-miR0889-5p	A03	+	GAAGATTTGTAGAAATAACTAT	-	31436684	31436939	ACAAATACATGAAGATTTGTAGAAATAACTATAAAATGATTGATAGTTCTGAATATTTGGGCTTTAATGAGTTTTAAACGAATTTATGTATTTCTCATAAGAAGACAATAGCATTGGCATGTTGACATTGGACATGTAAGCTATTTTTATAAGACAAGAGGAGTGAGCAGGTGGAGATGTTGTTGCCGCATTTGTGTCTGTCGGAATTGTCTCTTGTATCTCTTGTTGTGGTTGTATTTGTTTATCTTTTATTTGA	tag75030_10
Bra-novel-miR0890-5p	A03	+	TTGGACAATTAGTTAATTTGATA	-	31500680	31500863	TAATTATGAGTTGGACAATTAGTTAATTTGATACAATATCAAAGCAAAAATAATCGAAAAACAACTATATCACCGCATACTAATAAGTAACACATAACAGATAACCAAATTCTTGAATCTTAAAACAAATTTCAACTCGAGCATTTAGTGAATATCAAATTAACTAATATTCCGCCTGTAGGGC	tag243387_37
Bra-novel-miR0891-5p	A03	+	GTAACAAGACTCATGGACCACTG	-	31633554	31633655	TTTAAGCTGAGTAACAAGACTCATGGACCACTGATAGCACGCTCAACAAAACAGAGAAATCTAAAAGATAGAGAGTCTATGAAAGTTGTTAAACGGGAATGC	tag112913_15
Bra-novel-miR0892-3p	A03	+	AACCTACGACGACTTAACTTTA	-	31695658	31695952	AGTAGACGACTTACAGTTAAGTCGTCATAGGTTAGTTTTGCAATTGAAAAAAAAACTTCAAGATTTAATTATATACAGACGACTTATAATTCAGTCGTCCACGAGACGACTGAAATGTAAGTCGTCTAGGATTTACGAGGTTTGACCAGAATCTCGGAAAAAAGTCCTGGACGACTTACAATTAAGTCGTCTGGTGGACGACTGAATTATAAGTCGTCTGTGTATAATTAAATCTTGAAGTTTTTTTTTTCAATTGCAAAACTAACCTACGACGACTTAACTTTAAGTCGTCTAC	tag338138_146
Bra-novel-miR0893-3p	A03	+	TCCGATAGAACCCGAAACATTT	-	31807978	31808072	CATTTTTTTTTGGTTTTTTGGGTTATTGGTATTATCCGAACCGAATCCGGACCTAAAGGGATATCCGATAGAACCCGAAACATTTAAAATCACAA	tag101500_235
Bra-novel-miR0894-3p	A03	+	TGCTCACCTCTCTTTCTGTCAGT	-	32227318	32227436	TGATTGAGGATTTGCAACAGAGAAAACTGACAGAAGAGAGTGAGCACATGCAGGCACTGTTATGTGTCCATAACTTTGCTTGTGCGTGCTCACCTCTCTTTCTGTCAGTTGCCTGAGTT	tag7994_1601
Bra-novel-miR0895-5p	A03	+	TATACAGACGACTTATAATTC	-	32408738	32408911	GATTTAATTATATACAGACGACTTATAATTCAGTCGTCCACGAGACGACTGAAATGTAAGTCGTCCAGGATTTACGAGGTTTGACCAGAATCTCGGAAAAAAATCCTAGACGACTTACAAGTAAGTCGTCTGGTGGAAGACTGAATTATAAGTCGTCTGTGTATAATTAAATCT	tag283589_50
Bra-novel-miR0896-3p	A03	+	TGGGAGTGGAAGAATTGTCCG	-	32520805	32521143	CTCCGTGCAATCCCATACTTTCAACAAAGAAGAGATGCTACTGGAAGGTTCGGTCACTCTCCGTTATAAAAGGCAACGACATCATTTCGTATGATGGCATATGGTTGCCCAGCTGATGTCGTCGACGAATACCTCCGACTTGGTGAGACCACCGCACTTTTATGCTTGGACATTTTGTTGAAGGAATCATAAATTTATTTGGAGATGAGTATCTAAGAAGACCCACGCCAGAAGATCTTCAACGACTACTCGATATTGGAGAGATACGCGGATTTCCCGGGATGATAGGAAGCATTGATTGTATGCATTGGGAGTGGAAGAATTGTCCGACTGCATGGA	tag22835_13
Bra-novel-miR0897-5p	A03	+	TGGAGACTTGAATAGGATTTTTA	-	32835772	32836004	TTGGAGTGTTTGGAGACTTGAATAGGATTTTTAAAAATTTGGAGTGTTTGGAAACATGGATTGCAGTCTTTTAAAAAAAAATATTTTTGTTTGAAAACAAGGATAGTAGTATTAAGAAAAAAAGTAATGGGCTTATATTTTTTTAAAAAATTGAAAGTTATCTAGGCCACTTTTAAAATATACCAAAATGGGTCAATCTAATTCCCTAAAAATTTTTTTTCTAAACTAACCAT	tag338163_36
Bra-novel-miR0898-3p	A03	+	ACTTTTCCGGTTTAAGCTCTC	-	32889932	32890099	AGGAGATTAGGTTAAGGTAATCGAACAGAGTATAAAAGGAGAGGAAAGCAAAGGAGAAAGGCATCGACACTGAGCTACACAAACTTAGCGGCGAGATTAGGGTTTATCATCCGTACAATCATCTCTCTGCTATTTGTACTTTTCCGGTTTAAGCTCTCACGAGCTCCG	tag100330_45
Bra-novel-miR0900-3p	A03	+	AAACTTCCCTGAGCTCTCGGA	-	33005275	33005372	CGGCGGAGATGGCCATGCGTGCTCACGACGTGGCGGCTTTGAGTATCAAGGGAAGTTCCGCTATACTAAACTTCCCTGAGCTCTCGGATTCTCTCCCT	tag279342_10
Bra-novel-miR0901-5p	A03	+	GATCTGTGTCGCGACGGTAGACT	-	33018445	33018549	TTCTTTTTCAGATCTGTGTCGCGACGGTAGACTGTTTTGTATGTCTACGCCTCCGTGGAGACTTACGATGCAGTCTATTTGTCAACGCACGGGTTAGTTTTGCAA	tag319568_1156
Bra-novel-miR0902-5p	A03	+	AGTTAAGTCGTCTACTATTGTTT	-	33355514	33355597	GACGACTGAAAGTTAAGTCGTCTACTATTGTTTGGTTAAAAAAAAAACTCCAAAAAAGCTAGACGACTTACATTTCAGTCGTCA	tag9063_358
Bra-novel-miR0903-3p	A03	+	TCATGGTGGTTGTGGTATTGATG	-	33356451	33356663	CACCCAGAATCGTTAGCTTCTATGACTCTATGAACCATAAAAAATTTAGAATCAAAATCTTGGGTTTTTTTAGCTCATTGTGGAGAGAAAGTGAGAGATATGTTGTGTTTAATTCACAAGAATGGAAAAAGAACAAGGGTAAATCGATTTTGGGAGCATTAAGAGCTTCAAATTGGTTGTTCATGGTGGTTGTGGTATTGATGACAATGGCAA	tag324831_126
Bra-novel-miR0905-3p	A03	+	ATGGGATATTATTACTGCAAT	-	33457482	33457667	TGTAATTGACTATTGCAGTAATATTTTCCCATGAAAATATTGCACCATTTATCACAACTAGATTTTTTGACCAAAAAAATAATTTTAAAATATCGGGGTCCGTGCATAACGCTTGCAAAAAAAAATCTAGTTGTTATAAATACTACAATGTTTTCATGGGATATTATTACTGCAATAGTCAATTAT	tag316869_12
Bra-novel-miR0906-5p	A03	+	TATTTGTCGGTTTGTTTCTTTTA	-	34162815	34163060	TTTATAATATTATTTGTCGGTTTGTTTCTTTTACATTAATTTTTTGTTTTTCCAATGTTAGTTTTTCTTAATTTAAATTTATATGTTTATAGTTTTTCTTTTTTCTGGTTGTGGATGGAGAATTATATTTTTTATTGATGGTTTTTGTATGTAACATAAACTTTTTGAAATTTTAAAATAATGTTATATATAGTACAATTAACACATTAAAGAAGAGAAACATATTTAAGCACATTTTATACAGGT	tag217349_10
Bra-novel-miR0907-5p	A03	+	AGTACGATATTGTCCACTTTGGG	-	34301203	34301379	TTATCCGATTAGTACGATATTGTCCACTTTGGGCCTTAGAGGCATGTCCGCATGGGTTTACTTTTGGTTTCCTTCACAAAAGGCCTCACACTATTAGAGTTGGACATCTTTTTATATATTAGATACTATCTATTTAATTTTCCAATGTGGGACTTGGATTGATATCTCTCAGATAAA	tag78499_102
Bra-novel-miR0908-3p	A03	+	GGGATACTTATGACTGGTTAACT	-	34319278	34319387	ATGCGGGTGGTTGCGGTTTCTAGCGGTTTTAAGAGATTCGTACGACTGGTTCTGCGGTTAGAAATTTGTGCGTTTGCGGGATACTTATGACTGGTTAACTACCAAATGCA	tag25190_182
Bra-novel-miR0909-3p	A03	+	GTTGTCTTAGATATGTAAATATA	-	34365352	34365490	TATCATTTGGATAATTTGGATTACATCTCTGAATTCAACTATAATATTTCTTATTCTAAATATACTAAAATTTTGATTAGTTTTTTTTTTTTTCATTTAGGTGGTTGTTGTCTTAGATATGTAAATATATTTTATGAAG	tag166211_44
Bra-novel-miR0910-3p	A03	+	AGCGATTGATTAAAATAAATG	-	34420136	34420290	GAAAGTTTTTAATATTTATCTTAGTTCTAAATCTTGCCCAATGCTAAACTAAATCGATAATTATTATCTCCTAGCTATATATAGGCTTAACGAAATCGACAATAGTTTTGGGCTTGTCTACATAAGCGATTGATTAAAATAAATGAAAAATAAAA	tag233779_20
Bra-novel-miR0911-3p	A03	+	TCTTATATTTTGGTGACTCAG	-	34796061	34796356	ATGTTTTTGTCTGTTTGTCAATAAAATATATTATTTTGTTAATAAAATATTTTTCTTAATTCATTATATTTTATGATGCAAAAATGAGGTATTGCTATCATCCGATCACGACAACTTAATATGATCTTATGCAGTGCTCTTACAAATTTTTCACATATTGATGACGATTGAAATTGAAAATATGAATGTTATATCATCAACGAATAGTCTAGTGCTATACGTTTTAAAAAAAAATCCCCAACTTTCAAATATTAGCTGTTATAATTCTTATATTTTGGTGACTCAGTTATTTAAGA	tag281116_39
Bra-novel-miR0912-3p	A03	+	GTGCTGATAACGTGTTGTGAAC	-	35095395	35095679	GCCTCCTATCGGGTCGCGGATGTAGTTGGACGCGAGCTGAGGACGGACGCGAGCTATCTCGGGTGCGAGCTGTTCTTGGACGGATGTGTTCTTCTCGTGTGCGAGCTGAGGACGCGATCAGGAAACTGAGGACGTTCGGTCTTGAGGACGTCTAGGTTTTAGAACGAACAGGGAACGTCTAGGGTTTTAGCTTTGAGTCGCCGGTTATAGGCTTTTAGGTTTCGATTTAGGTCTCAGGGATTTAGAGGCTATCGTGCTGATAACGTGTTGTGAACAATAGGGGAA	tag1140_113
Bra-novel-miR0913-3p	A03	+	AAGGACTATAGTGTAAAATAT	-	35260441	35260583	ACTTTTATTTATAATTTTATATTTTAGTGTAAGATTTTTTTCATTAATATTTATATATATGTACTCGTTATTTATAGAAGTTTTATGAATTTACATCAACTATGACAAATATAAGGACTATAGTGTAAAATATAAATAATTTT	tag312395_502
Bra-novel-miR0914-3p	A03	+	AGTGGGACTTAGATTTTTATAG	-	35360518	35360666	GCTACAATCCTACTGGCTGAATTTCCAGTCCGACGTAGACACTTTTAGAGGGTTTAATATGCTCCTTTTAGTATAGTTTTGATGAATCAGTTACATCATATAAACTAAGGGGGTGTTAGTGGGACTTAGATTTTTATAGAGTTTGTTGA	tag197572_78
Bra-novel-miR0916-5p	A03	+	AGCATCTGCATTAGTGAACTCC	-	35600546	35600842	AAAATCTGAGAGCATCTGCATTAGTGAACTCCATGGGGAGTTCACACAGTTTTCAAAAAAAAAAAAAATATTAAAATAAACAAAAGCAATGAACCTGCCTCTAAGAAGTTCACTGCACTGAACCCGGATCATCACTGTAGCGCGGGCCCCACGACACGTGGCGGTCCACGATTGGTCCGGTTCTAATTTTTTTTTTTTTTTAGAAAAACAAAAATCAAACAGAAAAAAAATAATAATAAAAAAATGCTTTGTAAACTCCTTGGAAGGGATTCACTAATGCTGATGCTCTCATTCGTT	tag286583_38
Bra-novel-miR0917-3p	A03	+	TGAGTGACTTGTGATTTAGTATA	-	35832230	35832364	TGGTCTGGTAACTACTAAATTGATGTCATTCTTTTCTGCTTTTTCAAATTTTTATTGTTTTAAATTATTTTATTTTTAATTATGTGGCAATATATTATTGGTTGAGTGACTTGTGATTTAGTATATAAAGGATTG	tag54965_1343
Bra-novel-miR0918-5p	A03	+	CAACGTGAAGCTCTGTTTTATAG	-	35867693	35867866	ACTTTACAGACAACGTGAAGCTCTGTTTTATAGAGCTTGGAAAGACAAAAGAGATTTGGAGAGAGAGACACAGATACGAGAGAGATTTTGAGAGAGAAAAAAAGATTTGCTACAGATTTGATCTTATCCTTCTTGAAGCTTGACGAATGGGCTTGAGCGTTGTTCGACTGGAGC	tag339967_213
Bra-novel-miR0919-5p	A03	+	TGGGCTGGTTTTGGGGTGTTACA	-	35990271	35990480	AAATTTTAATTGGGCTGGTTTTGGGGTGTTACATTTATTCTCTCAATTGGATCTCGTTCCTGGCTCATATAATAGCAAATAAATGTTTCGAGATTCACAATAACCGAACCCTCAAACACGCAATGGTTAGTGTAGGAAACGAACCTGTCTCACACCAGATATATCATCTCTTGTACGGTATGTGCTCCCACAGGGTCAGACATGGAGTGA	tag301362_154
Bra-novel-miR0920-5p	A03	+	TTCCGATTCTTGTTTTCTCTGTA	-	35993524	35993782	TGGTTTAGTTTTCCGATTCTTGTTTTCTCTGTAATTCTGTCAAAAAAAAAAATGGTAATAATATCTTAACATTTTTACCAAAAAAAAAAAAAGAGCTAACCTTCAAACCAGGAACGTAATCACCACGCTTATAGTAAGATGGGCTCTTGGCAGCTCTCCAATCAGCAGTTTCCATCCCATCTGCACAAACCACATCAATAAGAAATCCAAAAGGAAATTAAAAAAAAAAAAAACAAAGAAAGAAGAATGAAAACACTAA	tag11677_717
Bra-novel-miR0921-3p	A03	+	TCTGATCGTGAAGGCATAGCCTA	-	36279057	36279333	AATAAAATTAGAGGCTTAGCCTACCACATGATCCGAGGAGTCTTAGAATACCATATTGATCATTTTTATCAAGGTTTCGAGGAGACATAGTCTTCTATATTAACCTTTTATCTTTTTTTTTCAAGATCTAAGGAGACAAAGTCTACCATATTGATCTTTTCTTTTATTCAAGGTCCGAGGAGACTTAATCTGCTATTTTGACATTTTTCTTTTATTCACGGAGGCAAAGTCTACCACATGTTCTTCTGATCGTGAAGGCATAGCCTACCATAACAAT	tag64484_13
Bra-novel-miR0922-3p	A03	+	TTCTGATTGCTTGACGTGTGA	-	36424552	36424669	TTGTTGTAAACGCTCATACGCAGATTCGGAATAAGATTTACTTTGCTCTCTTTTCGATTTCTTATTTTTATCGTTGTTATTCTCGTGTTCTGATTGCTTGACGTGTGATAATTAGCAG	tag232177_141
Bra-novel-miR0923-3p	A03	-	TTGGCTATGTTCTCTATGTTTG	-	568016	568152	ACATAATTGAAGACCTAGGTGAAGATTGGCTATGCTTTCTAAGTCTCTATGATTGAATTCTTTATTCAAGAACATGAGACTCACAATGTTTTCATGAACATAAAATTGGCTATGTTCTCTATGTTTGAAAATTAGAT	tag96065_11
Bra-novel-miR0924-3p	A03	-	TTTGCGGTTGGTAGCGGTTGACA	-	831778	831854	TAAGAGCTTGATTGGTTTCCCCGCTACCACCCGCAAACGCAGCTTTTGCGGTTGGTAGCGGTTGACAGCGTTTCGAA	tag82826_85
Bra-novel-miR0925-3p	A03	-	TCGATCTGTTTACTTGTTATATA	-	915598	915730	CGAGAGCTCAGTATATAACAAGTAAACAGAGCCACAAAAAGATCAAAGCTTTCAACCAGAGATGAGTAAATAAGTACCAGCTTTCAACGAGCAAACAAATTCGATCTGTTTACTTGTTATATACTGAATCTCA	tag10259_15
Bra-novel-miR0926-3p	A03	-	ATTCTCAATGGCATTTGACTGTA	-	1234818	1235013	TACATAATATTTACAGTCAAATGCCATTGAGAATTAAATTAGTTATGTAGTTTGTTTGAGTTTATTAATAATATGTTTCCTTTTTTTGTGGTTAGTTTGAGTTATTTTAGGAAAACAATGAATAAGTGGAAAAGACAATCATTTTTAATGTAAAACTAATTTAATTCTCAATGGCATTTGACTGTAAATATTATGT	tag39304_32
Bra-novel-miR0927-5p	A03	-	TACGTGTAGACTTCCAAAGGAT	-	1256609	1256739	CTTCTTTTATTACGTGTAGACTTCCAAAGGATAGAAACGTAAAATACATTTATGTTTTTTGTTTGGTCATAAGGGTGAAATAGTACTTTCACTACTCCTTTAGGTTGGTTTTGCATTTGACTGAAAGTGGG	tag94607_598
Bra-novel-miR0928-3p	A03	-	ACTTCGGTTCGGATTTCAGTTCG	-	1374928	1375201	TCCGAAAAACCCGAACTGAAATCCGAACCGAAGTAGCAAAATATCCGAACGGGTATTGAATTAAAAGTATGTGTAGTATCAATATAAATATTTTATATAAAATGAAAGATGTAAACTATAAATATAAGGTTAATTATCATATGTTCGGTTATTTTCGGATATCCATTCGGGTTCGGATATTACCCGTTCGGGTTCGGATATCCAATCTCTCCTAATTCAATACCCGTTCGGATATTTTGCTACTTCGGTTCGGATTTCAGTTCGGGTTTTTCGG	tag208476_13
Bra-novel-miR0930-5p	A03	-	TTACTCTATATTTCACTCTAC	ATAGAGTGGAATATAGAGTAAT	1432532	1432681	CTCCAATGCAACACTAAAATTTACTCTATATTTCACTCTACAATAGAGTAACTCATTATAGAGTTGAATTTGCTCCAATGGTTCACTCTATAATAGAGTTACTCTATAATAGAGTGGAATATAGAGTAATCTTGTTTTTTTACTCCAAAT	tag131566_226
Bra-novel-miR0931-5p	A03	-	GTAGTGATTAGTCTTTGGGCCT	-	1461463	1461768	TACGGGCTTCGTAGTGATTAGTCTTTGGGCCTAGAAACCCTTTGGAATCACACTACAGTTATCAAAAAAAAAACTATAGAGATTTCATCTTACTAAAATTTAAGGAAACTCAAAGGAGAATTTATAAAAGGGAAAATAAAATGAGAAGTTTAATATATTTAATAGTTTTACCCTGTCCTTCTGTAAATTTTTGATACGAAAAATGCAAAAACATATATTATACGTTACGGTTAATTTTTGTGACATGAACATCTATAATATTGTCGATCAATATTTTAAGGGCGAGTCGGCAACGGAGTATGGTGA	tag158330_147
Bra-novel-miR0932-5p	A03	-	TGACAGAAGAGAGTGAGCAC	GCTCACTCTCTCTATGTCATA	2095174	2095287	AAAAAGAAGTTGACAGAAGAGAGTGAGCACACAAAGGGGGAATTGTATAAAATTAAGTTTGTTGTATATAGTTGCTTTTGCGTGCTCACTCTCTCTATGTCATAACTTCTCCTT	tag232861_9259
Bra-novel-miR0934-3p	A03	-	ATCTGTTGGATTAATATTAAAAC	-	2164547	2164714	GACGGTGGTGGTGGGGGTGGGGGTTCAGCAAGATGAACAGAGGGAGAGCGAGAAGAGGGGTTTTATAGTGTGTTTGGGTTTTTTTTGAGAGAAGTGGTTCAGTTGTGCTCTTCCATGTTGTCTTTTTTTTTTGTCATCTGTTGGATTAATATTAAAACGGGTAAAATG	tag106973_33
Bra-novel-miR0936-5p	A03	-	GAAAGACGATTGTTTTCTGGCAC	-	2329092	2329214	TATGAACGACGAAAGACGATTGTTTTCTGGCACATCGTGCTAGACTATCCGCCTTTTGATTTTCCGTCCGGGGTACATGAATGATCTCTGAGCTAGTAAAACGTGTCTTCAGTAGCTTTATGT	tag87323_11
Bra-novel-miR0938-3p	A03	-	GTTATCCGTTTTGATTTGAACCA	-	2395269	2395419	TCTGGATTTTTCGGTTCGAATAAAAATAGATAACGAATCAAAAGTCAAACTCTATATATATTATTTTTATATTTACGGATAAAGTTGAACAAAATATTCATAAATTTTGATTCGATTCGTTATCCGTTTTGATTTGAACCAAAAAATCTGG	tag243314_1117
Bra-novel-miR0939-3p	A03	-	TTCTCCGGTCTTGTGTTGTGA	-	2450597	2450720	GACCAAAAGAATACGTACAAAAGATTTGGAGAGCCGCATCACTTGTTGGAAAATCCACCTTGTAAATGTGGTTAACACCATGTGCTCTAAAAATTCTCCGGTCTTGTGTTGTGATTATAATCCG	tag11128_146
Bra-novel-miR0940-3p	A03	-	ACTGACTCACTGATATATGAAA	-	2654766	2655068	TATACGCATACATCATTTATTAACGTGGGTCACCTAGGTTAATTGAATTATTGAGGTCTGATCAGCCGATGGTATTTTTTTTGTTTTTTTGCTTTTTATTTATTTATTTGGGTCAAGTAAGCAAAAATCCAGCCTAGAATTTCTATTGTTTTTGTGAAGTTCTTCGGTTTCTATTTTCCATTAAAAACCCCGATGGATATACATTGCAAAACTAATAACACAATGTAAACTTAATGTTTGGAGATTTAAAATAGATATGAAAATAACAGTCACTGACTCACTGATATATGAAAATTCTAGTTA	tag332447_14
Bra-novel-miR0941-5p	A03	-	ATTCATAAATCAGGACAAGACCA	-	2717084	2717350	TTTTTGAAACATTCATAAATCAGGACAAGACCACGTCATGTATTGATGTTTTGTGATGGATTTTTTTGTGATGGATATAAGCTGCTTATTGGGAAGTTATAGTGGATTGTGTTGTGTGTATTTGATGTAAGACTAGCATCCTCAGCTTGTGGATTGTTCATTTCTGCAGAAGTGTTATGGTTTTTTTTTTTTTTTTTTTTTTTTTGAAACATTCATAAATCAGGACAAGACCACGTCATGTATTGATGTTTTGTGATGGATTTTTTT	tag205687_291
Bra-novel-miR0942-3p	A03	-	TTTGTTCCCAAAGTAGCACTCA	-	2971578	2971859	TTTCAAACCTCCGGCGTATACTCCGGAACAAGACGAGTCTTCAGCTCCAAAGGACCAAGCTTGGTTCGATAAGAAAACAGAGGAGGAGCTCGAGGATCTTGAGGACGACAAAGATCTCGACGATGATCGCTTCCTCGAAGAATACAGGTTTGCAGATCGAATCAAACATTCTAATTTTATATTACCATCTTAGTTGAACCTAGTGAACGCTTTTGAAGAGAAAAAGACTAGAATAGCACCAAATCAAGTTTTTGTTCCCAAAGTAGCACTCAAGGCTAAAAG	tag326682_555
Bra-novel-miR0943-3p	A03	-	TGGATTTTTGGTCGCTGCCGCTA	-	3102980	3103236	ACGCGGAGTCTAGCGGCAGCGGTAAAAAATTGTGCTATGACGGAGAACAAAATAACAGAATCAAGAGTTGAAATAGACGCGACTGGATTCCCGGAGACTTGAAAAACGAGACGCTTGTGTCGCTTATAATTTCAGCGTCCCCTTTACTTGTCGATAGTTGACTCTGCGACTGAAAAATAGGTAAGCCATATCTCACCGGCGTCTGTATTGCCGTGATAAAATGTTGGATTTTTGGTCGCTGCCGCTAAAAGTGGCGG	tag208773_13
Bra-novel-miR0944-3p	A03	-	GTAGACTTTTTGCTGTGGCTTTA	-	3116019	3116266	ATGGCTGATTTGACTAGGCCATCAGCCTCAGAGACCAGAGTTAAGAAAACGTGGAATGAAACAAACACAAATTAATACAACAAAAGGATGAATGAGACCAAGCCTCTAATATCATCAAACAACTATCATAGAGCGACTGTTGAGGCATTCGATGTAACTAAGGGTCCGATTGGTAATGGCTATAGCTTTAAATATTTTACTGTAGAAAAAAATCTGTAGACTTTTTGCTGTGGCTTTAGATTTTATTG	tag117402_7914
Bra-novel-miR0945-3p	A03	-	AATTGGAGAATAAATGAAAGGCT	-	3644385	3644731	CTCCCCAAACTAGCCTTTCATTTATTCTCCAATTAAATAAACCAACCATAATTCAACAACCTACATGGCCCACAAAACAACCTTAACTTTTTAACGTTACCCATCATATACACGATTTTTAAATGTAATATCACAAAAAAAATCATCGAAAACGAACCTGAATTGCCTATTTTTTGAGCTTCAAAAAACGCTAATGGAGGATGAGAGGAAGAAGCTTGTACGATGAAGAAGGAGACATGTGGGTCAGGAGAAATCTGATTGGTTAAGGTTGTTTTGTGGGCCATGTAGGTTGTTGAATTATGGTTGGTTTATTTAATTGGAGAATAAATGAAAGGCTAGTTTGGGGA	tag38564_20
Bra-novel-miR0946-5p	A03	-	TCTAGTATGGATAAGCGTGAACT	-	3718360	3718496	AACACTTGGATCTAGTATGGATAAGCGTGAACTCGATGCACCAATTGAACTTGGAAGGGAAGCTCCACCTCCAGGTATCGAAATTGTAGAAGATGAAAATATCCGATTTCAAAATTTTCTTACTCGATTTAGGAATA	tag2743_13
Bra-novel-miR0947-5p	A03	-	CTCTTCTGTATGAACCTGGGTC	-	3952705	3952913	CTCTCCAAACCTCTTCTGTATGAACCTGGGTCATAACTGTTCAGCGGGCCCCACGCCACGTGGCGGCCCGCTATTGGTCAATTTTTTTTTTTTTTTAAAAATAACAAACGAAAAAAAAAAAATAATAATAAAATATTCAAATTATGAACCCCAACCAGGGGTTCATCAATGCGGATGGTCTCATGGCTCATGGGTTTGACAAGATGAGG	tag202148_12
Bra-novel-miR0948-3p	A03	-	CTTCTTCTGTAGCTGATACACT	-	4109526	4109891	GCTTCGCTAGTTGCTGTGGAGTTGCAGAGGTTGCCTCGTTAATTTTGGACTATTCTATGAAGGTTATTCAGAGATAAAGATAATACTGAAAATACTTTTATTGATTTTTCCTTACCCCTTACACCATCACATTACATCATATATATATAGAGGCAATAAGGAAGGATCTAGACCGCAGCCAGCTGTGACATCAGTAGCTGGCAATGGTCAATGCAGCGTATTTGTTATGCAGCTGTAAGGGTTGCTTTTCCGTACTCCTTGCGCAGCTCCTTGGCGTTTTGTTCGATCCCAAAACGACCGTTGAAGCTTCGTCCTGTTGTGTCTTCATAATAGGCTTCTTCTGTAGCTGATACACTTGGGCCATCG	tag269145_189
Bra-novel-miR0949-5p	A03	-	AATGATTGGATGAGAATATTTCA	-	4468270	4468492	GACGTGGAGGAATGATTGGATGAGAATATTTCATCTTACATGGCACCTCTAATTGAGTTCTAAATTAGTCTCTTTTATATAATAGGATCGTTTATACAACAACTTCCATCTACTATTTTCATTATAATTTTTTTTAAAAGCAAGATGTAAGCATGAATGTTTCCTAATCAATATTCCTTTGTCAAGTAGTCAAAAGTAGTTTCACAGAATCTATCCTCAGTCA	tag308037_23
Bra-novel-miR0950-3p	A03	-	TGGATTTCTCTTTAGAGCAAG	-	4503143	4503305	CGCTTTCCAGCTTGAACTCAAAGAGAAGCTCGCTGGAAGTCACCTCCTTTTCGACTTCAAATGTGTACAGATGCTGTGCTAGAGCTGGATATAACCTATGATGGCGATTTTTATACATAGCAAACACTTCTGTGGATTTCTCTTTAGAGCAAGCGTCATGGTC	tag261499_12
Bra-novel-miR0951-5p	A03	-	CGATTTGTATATGTTGTTAGATA	-	4595321	4595510	GGTCCACATTCGATTTGTATATGTTGTTAGATACATAAGTTGGTCAAACTATATGATATAATGATATGATATGATATTTTCTTTCCTTAAATAAAACCTACGGAATTACCATAAATGACTAATATATATATGACAATTAATGAGTTTAATAATAAAGATTTGATAACAATGTATATCTCCTTCATCATTT	tag284791_21
Bra-novel-miR0952-3p	A03	-	TTTTCAAATCTGTATTAAAATC	-	4670138	4670233	ATTGGTTGTTGTATTTTAATAGATTTGAAAATTCGAACTAAATCTAGTGTTATTGGTTCTGTGATTTTCAAATCTGTATTAAAATCATGTGTTATT	tag276187_46
Bra-novel-miR0953-5p	A03	-	TGGCTTTGTGTTAATGGATGGTG	-	4686035	4686149	TATATGAACTTGGCTTTGTGTTAATGGATGGTGACTTTCCAATGCTGTTTGGAGCAAGGGCCAATATACACGCACCAAATCACCACTGCAAACGGAAGCTGAAGGTTTGCTATGG	tag350197_12
Bra-novel-miR0955-3p	A03	-	TGACGGTATCTCTCCTACGTAG	TCGCAGGAGAGATAGCGCCATC	5099376	5099459	TAGATTTGCTTCGCAGGAGAGATAGCGCCATCACATTTTCTAAGAGTTTAGCTGATGACGGTATCTCTCCTACGTAGCTATCCT	tag305185_1089
Bra-novel-miR0956-5p	A03	-	ATCTGCATTAGTGAACTCCATG	-	5437803	5438074	ACCTAAGAGCATCTGCATTAGTGAACTCCATGGGGAGTTCACACAGTTTTCGAAAAAAAAAAAATATTAAAATAAACAAAAGCAATGAACCTCCCTCTTAGAAGTTCACTGCACTGAACCCGGATCATCACTGTAGCGGCCCGGGGTGTGTCGGGTTTTATTTTTTTTTTTTTTTTTTTTTAAAAACAAAAATCAAACAGAAAAAAAATAATAATAAAAAAATGTTTTGTGAACCCCTTCCAAGGGGTTCACTAATGCTGATGCTCTAACAT	tag345214_2628
Bra-novel-miR0958-3p	A03	-	TTTGGGAACATAAACTTGGTTTG	-	5642770	5642948	AGGATAGCACCAAACCAAGTTTATGTTCCCAAAGTAGCACTCAAGGTTCAAAGTCACAAAAATAGGTTTCATTAAAGAGGTAGTATAAGTATATATTTACCTCTTTAATGAAACCTATTTTTGTGACTTTGAACCTTGAGTGCTACTTTGGGAACATAAACTTGGTTTGGTGCGATCCG	tag41172_38
Bra-novel-miR0959-5p	A03	-	TGACTGGTTTAACCGCAGCGGTT	-	6239847	6239939	ATTTAGGGCCTGACTGGTTTAACCGCAGCGGTTGCGGTTGCGGTTGCGGAAGTTTGCGGATGCGGATGGTTGCGGTTTCTAGCGGTTTTAAGA	tag237348_1483
Bra-novel-miR0960-3p	A03	-	TTTGGTCATTTTAGTTTTTGAGT	-	6345587	6345866	ACAAAAATAGCACTCAAGGGGTGGAGTTTAGGATTCAGAATTTAGGGTTTAGGGTTTAGAGTTTAGGTTTTAGGGTTTAGAGTTGAGAAGTGAGGTTTTGGAGATAAGATTTCAAATTTTGAAAAATAGGGTTTAGGGTTTAGAGTTTAGGTTTTAGGGTTTAGAGTTGAGAAGTGAGGTTTTGGAGATAAGATTTCAAATTTTGAAAAATAAAAAAAATTAAATTTTTCAAAAGATAAAATGCTATTTTGGTCATTTTAGTTTTTGAGTACTATTTTTG	tag11342_13
Bra-novel-miR0961-5p	A03	-	CACAGACGACTTATAATTCAGT	-	6386479	6386645	ATTAATTTACCACAGACGACTTATAATTCAGTCGTCCACCAGACGACTAATTGTAAGTTGTCCAGGATTTACGAGGTTGACCAGAATCTCGGAAAAAAGTCCTGGACGACTTACAATTAAGTCGTCTGGTGGACGACTGAATTATAAGTCGTCTGTGTTTAATTAAA	tag209380_389
Bra-novel-miR0962-3p	A03	-	CACGTGATTTTATGTTTTTCTTA	-	6591774	6592047	AAACCTTGAGTGTGGAGAACTCTAAGATTAGTGCCATGCAAAATGCCGATCGAAACATGGTGGCCTCTGCAACAAGGGTATGAAGCCCTATTTGACTTTATTTGACACTGAAACATACATGAACCGCTTTGAATCCACCAAAGCTTATGAAGAGACTAGGTGAATCTTCGATAACATGCATGTGATTTTATGTTTTTAAGCTTATAAAGATATAAATTTACCGTTTTATTTTATCAGATAACACGTGATTTTATGTTTTTCTTATTATGTACTG	tag172890_12
Bra-novel-miR0963-5p	A03	-	ATTTGGAGCGGTTTAGAGCGGTT	-	6747786	6747879	ATTTGGAGCGATTTGGAGCGGTTTAGAGCGGTTTGAACGATTGTTGCAAAACGCCAGCAACCGCTACCAACCGCAAAAGCTGCGTTTGCGGGTG	tag244059_266
Bra-novel-miR0964-3p	A03	-	CTTCGAGTTCTTAGTTTTTTCTG	-	7161426	7161580	AGTTTGGTGAGCAGTTCCCGTGCATCGGGATTGTCTCACGAACAAAACTCGGGTCCCGCATATATTCCCGCTCCAGAAGAAGTTCAGCGCCGAGATAATGCAGAAGCTAGATCTTTTGATGTCTTCGAGTTCTTAGTTTTTTCTGCTTTTTAAAC	tag52411_11
Bra-novel-miR0965-5p	A03	-	AGTAGTAGCAGCCTCCGAGACTT	-	7634692	7634989	AACGTAACGAAGTAGTAGCAGCCTCCGAGACTTTCAATCACCGAAGGTGAACCCCATAAGTCTGAATGAATGTATTCTAGGACTTCTTTAGACGTATGCTTGCCCTTTGGGAAGCTTAACTTATGTGCTTTGCCCAAAACGCAGTTCTCGCAAAACTCCAACGTTTTTACGTCTTTCTCGTTTAAGTATCCGTCTTTAACTAGGATATTCATACCCTTTAGACTCATATGTCCAAGTCTAGAATGCCACCTCTTAGTCAGATCGATATCAGGTCTTGCGACTGCAGCTTCACCATTCA	tag28907_10
Bra-novel-miR0966-3p	A03	-	ATTGGTTGGTGAATCTAGAGGTT	-	7836432	7836677	ACCCAAGGGTTTAGGATTTAGGGTTTAGGGATTAGGGATTAGGATTTAGAGTTTAGTATTTTGTTGAGAATGTTAAAAATATTTTTTTTAATTACTACTTTTTAAATTTATTTATTTTAACCTTTTTATTTTAAAAATATAATATAACTTATAACTGAGAAAATATTTTGTTTCCTTTTTTAAAAGATTTCGAATATAAAATAAAACAATCCTATTGGTTGGTGAATCTAGAGGTTCACCCTAGGG	tag126190_142
Bra-novel-miR0968-5p	A03	-	AGCGGTATTCTGACGGACGTTC	-	8122615	8122809	ACAAGAAAACAGCGGTATTCTGACGGACGTTCCGACGGAAAATGAATTCCTCGGAATATACCGAGGAATTTCCGAGGCAATTCCGAGGAAACACAAAATTTGGCTTCCTCGGAATTTCCTCGGAATATACCGACGGAATTCCGAGGAAAATTCAGTTCGTCGGAATATTCCGACGGAATACCGAGGAAAATTCAG	tag288978_22
Bra-novel-miR0969-5p	A03	-	CTCCAATGTATGCCTCTATAAT	-	8195779	8195860	GGTGAAAATGCTCCAATGTATGCCTCTATAATAGAGTTCTTCTATTTTAGAGGAAAATATAGAGGAAAGTTACTTTTTGCCT	tag158240_16
Bra-novel-miR0972-5p	A03	-	CAGAATTCGAACCCAGGTGGC	-	8663303	8663582	CTCCAGTAGCCAGAATTCGAACCCAGGTGGCGGTAACCTTTACCACTAGAACTAGAAGCCCCGGTTAGCTTTATAATTTTTGCATGTCAAATTGCAAAACTACAACTACCACAAACTCCAAATAAATCTTATTATTCAAGTGATAAAGAGAAAACAAAAACACACTGCGACACTCAAAGATGATCCATCAAGCTTTGGCTCTCCCCCGTTTGGCTCACCCATTTCTCACTAGAGGTAAAGTTTCAGTTTTTCCTTCTGGGTTTTCGATTCTCTATCTTCC	tag42604_11
Bra-novel-miR0974-3p	A03	-	ATTATTATATGGAACTGTATC	-	8830103	8830249	ATTATTTAACTGATACAGTTCCATATAATAATATCATTTGTGTTAAATTGATACAAATGAATAAAAAGCATAAATAGTATGTACTTATTCATTTGTATCAATCTAACATAAATGATATTATTATATGGAACTGTATCAGTTAAATAA	tag191690_11
Bra-novel-miR0975-3p	A03	-	TGCGATGTGTATTGTGTGTGAC	-	9165000	9165290	AATCTTGAATGTAGCATACTTTGCACATGCGATGTCTAACAATTCTGTTCAAAATTGTATGAAATGATAGCACAAAGAAAAAGACTAAATCACAAGTATGGAATTCAAAGAAAAACCAAACCGCGTTAAACTTGATACTTGGTTGCTTGGTTGTGATGTCCCATGTGTGGTTGCGATTGAAGTTAGGATGCTAGAGAGAAATAAATGCTAGGGTGATAGATGAACAATGATTATAAAAGTTATTGAAGTAGAACTTGAATGCGATGTGTATTGTGTGTGACACCGATAACG	tag128982_28
Bra-novel-miR0976-5p	A03	-	TGTGATATCTCGACAGGTTC	-	9387699	9387871	GTGATGTTATTGTGATATCTCGACAGGTTCTGATCGACTTATTCAAAAGCCTTTCTTATAAATATTTTTTTCGTTTTTAATGAGTTTTGTTCTGAATTAATATCGAATCTGAGAATATGATGAATCTCATAAAAGAAATGGGTAATTTGCGACTGATATTATATTGATGTTTA	tag133229_29
Bra-novel-miR0978-3p	A03	-	AGGTAAAAAGTAGGATTCCTCTA	-	9510690	9510765	AGGGGAAAATATAGAGATTTGCTATTTTCATCTCTAAATATAGAGGTAAAAAGTAGGATTCCTCTATATTTTCCTT	tag289975_13
Bra-novel-miR0979-5p	A03	-	TATGAGCTTACAATTATGATATA	-	9582527	9582853	GTTGATTTATTATGAGCTTACAATTATGATATAGGAAATATTACATAGACGATTCGAAAACAAAACCTTTTGTAACCGGGAAAAAAAAACCATTTAACTAATTGACTTTTGTATAGCATTGCTATTCTTTTTTCCATAACGGATTTTCACAATATGGTTAGATACATATCCGAGCACCCAATTTCGTTTTTTTTCTCCTAACACTGTTACAAAGAATCATTATTCACAGTCACTTTCAAATAATGAGTAACCTAGTGCAAGTTCTTTTTCTTTAGGTATTTTTCATTACCCCGATCGATGCGGGTAGGCCTCGTAAAAGGGATTGGA	tag304691_11
Bra-novel-miR0980-5p	A03	-	GCGGTTTGGAACGGTTTGGAACA	-	9633479	9633556	GCGATTTGGAGCGGTTTGGAACGGTTTGGAACAGTTTGAGCGATTGTTGCAAAACGCCAACAACCGCTACCAACCGCA	tag148932_10
Bra-novel-miR0981-3p	A03	-	TTCTTTACTCTAAACTCTATTTT	GATAGAAAATAGAGTGATGAATA	9653363	9653514	GTATTCTATTTTAGGATAGAAAATAGAGTGATGAATAAAAAAAAACAAATTACTCTATATTTGGAGTAAATTCATTTTTCACTTTATTATAGAGTGAGAAATAGAATACCATTGAAGCATTCTTTACTCTAAACTCTATTTTAAATAGAGTA	tag338292_39
Bra-novel-miR0982-5p	A03	-	TGTTTCCTCGTAAGCTCGACGTA	-	10035074	10035170	GAGGAAAAACTGTTTCCTCGTAAGCTCGACGTAAAAGTAGCATCTTCTTTACGAGGAAATAGTTTACGTTTACTTAACGAAGAATTTTCGAGTCCAC	tag180250_10
Bra-novel-miR0983-5p	A03	-	AAGACGGTTCTTAGGTTTTCTTA	-	10113682	10113756	TTTTATTTAAAAGACGGTTCTTAGGTTTTCTTAGTTAAAATCTAAAAAAACTAAGAACCGTTTCTTAGCTGAAGC	tag40701_11
Bra-novel-miR0984-3p	A03	-	ACATTGGATTTTGAGTTTACTCA	-	10144073	10144335	TCATGAATAAACTATTGAACTCAAAATTCAATACATATTGCAGAGATTTTAGAATTCATCAATTTAAACTATCTTAAAATCTTGAAATTTGATACATTACAAAACATTAATAATTGATTTTAAATCACTAATTTATAACAAACAATTATTATTATTAATGTTTTGTAATCTATCAAATTTTAAAATTTTAAAATAGTTTAAGTTGATGGATTCTAAAATCTCTGCAGTATACATTGGATTTTGAGTTTACTCATTTATTCATG	tag56526_57
Bra-novel-miR0985-5p	A03	-	TGTGCGGATCAAGCGTTAGTGTT	-	10150869	10151219	CCCACACGGTTGTGCGGATCAAGCGTTAGTGTTAAAGTTAAGTTCAAAACAAATCTAGTGTTTAAGCGGCCTGAGATGATGAATGTAACTTTTAACTTTGTCTTATCTTCATTGCTGTTTTATGTCTACTAATAAAATAAAAAGCAATGCATTTAAATAGAGGACATATATATATTGAAGAAGGATTGGATAAATATATGTAAGATGATAAAGTTGCATATTATTATTACATGTATAAAGTTGGATATTATAAAATGTTCTACAGCTTATATATGGTCACATTCACCAATAGCAACTGCTTCATCACACTAGGCTTAATCTCACCTTCCTCCGCCACGATACCGCTCTGGC	tag127971_27
Bra-novel-miR0986-5p	A03	-	ATTGAATATACGAACCTGACGG	-	10207568	10207700	ATTAGAAGATATTGAATATACGAACCTGACGGGGGAATACCCTAAATCTCTAATAATTTAGACTTATTCATTTCTTCTTTATAGTTCAAGCTAAACTTAATTTCGTCTCCTCGTAGATTTAATATTTTGTATT	tag274315_13
Bra-novel-miR0987-5p	A03	-	GGCGAGACTCAAACTTAGTTATG	-	11033484	11033567	AAAAATTTGTGGCGAGACTCAAACTTAGTTATGTAACTTAAATCATCAAGTGTGGATTAAGTTTGAGTCTCGTTATATTATTAA	tag21815_15
Bra-novel-miR0988-3p	A03	-	AACGGCACTTAATATGAAACGG	-	11254386	11254626	TATACTCATTTTGTTTCATTATTTTGTTTCATTTTAAGTGTCATTTTGGATTTAAGCACACAGATTAGAAAAAAAATTAATTTTGTATAATTATCATATAAAAACACAACTACATATACACCTAACCATATTTCAATCCATATAAAAATAAATTATTAAATAAAATTAATAATTTTTACATTGAAAGTCGGAAAGAACACTTATTTCGTAACGGCACTTAATATGAAACGGAGGGAGTAAC	tag12599_13
Bra-novel-miR0992-5p	A03	-	ATATTAAAATAGAAGTCATGACT	-	12033183	12033544	AATATCTTATATATTAAAATAGAAGTCATGACTTCTTTTCATGTGTGATTTTTTTAGTTTGGACCATTCCTAGAAAATATCATATTTTACATAAGTTTAATTTCTAATTATATTTTATGATAATTTAAATTAAAACTAACTAATTTTTGAAAGTAAATTTAAAAAGATTTTAAGAAGATTTTAAAAAGATTTTGTTAGAACATTTTAAATATATTCATTTGTATTTCAAATAAAAAGATAAAGATATTAAAAGATATAATAATAAACTTATGTAAAATATGATATTTTCTAGGAATGGTCCAAACTAAAAAAATCACACATGAAAAGAAGTCATGACTTCTATTTTAATATATAAGATATTA	tag343771_11
Bra-novel-miR0993-5p	A03	-	CTGTAAGAGAATTTGAGTGTG	-	12200281	12200406	GGTTGTAACTCTGTAAGAGAATTTGAGTGTGTTCCCCTCGTCATCATCTCTTATAATTAGGGTTTTATTATTTGGCGTTATCAGTTTTATCATTATCACATTCACTTCTTTTTTATTGTTGTAATA	tag236596_21
Bra-novel-miR0995-5p	A03	-	GCGTTTGCGGTTGCGGAAGGATA	-	12609674	12609989	GTTCCAGCTAGCGTTTGCGGTTGCGGAAGGATAATTTTTTTTTTTTAAACCATATAAATACAAAAATAAAAATAAAAATAAAATTTTTAAAATGGAATTATAAAAATACTAAAATATATCTATTATATTTTAATTAATATTATAAAATTTTAAAATAAAAATATTTTCTATAATTTAAAAAATTTAAAACTATAACTTTGAAAATATAATTTACATATTTATTATAATATTATGATTTTTGATATTTTTATAATTATATAAAATGTAAATATTGTTAATTTATTATTTAACCGCTGCTGTATTTGGTAGTTAACCA	tag190489_13
Bra-novel-miR0996-3p	A03	-	ATTCCGGATTTGTGGCCGCTAC	-	12719353	12719461	CTCGGCATGTGAGTCGTCAGTCGGTGACTGGCCTGGGATAGGATTTTGTTGTCGCATGGTCCTCAACAAAGTCGCGCATTCCGGATTTGTGGCCGCTACAACGTCCAAG	tag119105_13
Bra-novel-miR0998-3p	A03	-	ATTCCGCTTAAAACTCCACCCTA	-	13415613	13415733	TGGGAGTTTTTAGTATGGAGTTCTTAACGGAATATAAGAAACTGTCTTTTAGTTTTTTTTAGTTAAAAATTAAGAGACGGTTTCTTATATTCCGCTTAAAACTCCACCCTAAAAACTCTCC	tag255467_10
Bra-novel-miR1000-3p	A03	-	CTTCCGCTAAGAACCCCACTCTA	-	14227820	14227905	CCCGGAGTTCTTAAGATGGGTTCTTAGCGAAAGTTAAAAAAATTGTTTCTTAACTTCCGCTAAGAACCCCACTCTAAGAACTCCGG	tag48393_150
Bra-novel-miR1002-5p	A03	-	TGACTGGTTTAACCGCAGCGGTT	-	14824363	14824443	ATTTAGGGCCTGACTGGTTTAACCGCAGCGGTTGCGGGAGTTTGCGGATGCGGGTGGTTGCGGTTTCTAGCGGTTTTAAGA	tag237348_1483
Bra-novel-miR1003-3p	A03	-	AACAATAGTAGACGACTTAACT	-	15134880	15134963	TGACGACTGAAATGTAAGTCGTCTAGGTTCTTTGGAAATTTTTTTGAAACCAAACAATAGTAGACGACTTAACTTTCAGTCGTC	tag146918_13
Bra-novel-miR1004-5p	A03	-	ATCTGTTGGATTAATATTAAAAT	-	15141159	15141374	TTTTTAAGTCATCTGTTGGATTAATATTAAAATAATCATGCCTTACACAAAGCCGGCAAAGGAACAAAGCCTTTCCGGAGCCATAAACCGACGAGGTAAAACAACACCCTTCGGAACCAAGAGTAAAACAACAACAAAGAACATAACTTATGCTAAAACAAGGAAGGGATGTTAAATTGTTAATATTTCAATTATGTCTTACACATGACTGTATGG	tag124597_28
Bra-novel-miR1005-5p	A03	-	ACTGGCCTTGATTAATCTTAATT	-	15303306	15303388	AGATGGGGGCACTGGCCTTGATTAATCTTAATTGCTTAAAGAAAATGAAGAATGAGACGGGGGCACGTGACCCCGTACGTCTC	tag251619_69
Bra-novel-miR1006-3p	A03	-	TGCGGATGCGGGTGGTTGCGGTT	-	15391792	15391871	GTCTGACTGGTTTAACCGCAGCGGTTGCGGTTGCGGTTGCGGGAGTTTGCGGATGCGGGTGGTTGCGGTTTCTAGCGGTT	tag265189_152
Bra-novel-miR1008-3p	A03	-	GATGTGGACGCTCTATGGAGCTT	-	15921536	15921846	GGGACCTTTTGAAGCTCCATAGAGCGTCCACATCAGCAAAAAAAACTTCTCCCGAAAGATGACACGTGGCATTTTTATAAAACGGTAATGTTACATTATGAAGATAATCCGTCTTTTTTTAAGTGAAAAATGGTAGTCTTACATATGTTTAATGTAGTTTTTCTATTTTTTATGCTGTATGTTTACATGTTATTTATAATTTTTGAAAATTAGTAATATTAAAATATAAAACTATATTTTATGCCACGTGTCATCTTTCGGGAGAAGTTTTTTTTGCTGATGTGGACGCTCTATGGAGCTTCAAAAGGTCC	tag84523_52
Bra-novel-miR1010-5p	A03	-	AGGACATTGGACTCTGAATCCA	-	15993803	15994134	TCTAGCGGTTAGGACATTGGACTCTGAATCCAGTAACCCGAGTTCAAGTCTCGGTGGAACCTTATTTTTTTTCCTGGCCGGCGATTTTTGTGCCAAGTGCCAACCTTTAATACAAACCCGGCCAACAACAGAAACTCTGTTAAAATCTCCACTGATTTAATCTCTCTATGGCGAATTTTTCATTTTTTTCTTTTTTGGAACATGGAGAATCTCTACTGCATGATTCCATTGAAATGGTTATTACTTCACATGAAATCTAGAAAACAGTGAAGGTAATAGTCAGAGATGCTGACATGGACCTCATGACTGAGTTCAAGCTCCGAGTCGCTGCT	tag87928_1531
Bra-novel-miR1012-3p	A03	-	ATCGACTGTATGCATTGGGAGT	-	16906193	16906444	TACCGCAGCTATTCGTCAGTTGGCGTATGGTGGTGGGGCTGACACCGTTGACGAATATGTCCGACTAGGTGAAACCACAGCTAGAAAATGTTTGCACCAATTTACCAACGCAATCATCCACTTATTTGGTGATGAATACCTTAGATCTCCTACTCCGGAGGATCTGCAAAGACTACTTTATATTGGGGAACAACGTGGATTTCCGGGAATGGTTGGAAGCATCGACTGTATGCATTGGGAGTGGAAGAATTG	tag64792_4246
Bra-novel-miR1014-3p	A03	-	AAGCGTGGTGAATCTGTCGGT	-	17175393	17175558	TCATCTCTGGCTCTCATTTGGTTGTATCACGTCTTCCTGAGCTTCCGTGGTGAAGATGTACGCAAAGGCTTTCTTAGTCACGTTCTGAAAGAGTTCAAAAGCAAGGGAATCAATGTTTTCATTGATAACGAGATCAAGCGTGGTGAATCTGTCGGTCCAGAGCTTG	tag288901_208
Bra-novel-miR1015-5p	A03	-	TTATGTCGATCTGCTTTCAGG	-	17279805	17280152	TGTTGAGATGTTATGTCGATCTGCTTTCAGGAAAAAGGCTGCACCTGAAGGTTTTGAGGAGCTTGTAGCTAAAGTTACAGGACTTGCTGGTAGTCTTCCTTTAGGTCTTAATGTTTTGGGTTCATCTCTACGGGGAAGGGACAAGGAGTACTGGATGGATTTGTTGCCAAGGCTTCAGAATGGTTTAGATGGGAAAATTGAGAAGACATTGAGAGTCAGCTACGATGGATTAACAAGCGAAGAAGATAAAGCGTTATTTCGCCATATTGCATGCCTTTTCCAGTGGGAAAAAGTCACATACCTGAAGTTGCTGCTCGCTGATAGTGGGTTGAGTGTTACGGTTGGGCT	tag188158_10
Bra-novel-miR1016-3p	A03	-	TGTATTGCTGCAGTTGGACGC	-	17280599	17280886	GGAGAGCTTTGACCGATGTAGCCAATACTCTCGGGTATCATTCAGTAAACTGGTACGGTTTTATGCATCATTCATTCTTTTGAATAAAGGTTAGACTTCTGGTTGCTAGGGGGTGATATTATCTTTCTTATTGTTAGGGGTAACGAAGCTGCAATGATTGAAGAAATCGCCAATGATGTTTTGGATAAACTACTTTTAACTTCATCGAAGGATTCAGAGAACTTTGTGGGCATCGAAGATCATGTTGCAAAACTGAGTGTATTGCTGCAGTTGGACGCGGAGGAAGTG	tag22180_16
Bra-novel-miR1018-3p	A03	-	CAGGTACATGATGGAGTTCGGTT	-	17447508	17447754	AAAAGAGTATTTATTATCATCTATCATGTGCCCATCTTAAACCCAATCCTCTCTGTTCTCTCGTTATCCAATCATCTTCGCGGGTTGATGATAACAGTGGAGTGCGACGGCGACGACGAAGGATGGCGGTGAAGAAGGCTAGCGAGATGTTTTCGAAGAGCTTGATCGAGGACGTTCACAGATGGGGATGCATGAAGCAGACGGGCGTGAGCCTCAGGTACATGATGGAGTTCGGTTCCACTCCCAC	tag3561_10
Bra-novel-miR1021-3p	A03	-	TTAAACCAAGGATATTAGAGACA	-	18317168	18317484	TAGGGTTTAGAGTTAAGGAGGTGGGGTTTTGGAATTAGGGTTTAAAATTTTATAAAAAATAAATACTAAAATAAAAAATAAAAATTTATAAAACAGTTTCTAAAATTATTTTTAAACTATAAAAAGAAAATTTGAAAAAAAAAATAAAAAAAAATTCAAAATTTTTTTTTTAAAAAAAATTATAAAAATTTCGAATCTGAAAACATATAATCTAAAACTATAAAATTTTTATTTTTTTATTTTTTTTATTTTTATTTTTATTTATTTTTGTTTGTTTATTTAATTTAAACCAAGGATATTAGAGACATTTTACCCTT	tag214398_10
Bra-novel-miR1022-5p	A03	-	TATTTAAGATTGTGACATGTGTT	-	18407573	18407795	ATCAATTATATATTTAAGATTGTGACATGTGTTAATTTATCTCAAAATTTAAAATATATATACTAAGATATTAACAAAAATAAATTTTATTAAAAATCTTATTATATATTATTTGATAGTAAATTTTTTTTTTTAAAATCCTAATCAAAAGATTATTGCAAAAGATTAGTTGATAATAATTTTCCTTCTAATATTGTGACATGTGTTTAAATATATAATGATT	tag231867_10
Bra-novel-miR1025-3p	A03	-	ATTTTGTATGTCCAACTTGAACT	-	18950839	18950951	TGGGATATGTTAATATCCCAATACCTTCCCTCAAGTTGGAGCATACAAATTTTGTATCTCCCTCAAGTTGGAGCATACAAATTTTGTATGTCCAACTTGAACTACAAGTCTTC	tag164377_10
Bra-novel-miR1026-5p	A03	-	AGAGATGTCTGGCTTGCAACA	-	18977196	18977322	ACTGTGGCAAAGAGATGTCTGGCTTGCAACATCTGAAATGTCACTTGGGTGGTGTAGGTTCAGATGTGAACATTGTCACATCTACTGTTAGAGATGTTGCAAGCCAGACATTTCCTTTCCCACAGTG	tag189187_14
Bra-novel-miR1027-5p	A03	-	GATCTATGTATTTGAATCTGATT	-	19401485	19401805	TTAATAGTGTGATCTATGTATTTGAATCTGATTGGCCAGAAATTTTGTCTTTCTTTTTCTATTTTTATTTTTGTTTTGTTCTTAAATATTTGATAATTTGTTTTCTAAGTAAATTTTCTTAGTTATATCTTATATAAAATTTTGTATTTTCGAGTTTATAATTTAAGTTTAGAGTTTTCTTTTTTGAACATAATAAGTTTATATTTATTTTAAGAATTGATGTTTAAGTTTGAAAATATTTGATTAATATCAAGACTATGATTTAAGATTTTGGATCAGAGTATGAAAATATTAGATTTGAATATTAGGTCTAAGATTTGT	tag47315_10
Bra-novel-miR1028-5p	A03	-	GTTTAGAGCGATTTGAGTGATTG	-	19477308	19477377	GTTTGAAGCGGTTTAGAGCGATTTGAGTGATTGTTGCAAACGCCGACAACCGCTACCAACCGCAAAAGCT	tag146230_10
Bra-novel-miR1029-3p	A03	-	CTGTAAAACGACTTATATTAAAA	-	19550217	19550475	CTCCCTCCGTTTTTTAATATAAGTCGTTTTAGAGAAACTTTTTTGTTCCAAATTATATGTCGTTTTCGGTTTTCTATGTAAAATTTATTAATAATTAATGTTGTATGACCAATGGTAATATATCTTATATTTTTCTATTGGTTGAATTGTGGTTAGGTAAATAATTAATGATGTTTTTGTCTAGAAAATATAAGAAATTAATGGTTTTCTTAATCTACGTGTATAGCTGTAAAACGACTTATATTAAAAAACGGAGGGA	tag338841_29
Bra-novel-miR1030-3p	A03	-	ATTTACTTGTAAGTCGTCTGGA	-	19646329	19646414	CGGACGACGTATATTTCAGTCGTCCAGACGACTTACTTGTAAGTCGTCCAGACGATTTACTTGTAAGTCGTCTGGAAAGTCTTCTA	tag141989_18
Bra-novel-miR1031-3p	A03	-	AACTGTCGTTTGTTGTCCGCATA	-	19789257	19789520	TGCTCTCATTTGGGCAATGAAATGTATGAGAAAACTAAGACAATAATTTGTTACTTTTACAACGGATTATTCTTAATTGGTAAAGATTGTTTTCAGAAGAATAACCAACCTTTGCAAACTATTTAGAAGACATAAAGAACTCGAAGACAAGTTTCAACAGCTCAGAAATCATTCATATACCAAGGATACAAAACTCAAAGGCGAACAATCTTGAACGCAGTGGAAGAAAATAACTGTCGTTTGTTGTCCGCATAGATGCAGAGC	tag77284_10
Bra-novel-miR1033-3p	A03	-	ATATTAAGTCTTAAGTAGTGTCG	-	19829499	19829670	TAATAATTTTTAACACTACTTACAACTTATTATAACTTTGAAATATTAAATTATTTGATATTTGGAAATAGTGATATAAAAAAATTTGTGTGTTTATATCGTCATTGTCAAATATGAAATAATTGAAAGTTTCTAAGTTATATTAAGTCTTAAGTAGTGTCGAGATAATTCA	tag65960_50
Bra-novel-miR1034-5p	A03	-	ACCGTGACGGAGGGTGACATATG	-	19829785	19829924	CGTTTAAAAAACCGTGACGGAGGGTGACATATGTTAAAGGTTTATAAGTTGAGGATTTATTTCACTGAATTTTTAGTTGAGGGTTTTTTTCACGATTCATCTTTAGTTGAGAGGTTTTATCATTAAAAGTCATTAAATGT	tag40392_197
Bra-novel-miR1035-3p	A03	-	CTCGACTTGAGCAAAGAGACTTA	-	20002539	20002908	ATTTTTTTTGCCCATGATCTTTCTTTGCCAATTCTCTTATATCTCTCAAATTTCTCTTATATTAGATAAAAAATGTCAGGGAAACCTACCTCCGATATATAAAAAAACAGATTATGAAAGACCTATATATTCTCCTTCTTCAATTTCAAAATCTTAATTCATAATTAGGATCATATTGAATGTATCCAGTGCTCATATCAATTTCTAAGTATGGATCTCAACAACCTATAGTTCTCAGTTGTTACTACGGCGGAGCACGACCTTGCTTCGTTGGAACCCGTTTAGAACTATAAAAGTTTGAGAACTTAAGGTCATGGTGAATTTCATGAGCTGAAAACTCGACTTGAGCAAAGAGACTTAAAAAAGAGAA	tag211691_28
Bra-novel-miR1036-5p	A03	-	ATAACATGGATCTGTTAGAAAC	-	20694640	20694842	TGAAAAAACTATAACATGGATCTGTTAGAAACAGAGGGAGTATAAGATATTTTAAGTAAAACACACTTATTAAATAATTTTTTTTAATTTCAAAAGTGTCATTAAAATTACGAACTAAAACATTGTCAACTAATTACAAAATAGAACTATTAAATTTGATTGATTACACAGTTTTTGATAAATTTAAAGTTACCTAAAAATAT	tag106530_96
Bra-novel-miR1038-3p	A03	-	GTCGGTATGTCGTCGGAATAA	-	21112805	21112994	AGGAAGTGCTTCCTCGGTATATTCCGAGGACCTCTCCGACGAACTGGTGGTCCTCGGAGTTTCCTCGGAAATTCATTTCCTCGGAATTCCGTCGGAAATTTCCGAGAGATTTCCGAGGAAAAATGAATTTCCGAGGAGTTATTTCTGAGGACATGTTTCGTCGGTATGTCGTCGGAATAACGTTATTCCG	tag211148_26
Bra-novel-miR1039-3p	A03	-	TGTTGACGGCGTGCTAAATTGGC	-	21168348	21168631	TTCGTTGAATTGCCAATTTAGCACGCCGTCAACAAATTTAACAGAAATATTTAACGTCGTTTATTGTTGGCGTTAAGTAAAACGACGTCGTTTGCAAATGAGATGAAACGACGTCGTTTTACATGATTTGAAATTAAAAATATGTAAACCCCTAGAATCGAACCCAGGTTGGTTGGTCAAATGACAAGGTATTTTACCACTGGGCTACTGGCACTTTCAATGTACTTACTAACATGTTTATCTGTTAAATTTGTTGACGGCGTGCTAAATTGGCAATTCAACGA	tag11496_44
Bra-novel-miR1040-3p	A03	-	CAGGGCCGGCTCTGCTTATTATG	-	21189471	21189683	AAATTGTTTGCTGATTATCAGGGTCGGTCCTGAGATTTTGGAGGCATGTAGGCTGTGTCTATGTAAAAATTTTTTTTTCATAAATTTGGAGACTTAAAATTTTTTTTCGGGAGCTTATTCGTATGTAATTTTCTTAAAAGAATTTGGAAGTCTGTTGCAAATGTTTCACTACGCATTTTCCAGGGCCGGCTCTGCTTATTATGTATTTGTAGT	tag290340_12
Bra-novel-miR1041-5p	A03	-	TAAAGACGATGTAAATTGACGTG	-	21513376	21513477	AAATTCGTCGTAAAGACGATGTAAATTGACGTGGCTTTTACGAGGAAATAGTTTTTCCTCGTAAAAGCCACGTAAATTTCGCGAGTGCTTTACGACGAAATA	tag69523_65
Bra-novel-miR1042-5p	A03	-	ATACCGTTATTCCGAGGACAT	-	21664402	21664475	CTGATTTTAAATACCGTTATTCCGAGGACATACCGACAATATTTGTCGTTGGAATTCTGGTGTTTTCTTGTAGT	tag83300_13
Bra-novel-miR1043-3p	A03	-	ATAGAGTGAACCATTGGAGCAAA	-	21690479	21690605	TAGAGTTAAATTTGCTCCAATTGTTCATTATATAATAAATTTACTCTATATTTCACTCTATTATAGGGTAATTATATTATAGAGTAATTCTATTATAGAGTGAACCATTGGAGCAAATTCAACTCAA	tag288424_71
Bra-novel-miR1044-5p	A03	-	TTACGACGGGCGTTTTACGACG	-	21779189	21779269	GAAACGTCGGTTACGACGGGCGTTTTACGACGAAACGTGTTTCGCGGTTCATTCGTCGTAACACCCCGTTTACGACGAAGT	tag330430_23
Bra-novel-miR1045-5p	A03	-	TTGGAGGAATATAGGATATGG	-	21814730	21814887	GGTAAAAAAATTGGAGGAATATAGGATATGGAGTGCAAATAGGGAATATTTGATGTGCAGAAAGTACAAATTCTCCCTGAACATTAACATTTATTTCTTTTATTCATTTCATGTTGTGTATATTCAGTTCCAAACATTATTCGGTTTTAGTTTTGCTG	tag74184_11
Bra-novel-miR1046-5p	A03	-	TGTGTTGAAGTGTAGCTCGATCA	-	21854714	21855054	CGTTTTTTGATGTGTTGAAGTGTAGCTCGATCAAGATATAAATAAATAAAAGGAGTATTTCGTAAAAAAAAAAAAGTAGAACAAACATTCAGTTACATATTATGTATACAGAAAAATGTTATTAATGGTATGATATATATCTTTAGTAAGAATAACAAAATATAAATAGTGAAAGTTAACATTACTTACAAACGAGAGTGAACAAAATACGTTTTCAAATACTCATTAATTTTAAAATGATTTTTAATTCCTTGCTAACTTGCTCACCCGCCAGTATTACTGAGATCTTTATAATTACTAGAGATTTTTCCGGGCTACGCCCGGGTTATTACCATAAATGT	tag207995_25
Bra-novel-miR1047-3p	A03	-	AGATCTGGTTATCGGTTGAACTA	-	22188881	22189180	TTGCATTTGAGGTTTAAATGATATAACTAGATTTCGACCCGCGCTTTCAAAGCGCGGGATTATTTTCGAAACATTCCAAATTTATTTGATATAATTTTGTATTTTAATTGTATCTACACTTAGATATTACAAATGAAAAATTATATTCAATGTTTTGAAATCCGACCCGACCCGCAGTTAAATTGCCAAATTGTAATCTATTTTTGTTTTCAAAAAAAAACTGTTATTTAAAAATTCTATAAAACCCGTAACAACCGCTAAAACCCGAGATCTGGTTATCGGTTGAACTAATAGATGACC	tag7852_72
Bra-novel-miR1048-5p	A03	-	AAGAACTGTCTCTTAGCCGAAA	-	22384360	22384579	AAAAAAAACTAAGAACTGTCTCTTAGCCGAAACTAAGAACTCCATTTAAAACATTAAAGTCAATCATGGTCTAAGTCAATTACATGGATCATAGTATTTTATATTATAATTAATTTTAAATTTAGAATACAAGAACGGACAATTTTGCAAATGGTGCTCGAAGTTAACCGTCTTATTTTGTTTACATCAGTTTGGTTAGCAGAGAGTCTTGATTGAGTCG	tag156897_26
Bra-novel-miR1051-5p	A03	-	ATTATAGAGGTGGATTTGCTC	-	23381805	23382016	AGAGATTTCTATTATAGAGGTGGATTTGCTCCAATGTATACCTATATAATAGCGTTCCTCTATTTTAGAGGAAAATATAGAGGAATCCTACTTTTTACCTCTATATTTAGAGATGAAAGTAGCAAATCTCTATATTTTCTCCTATAAATAGAGGAACTCTATTATAGAGACATACATTGGAGCAAATCCACCTTTATAATAGAGTTGCTCTA	tag164265_20
Bra-novel-miR1052-3p	A03	-	TTTAAAAGTTGTGACTATTCATA	-	23439496	23439629	TTCAATTATGTTGAAAGGTTATGTCTTTTGAAAAATATGTGTAGAGGCTTGTGTCTTTTCTAAAAGTTTTATGTTGTAAGGTTGTGTCCTTCTAAAAATTGTTTAAAAGTTGTGACTATTCATAAGTATCTTTT	tag26719_14
Bra-novel-miR1053-3p	A03	-	CCACTTCGTGATGACCTGGCATA	-	23498586	23498707	GGATTATGCTTATGAGAGAGTGGTTCGAGAGTGGGCTAGGAGATGGGTCTAATGGGCTGCGAATTGTTGATTTTTTTTTAATTGCAAGCCCACTTCGTGATGACCTGGCATATTGGTTGGTC	tag344721_11
Bra-novel-miR1054-3p	A03	-	AATAGAAGACTTTCCAGACGAC	-	23501546	23501647	TTACATGTAAGTCGTCCAGAAGAGTTTAATATTTTTAGCGGGAAATTAAATATTTTTAGTGGGAAACTAAAATAGAAGACTTTCCAGACGACTTACAAGTAA	tag128121_10
Bra-novel-miR1056-3p	A03	-	GAACCGATTGGGACCCGAACC	-	23567208	23567296	TTGTACTTTCGGGTTCGGGTCCCAATCGTATGTACAAATCAGGTATTTTTAAACCGAAGAACCGATTGGGACCCGAACCCGAAAGTACA	tag281329_234
Bra-novel-miR1057-5p	A03	-	TTTGAAAAGATGTAACCTCAATT	-	23594306	23594539	TTGAGGAACATTTGAAAAGATGTAACCTCAATTTTGTATTAATTAAAAGAAGCCCCAATGCATAGGTGGCACTCTGTGTTCGCATGCTTTTATATAGGACGTTGTCCTCGCATGCTTTTGAATAAATTATTAGTTACTTATATTGTTTAATAATGTAATATAGATTGCATTGATAACAACTTATCTATCCCTTATATATTAATTGAGGAACATTTGAAAAGATGTAACCTCAAT	tag51204_10
Bra-novel-miR1058-3p	A03	-	GAAAACGACATATAATTTGGAAC	-	23737473	23737700	TACTCCCTCCGTTTTTTAATATAAGTCGTTTTATAGCTATACACGTAGATTAAGAAAACCATTAATTTCTTATATTTTCTAAACAAAAACATCATTAATTATTTACCTAACCACAATTGAACCAATAGAAAAATAGAAGATATATTACCATTGGTCATACAACATTAATTATTAGTAAATTCTACATAGAAAATCGAAAACGACATATAATTTGGAACAAAAAAATTC	tag346214_44
Bra-novel-miR1060-3p	A03	-	TTAAGTTGTGTTGATGAGAGATA	-	23839346	23839462	TTCTTCTTGTTATTTTTCATTTTAGTTTAAATTTTATTTGATGATGTTGTTTTGTATCTTTTTGTTGTTTCAGTCTATATGAAGTTAAGTTGTGTTGATGAGAGATAATGAGAAAAG	tag126685_11
Bra-novel-miR1061-3p	A03	-	TCTGGGTGTTGTTCGTTTGTACA	-	23974769	23974869	CCTGTTCGTTTGTACATCTGGAAGGTGCATCCAGATGGATCAGTCAGATGGATCAGTCAGATGCTCTATCTGGGTGTTGTTCGTTTGTACATTTGGAAAGT	tag165876_50
Bra-novel-miR1062-3p	A03	-	ATTGTTTGGCAATATGGATAGTA	-	24079493	24079629	TTCTCTTAACTATCTAAATTCCAACAATTATTAGTGTCAAAACCAATCAACTATTGTACTAATAAACTATTATCTATATTATTAAAGTTGAAGTACACATTGAGATTGTTTGGCAATATGGATAGTATATTAAGTGA	tag37283_48
Bra-novel-miR1063-3p	A03	-	ATAGATTATTTAGGAACAGAG	-	24214281	24214542	ATAATACTCCCTCCGTTCCTAAATGATCATGTTTTAGAAAAATATTTTGTTTCTAAAAGATCATATTTTACATTTTCAATTATTAATAATGGCAAATTGTAAACTTCAAAAACATTAATTGTGTTTACTGGATTTTGATTGGTTAAAAATCATAGGAAATAGCTAAACACAGAAAATCATACATTTATTACAAAATTTTAATGTTTTCTAATAAGTGTGAAATTCTAAAACATAGATTATTTAGGAACAGAGGGAGTACATT	tag52963_33
Bra-novel-miR1064-5p	A03	-	CATCTCTAATGTATAACTCCATT	-	24260289	24260555	GTTGTTAGAGCATCTCTAATGTATAACTCCATTTTTTCCTCCAAAATGGAGTAAAAGTAAAAATGGAATAAAATTGCTTCAACCCTACTTCATTTTTCACTCCATAATAGAGTGATGAACAAACAAAAAATAGATTACTACATTTATAGAGTAAATTTCATTATAGAGTGAGATATGAAGTTGAGTTGGAGCATTCCTTACTTCATATTCACTTTTACTCCATTTTAGAGGAAAAAATGGAGTAGATATGGAGATGCCCTTAGAGCA	tag154706_15
Bra-novel-miR1065-3p	A03	-	AACGACTTCCCGGCCCTCGGC	-	24482830	24483004	ACACGTACCGCGCCGAGGGCCGGGAAGTCGTTAAATCTCTTGTGTCTTTACTTTCAGTACTAGACCGATTATTAGCTTAGGTTACTTAGGTTAGGAGTTATCTTGACCTAGGTCTAGTACTGAAAGTAAAGACACAAGAGATTTAACGACTTCCCGGCCCTCGGCGCGGTACGTG	tag340046_12
Bra-novel-miR1066-3p	A03	-	ATTATAGTTTTGGTGTAGTTCCA	-	24641346	24641550	GGGATCAACATGGGACTTATTGGACCTATAGTATAACTTCTTTAAATTAATACTCTATAAATTAATATACGCTAAAAAACTCTATAAAATAATATAATTTTATAGTCGTATATTGAGTTTTTGGTTCAATTAGTATATCGATAAATTAATATTTCTATAAATTAATAAAAAAATTATAGTTTTGGTGTAGTTCCAACATTATTAA	tag20366_24
Bra-novel-miR1067-5p	A03	-	AGGTGGCTAAAGATCGAATTGAC	-	24935499	24935679	CCGAATATCTAGGTGGCTAAAGATCGAATTGACAAGAATGCTTCCAAATATCCAGATACTTGATATGTGTCCACCCCTATTTACGAATATAATTTTATTTTCTTTTGATGAAAAAATGACTAATGTCAAGGTCTTTTTTATTTTAAATAAATTTTAATTTTATCTTTCATGTATTATTCTG	tag151263_11
Bra-novel-miR1068-3p	A03	-	CTTCCGCCACTTGGGTTCAACTC	-	25008844	25008922	TTACCAACGTTGAGTTGGCCTAGTGGTAAAGGGGTTGCGGCTGTAACTTCCGCCACTTGGGTTCAACTCACGGTGGGAG	tag69337_16
Bra-novel-miR1069-5p	A03	-	TTTGCTCCAATGTATGCCTCT	-	25033668	25033851	TAGAGGTGGATTTGCTCCAATGTATGCCTCTATAATAGAGTTCCTCTATTTATAGGGGAAAATATAGAGATTTGCTATTTTCATCTCTAAATATAGAGGTAAAAAAGTAGGATTCCTCTATATTTTCCTCTAAAATAGAGGAACTCTATTATAGAGGCATACATTGGAGCAAATCCACCTCTAT	tag350816_53
Bra-novel-miR1070-5p	A03	-	AATATGAAAGCATAATATCTGA	-	25126546	25126790	AAATTTTATTAATATGAAAGCATAATATCTGAATACAAAGTTGGAGTTAACCACTTAGGTGGATAAACTTTAGGCTTTCTACAACAACATTTACTTTTGTCAAACGTAATGGAAATCAAGCCGCGCATGAAATTGTTCGCCATGGTCCAGCAAATTCTATTTTTGAAAATTGTAAAGTTTATCCACCTAAGTGGTTAACTCCAACTTTGTATTCAGATATTATGCTTTCATATTAATAAAATTTA	tag15508_14
Bra-novel-miR1071-5p	A03	-	ATATATATCGTGTAACTTCTCTT	-	25272270	25272489	GAATGTACACATATATATCGTGTAACTTCTCTTGCTTTAAATCATATATTATATGATAAAAGTGATAATATAAAACATTAGTTTCAATGTTTTTATGATTAAATGTCAAAATGGTAAATATAGTAATAGTAATGATTAAGATTTAGGAGTGATATTTGAATAAATAAAGGAATTGAATAAATTATTGTTAGAGAAATATATGATAACATATTGTTAGTCT	tag173616_11
Bra-novel-miR1073-5p	A03	-	TTTTGTAATGATCTTTTTGTAG	-	26097287	26097532	CAAGTTGTAATTTTGTAATGATCTTTTTGTAGAAAATCCGCACTGTTGAACAAGATGGGAAGACCATCAAACTCCAGATTGTAAGTTTGTCCTGAGTCGTGTCAGACCACTCAGATTGAAATTTTGTATGCTCACTCTGTTTTATTATTATCACCAATTATGCAGTGGGACACGGCAGGTCAAGAGCGTTTCAGAACCATCACCAGCAGTTACTACAGAGGAGCTCATGGGATTATTGTATGCTCG	tag248808_173
Bra-novel-miR1074-5p	A03	-	TTGCGGTGCGGTTTTAACAGTTA	-	26141623	26141728	AGCGGTTTAATTGCGGTGCGGTTTTAACAGTTATAAATATATATAGATATAAAATATATATAAAAATTTGTGTTACTGTTAACTGCGGGGCAGGGCGGGAAGCGGG	tag242174_12
Bra-novel-miR1075-5p	A03	-	TTTCTTACTCTAAACTCTATTTT	-	26205252	26205322	CATTGAAGCATTTCTTACTCTAAACTCTATTTTAAAGTGAAAAATAGAGTGGGATTGGAGATGCTCTAAGT	tag139126_111
Bra-novel-miR1076-5p	A03	-	CTTCCTGGAAGTCGTCTGGACTT	-	26666370	26666677	GTCGTCTGAACTTCCTGGAAGTCGTCTGGACTTCTTAGAAGTCGTCTGTACTTCTTAAAAGTTGTCTGGTCTTGTCTACTCAAGTGGAATCCAAGCTTGTCTTTGTAGATGAATGATCTATAATAGTTTTGTTTGTGATCTGTTTTATGAATTGCATGTATACTCTTTTAGTTGTGAATTTTTTGTAAAATCAGTAATAATATTTTCCAAGATGTATTAAATGTGCTAACAATGTGTTTACACATTTACAAATCAATGAAATAATAGACACAGGAAGTCCAGACGACTTTTAGGAAGTCTAGACGACT	tag124738_21
Bra-novel-miR1077-3p	A03	-	TTTCAGATCTGGATTTAATATGC	-	26670072	26670443	AATTTTCTGAGCGTTTTTGGTAAGTTTTAGTCTGATTTTTTTTTCATTTGGTAATTTCTTGTTTATAAAGTTCTTACTTTTTTCCCAAACTAAAACTCCCAACCCACTCTAATCTCTTTTGACTTGAAAACACCAAACTTATATGAATTTTTCAATTTTGTCTCATGTCTTTGTTACTAATCTGTTTTTTTTTGCAGGTTTTTAATTATTTGGTACTAATCTTCCACTAATTTAAAAGTAGATCTATAATTTTTAGATATGTATTTTTGTGTGTTTCTTTGTTTTTTTTATGTAATTTTTTTCTGTTTTTTAGATTTGAAGTTTTTAATTTGCAGGTTTTTTCAGATCTGGATTTAATATGCAGTTTTTCAG	tag3370_31
Bra-novel-miR1078-3p	A03	-	TAGGTTAGAGCTAGGATGTTTT	-	26708505	26708684	AGTTTATTATTGAGAATTCTGTGTTCTTATCTATTTCCTGTGTTTCTCTACATGATTAATCTGAAATCCAATATGGGTTTAAGAGGAATCATGGAGATTAGTGAGTAATCACCTTTGGAATTCATGGGTTAGGGAGATTAAGGGTGATTAGGTTAGAGCTAGGATGTTTTAGTGTAGATC	tag2007_24
Bra-novel-miR1079-3p	A03	-	TTTAGGGTTTAGTATTTTGCT	-	26815864	26816154	TATCGTCGTCAGGAAAACACTAAACCCTAAATCCTAATCCCTAAACCCTAAATCATAAACCCTATAAACCCTTGGACAAACTCTAAACCCTTGGATAATTCATACTCTAAATATCAAAAACACTAAATCTTAAAACCTTAAACCCTAAATCCTAAACCCTTGAGTATTTAGTGTTTTTGATTTGAAGTTTAGGATTTATCCAAGGGTTTAAGGTTTACCCAAGGGTTTAGGATTTAGGGTTTAGGGATTAGAAATTAGGATTTAGGGTTTAGTATTTTGCTGAAGACGTTA	tag116601_58
Bra-novel-miR1081-5p	A03	-	AGTGGGAAATGGAGTAATGAACA	-	27091913	27092025	GAGAAAATGGAGTGGGAAATGGAGTAATGAACAAAAAATAAAAAGATTACTCCATTTATAGAGTAATGCTTTTATTTTTTGTTCATCACTCTATTTTCCACTCCATTTTCTCA	tag258041_51
Bra-novel-miR1082-5p	A03	-	TGTGGGAATGCTGTTAAAGGGTG	-	27222948	27223298	CAGCTTGTCCTGTGGGAATGCTGTTAAAGGGTGAGGTCCTGGGTTCGAGGCCCACCAACAACCTAATTATGGAGTTAGTGAGAACTCATAATAGAGGGGTTGGGGTCGGCGCGCTGCAGCGCTGTGAGCCTGGGTCCACGGGCAGGTAGTTCCCACGGGGCGGTTGTCACAAAAAAAAATCGACTTTTTTTTGTGACAACCCCCCGCTCACTCGATCCCCAGGCTCACAGCGCTGCAGCGCACCGACCCCAACCCCTCTATTATGAGTTCTCTCTAACTCCATAATTAGGTTGTTGGTGAGCCTCGAACCCAGGACCTCACCCTTTAACAGCATTCCCACAGACAAGCTGT	tag171999_228
Bra-novel-miR1083-5p	A03	-	TCTTGTCTAGTGATCTCCATAG	-	27456421	27456495	CCTCTGTACTTCTTGTCTAGTGATCTCCATAGCTCTTTCGCCGTGGGGATCTCACAGTAGACACGGTACAATGGG	tag221164_12
Bra-novel-miR1085-5p	A03	-	CTGCCGATGGAACTATGAAGGTT	-	27760915	27761119	TCACTGGAAACTGCCGATGGAACTATGAAGGTTGATTTTGAAGCCATAAAATCTGGAATTTTTTTTGCTGGCCTATGGAATAGTGCAAGATCGAAAACCCTAGAAATATATATATAATAGAGCTGGGGATATCGAAGGGGCATCTGACATTGGAATGTTTATTATTAAATAAGGCTTTCAGGAATCTAAGTGGTCGTTACGGAGC	tag54768_137
Bra-novel-miR1087-5p	A03	-	TGTGCGGATCAAGATCTAGTTT	-	27847218	27847508	CCCGTGCGGTTGTGCGGATCAAGATCTAGTTTATTATTATTATTGTATCAGGAATTTTAAAAGCTTATAAAATCATTGTAAAACGGTATTAATCATATGTAAAAGTATTAAATATTTATGAAGCTTTATAAATCGGTTATAGAGTAATGTATTAAAATTTATAAATTTGTTTTAAAAGTTTATATATCAATATAAAAAATGTATAATGATAATAAATATTTTAAAACATTTAATGATTTTTAGTGATAAAACCTCTCAACTATTTTTTGAATCGTAAAAAAACCTTCAACT	tag152762_72
Bra-novel-miR1088-3p	A03	-	TGATCGTTCTGAGTGCCACTGG	-	28715875	28716105	TACAGAATGTATTTCAAACTTAGCATTACAGCGAGTGAGCATGGAATAGATAAACGGAATATCGCACGCAGACAAGTAGTAAACAAAAACTTTTTTTTTTTTTTTTTTTTTTTTTTTTTTTTTTTTTTTTTTTTTTTTTTTTTTTTTTTTTTTTTTTTGAAGACTGATATGGTGATGTGACGAAGAAAGAGGTAATACATGATCGTTCTGAGTGCCACTGGTGGTTCTGAT	tag136657_40
Bra-novel-miR1089-3p	A03	-	ATGTTTACCTTGAATTCTTAG	-	29018125	29018247	TTTAATGATTCTACAAATCTATTAAAGTAAATGTTATTGGAAGTTGAATTCTTATCATTTTAACTCACAAATTAAGATTTTGAGAATACTACATGTTTACCTTGAATTCTTAGAATCATTACA	tag122596_147
Bra-novel-miR1090-3p	A03	-	ATTGCGGAGTCCTTAGGTAGTTA	-	29510303	29510378	TTTGTCTTTGTGAGTACTGAGAGCATCCGCAATGGTGAGTCCCATTGCGGAGTCCTTAGGTAGTTAAATATTAATT	tag154320_33
Bra-novel-miR1091-5p	A03	-	TTGGTTGAACATATATGGCGT	-	29676159	29676506	AAAAGGTGATTTGGTTGAACATATATGGCGTAAATTCGGAAGTGATCAAGACAACAACTGAGATTCGATGCCGCTTTGAAATTATTATCTTTTATTTATGTATTATTTGTTTTTATGTTTTTATGTTTTTTTTTAAATCTATGTTTAAAATCTTATGTTTGACTTTGTTTTAATTAATAAATAAATTTAATCTTTGTTTTGAATTTTATATTAAAAAATAATTTTAGTCTTTTTAAATTGTTAGTGATCAAGACAACAACTGAGATTCGATGCCGCTTTGAAATTATTATCTTTTATTTATGTATTATTTGTTTTTATGTTTTTATGTTTTTTTTAAATCTATGTTTA	tag144508_292
Bra-novel-miR1092-3p	A03	-	CTCTGTCCGACTGAGTCTGATCA	-	29720737	29720817	CTTTCTAAGATCAAGTGGTAGTCGGGTTTGAGTCGTTCCGAAGAGACGCTCTGTCCGACTGAGTCTGATCAATATGGGAAA	tag124125_33
Bra-novel-miR1093-5p	A03	-	CTTCAGTGATTTTAGAATGTTTA	-	29941949	29942104	TAAGTTGTGACTTCAGTGATTTTAGAATGTTTAGGTAGAGTTTCTTAGTTAAAAATAAAATAAAATTCAAATCACATGGTTTTAAGTTATATTTTAGAATAGTTTAACAAAAATCACATAAATATCTGCAACTTATTGAAATCAACTAAAACTTGG	tag169929_10
Bra-novel-miR1094-5p	A03	-	ACTCTTCGCACGGTACTGGTGTA	-	29944559	29944831	GGCCCTTAAAACTCTTCGCACGGTACTGGTGTAAGTTATATGGACTTGAGAAAAAGTATGCGTAAATGTAAATTTTTCAGATATAAATGACTAATGATGTAACGTTCCTTATTTGAAAAACAAAATTTCTGCAGCAGATATTCAATCATCAAGTCGAAAACTAATAAGAAAGTTATAACACCAAAACAGGAAAACACTGACTCTGAAGCTCATTATAAAAATCAGTGGAGTCCAGAATCATCACCATTTTGTCTTAAGAGTCAGAGAACGGTG	tag261896_259
Bra-novel-miR1095-5p	A03	-	ATGATTTTTTGTAGATACAGA	-	30084724	30084953	TTACATGACAATGATTTTTTGTAGATACAGAAGGCAAACGTTAGGACCACAAGCCAAGAAGCCAAGCCAAATCAGTAAGGGGTTTATGTTTTCCTCTCCTATTTTAACCTTTAAGGTTAAGCATATACAAACTTCATCAGATTCTAACGTATTGTGCAACTCACAATGATATGTGTGCAGCTCATCCAATACACCTTTATCTATCTACACTGACAATCACTGGGGAATCA	tag389_17
Bra-novel-miR1096-3p	A03	-	ATTGGTTGGGGCTGTAGATG	-	30314704	30314905	GCAACTTGAGCTTTTAGGCCTTAACTAAAGTCTAACGTTAAACTTCTGCTTTTGCTTTACATGCCTAAAATGTTGCGTTTAAAGTAATAACGACGTATCTCTCTAAAGTCAAACTCGTGTTTTCCTTACATGCCTAAAACGCTGCGTTTCAAGCAAGTAAATTAAGGAGATGATTGGTTGGGGCTGTAGATGCTCTGGACAG	tag308626_93
Bra-novel-miR1097-5p	A03	-	AGATCTGTGTCGCGACGGTAGAC	-	30434887	30434993	GTTCTTTTTCAGATCTGTGTCGCGACGGTAGACTGTTTTGTATGTATACGCCTCCGTGGAGACTTACGATGCAGTCTATTTGTCAACGCACGGGTTAGTTTTGTAAT	tag42033_24
Bra-novel-miR1098-5p	A03	-	GTACCGTCGTGAATAATAGCCA	-	30609802	30609903	GTCATGCACCGTACCGTCGTGAATAATAGCCAAAATCTCTATGTATATTTATGTATCTATACGTTTTTGTTATTATTTGGACCATACCGCAATTGTTCGGCA	tag97854_34
Bra-novel-miR1099-5p	A03	-	AGATGGAGCTTTAGAAAATAAG	-	30736941	30737029	ACAACCAAAAAGATGGAGCTTTAGAAAATAAGACTTTTACAGTTATTTTTTTTGTTTTTTTTTGCTGTAGCTTTAATTTTTTGGTTGTA	tag216097_55
Bra-novel-miR1100-3p	A03	-	TTTGTGATTTTTAGATTTTGATA	-	30766727	30766956	TGTGAAAAACTCAATATTTAAAAACCTACAAAAACCCGCAAAAATCCACTAAAACTTGGAACCCAATACCGGTTGAACCAATAAATAACTTTTACGTTATTTTTTTAGTTTTTAAATTATGTTTTATATTCTAAGTTTCCAATTAAGAAGTTAGACGCTGACAAAAAAAAATTAGGTTTTCCCTTTTCAGTTTTATATTTGTGATTTTTAGATTTTGATAAAGATTTCAC	tag43199_23
Bra-novel-miR1101-5p	A03	-	ACTAGGTTGTAATATTCTGACTT	-	30812791	30812927	GGTGGCCGAAACTAGGTTGTAATATTCTGACTTGGGAAATTTTGTTCAAATCGAACTTGTAATGTACATGTATAATGATGGTGTAAGATATATTTACTTTCGGGGTCAAAATGATGGTTTGGTTTCTACTGGCTAAA	tag351387_27
Bra-novel-miR1103-3p	A03	-	AAAATAGAGATCTCTACATATAG	-	31177913	31178011	CTATTTTTATCTCTAAAATAGAGGAACTCTATAATAGAGGTGAGTTTTACTCCAATATATTTCTCTAAAATAGAGATCTCTACATATAGAGCAAAATAT	tag64207_109
Bra-novel-miR1104-5p	A03	-	CATATTTATGTAGAGTTTGACTG	-	31202581	31202811	CATAGTATGACATATTTATGTAGAGTTTGACTGAGAAACTTTCTACATGTGACATGTGTCTATTTTAGTGTGAACGCATTTATTACAATGCTTTTACACATAATATGTGTCTAGTTTAGTATGAACGCATTTATTATAATGGTTCTCCTTTAATATATATAAGGGATATTGTATTTTTTGTTATACCAAATTTTTATATTATACAAATTCATATAAATATATTATACTAAT	tag34833_10
Bra-novel-miR1105-5p	A03	-	TCTCCAATGTAAAACTCCATTTT	-	31480702	31480963	TCTTAGAGCATCTCCAATGTAAAACTCCATTTTTTCCTTTAAAACAGAGTAAAAGTGAAAATGGAGTAAAATTGCTCCAACTCTACTTCATTTTCTATTCCATAATGGAGTAATGAACAAACAAAAAATAGATTACTCCATTTATGGAGTAAATTTCATTATGGAGTGAGATATGAAATTGGGTTGGAACATTCTTTACTCTATATTCATTTTTACTCCATTTTAGAGGAAAAAATAGAGTAGGGATGGAGATGTCCTTACA	tag181435_53
Bra-novel-miR1106-5p	A03	-	TGAGTTATCATTGGTCTTGTG	-	31689854	31689946	TTTTGATAAATGAGTTATCATTGGTCTTGTGTCAAGATATACATTGTTCCGGTATATCTCGACACAGGAACAATACTAACTCATTTATCAATA	tag164035_54
Bra-novel-miR1107-3p	A03	-	TCGTGGACGACTGAATTATA	TAATTCAGTCGTCCACCAGA	31695732	31695879	CACAGACGACTTATAATTCAGTCGTCCACCAGACGACTTAATTGTAAGTCGTCCAGGACTTTTTTCCGAGATTCTGGTCAAACCTCGTAAATCCTAGACGACTTACATTTCAGTCGTCTCGTGGACGACTGAATTATAAGTCGTCTGT	tag181930_65
Bra-novel-miR1108-3p	A03	-	TTTTGATTTAGAGTTTATGATTT	-	31743122	31743237	AACCCTTGGATAAATCATAAACACTAAATCAAAAATACTAAACACTGAAACATTCAAGGGTTTAGGATTTTTGTGTTCAGTGTTTTTGATTTAGAGTTTATGATTTATCCAAGGGT	tag89093_13
Bra-novel-miR1110-3p	A03	-	TTCCAAAGGTTGTGAATCTCAC	-	32023154	32023274	TTGTGAGTCAGTGAGGTCACACTTTTCATTCAGTTGTTAGAAATATCATTTTTGACACGAAATCTACTAATAATAGCAATCCCAATTAATTCCAAAGGTTGTGAATCTCACTTATGTTGAA	tag2355_22
Bra-novel-miR1111-5p	A03	-	CATCTCCAATGGCTTACTCTATT	-	32205952	32206224	TCTCTTAGAACATCTCCAATGGCTTACTCTATTTTTTACTCTAAAATAGAGTAACTCTATAATAGAGTTTGAATTTGCTCCAATAGTACTCTATTTTAGAGTAGAAAATAGAGTGATGAACAAAACAAAAAACAAATTACTCTATATTTGAAGTAAACTTATTTTTTCACTCTATTATAGAGTAAAAAATAGAGTATCATTGAAGCATTTCTTATTCTAAACTCTATTTTAGAGTGAAAAATAGAATGGGTTGGAGATGCTCTTCCCAAGGAC	tag296468_12
Bra-novel-miR1112-3p	A03	-	CATGTGCTCACTCTCTTCTG	-	32227338	32227432	CAGGCAACTGACAGAAAGAGAGGTGAGCACGCACAAGCAAAGTTATGGACACATAACAGTGCCTGCATGTGCTCACTCTCTTCTGTCAGTTTTCT	tag329382_644
Bra-novel-miR1113-5p	A03	-	TGGGTGCTGTTGGGTGTGGGCTA	-	32382660	32382794	TTATTAGGTATGGGTGCTGTTGGGTGTGGGCTAAATATGGGTGTGGGTGTTTTAAGCCAAGAAAAAAAAACACCCAGTTGAACATACCCATTTGGGTGTGGTCCAACCCAACTGACAGGCCTATATACATATAAT	tag174287_21
Bra-novel-miR1114-3p	A03	-	ATGGCGAGTTGGTTGCAGAGACT	-	32548458	32548561	GTCGATGACTAGTCTTAGCTTTCCTCTTGCTTGTTATGCACGATTGTTAACGTAAAAGGCTTTGCATGCCCATGGCGAGTTGGTTGCAGAGACTACTCCTTGTT	tag337838_86
Bra-novel-miR1115-3p	A03	-	TTGCGGGCGGTTGCGGGAAGATA	-	32558262	32558451	GAGCTTGATTGGTTTCCCCGCTACCACCCGCAAACGCAGCTTTTGCGGTTGGTAGCGGTTGACAGCGTTTCGAAACAATCATACAAACCGCTACAAATCGCTTTAAACCGCTCCGAACCTCTTAAAATCAAAAGCTGGTTCCAGCTAGCGTTTGCGGTTGCGGGCGGTTGCGGGAAGATAATTTTTTTTT	tag101627_326
Bra-novel-miR1118-3p	A03	-	ATTCATTTTCCGTCGGATCGTC	CGATCCGACGGAAAATGAATTC	33172014	33172283	GTATTCTGACGGACGATCCGACGGAAAATGAATTCCTCGGAATATACCGAGGCATTTCCGAGGCAATTCCGATCGGTTTTTTCCGAGGAATACTAGTTTCCTCGGTATTCCGTCGGAATATTCCGACGAAATGTGTTTTCCTCGGAATTCCGTCGGAATATTCCGACGGAATTCCGAGGAAGCAAAATTTTGTATTTCCTCGGAATTGCCTCGGAAATGCCTCGGTATATTCCGAGGAATTCATTTTCCGTCGGATCGTCCGTCAGAATA	tag291973_746
Bra-novel-miR1119-3p	A03	-	GTCTTGTGGGCTGTCTTGGGC	-	33333302	33333482	GTTCTCTCCATAGGGCCCACTCGAGTGTTCCAAGGCGCAGTCACCTCTACGCTGGTTTGCGTAGTCCTGAGCATATGCAGCCACCGTCTCGTCCCACGCTAAAGGATCCACCCCAACCGCTGCTCGTGCTTGGTTGTGAGCGTCCAAAAAGTCTTGTGGGCTGTCTTGGGCTCTTAGAGGA	tag262963_22
Bra-novel-miR1120-3p	A03	-	ACGGGTGTGTAGACTTCTTGTGA	-	33341701	33341840	CAGAACTAGATTTCATATGCAGTCTACATGTTTGAATTTTTTTGAAAGAGATTAGTTTTGCAATTGACCAAGTTTGACTTCCAATCAGTAGATTGACATGAACGTCTACGGGTGTGTAGACTTCTTGTGAAGTCTACTCT	tag330928_13
Bra-novel-miR1121-5p	A03	-	CTTGTTTTGTAGTCTACACTCT	-	33345804	33346026	ACCTTATAGACTTGTTTTGTAGTCTACACTCTAATTTGATCTAATAATTTAATTTTGAAAATGTATAAAAATAATTATTGTGATATTTTTAACTAATCATCAATATAATGGATAATATGAAGTAAATAAATTAAAATTTCATATAATCGAACAATTTTGAAGAATATATACTAATTTGGTTATCATGTGTTAGACTATATTCATAGTTTAGAAACAAAAGGTT	tag86073_10
Bra-novel-miR1122-3p	A03	-	ATTTTGGTCTTTTTCTCTATATA	-	33515606	33515944	TAATCCCGCGTTTTTTATAGGGGCAAATCTCCAAAATAGCACCTTTCTAAGTTTATATCACAAAAATAGCACTCAAAAACTAAAATGACCAAAATAACATTTTATCTTTTGAAAAATTTAAATTTTTTTATTTTTCAAAACTTGAAATCTTATCCCCAAAACCTCACTTCTCAACTCTAAACCCTAAAACCTAAACTCTAAACCCTAAACCTTAAATTCTAAACCCTAAACCCCACCCCTTGAGTGCTATTTTTGTGACTTTTGGCCTTGAGTGCTAGTTTGGGAACAAAAACTTGATTTAGTGCTATTTTGGTCTTTTTCTCTATATACAATCCAAAT	tag202315_38
Bra-novel-miR1123-3p	A03	-	GGTGACTTGTGCTTTAGTATATA	-	33573842	33574063	TGGGATCATGGGTGTAGTAGTAGTGTGAGAAATAGTTGCATTTTTATTTTACATAGAAAATAAATAAATAGAAATCAGTTACTAAAGAAAACTGTTTTTTCTTTTAAGCATTTACGTTTTTCTTTTCTTTTTGTTGCATTTTTCTTTAAATTTTTAAATATATTTCATGTGTGATAATTTTATTGGCAAGGTGACTTGTGCTTTAGTATATAAAGGATGCAT	tag258964_2574
Bra-novel-miR1124-3p	A03	-	CTGACGTTACGGCTGACTTAATC	-	33620234	33620460	TTCCGTGTTTTCATTAAGTCAGCCGTAAAAGAATACGCCTTTCGATACGGCTGGTATATGTATAAGTTTCGGCTGACTTATAATAAAATAGTTGACTTAGTAAAAAATGCTGATTTAAGACGATAAGTAAACCACGCGTAAGGGTTGAGTTATATGAATCTAGTTGAGTTATTGGACAACGGCTGACTTACGTACTGACGTTACGGCTGACTTAATCATCGATGGAT	tag27031_39
Bra-novel-miR1125-3p	A03	-	TTCCGTCGTGACCGATTTTGACC	-	33733977	33734332	CGACTGAGCGGGATGGACGCTTGGTCGCTACGATGCGACCGGGTTCGAGCCAAATTTCGGTCGCTGCGTAGCGACCGAGCTGCGTGCATGCTTGGTCGCCGCGTATCGATCGAGCTTGGCTTGTCTGTGGTCTGATTGCCGTACTCGAGCTTGTCCGCGGCCGAATTGGATACATGTCTGTTTCTTTCGGACAATCGGTATTTAGTGGTTCGATTGAGATTTGAACAAGATTTTACCGCAAGGCTCTTTGTAAAGATATCTTTACGAAGATTACTTTTTCGTAAAAACGTTCATGCTGATTTTTACGGACTTTCAGGCATTGATTCCGTCGTGACCGATTTTGACCCCAACAGTTA	tag184175_10
Bra-novel-miR1126-5p	A03	-	ATTTGGGCTGCTCATTTGGGC	-	33754156	33754415	CATTAGTTTAATTTGGGCTGCTCATTTGGGCTTTCCTAAGGCAATTAGGTTCTAATGGGTTTCTACTTAGTTTAATTAATTATGTATTAAAGTGGGCTATTGCCACTTTTGCTACTACTCTCCTTTTAAATATTAATGCAAGAATCAGTTCAAAAAAAAAAAAAAGATATAAACTATTACATATTCCTCAAAATAAAGTATATTTTCCTAGTAAATGCATATGCATGTGAAGTGAATGGCTCGAATAATGTGAGCTCGAA	tag110077_23
Bra-novel-miR1127-5p	A03	-	ATAGATTAGGATTCAGACATGTT	-	33770645	33770911	TTTTCATCATATAGATTAGGATTCAGACATGTTTAGGTTGCACGACTTCATGGCGTCGCTTTAGGAAAGTCGCTCTGAGAAGCGGGACACAGCGACTTCGTGATGTCGCTCCGGGAGGTCGCTCCCATGCTCGGTTCGTCCAATGGTCACCTTTTCACCTCTTTTGAGCTCCAAATAACCTCATGTGGTACTCCAGTACCTAATAGAGACTCATGTATGCAAAATGCAACCTAAACATGTCTGAATCCTAATCTATATGATGAAAAT	tag162705_79
Bra-novel-miR1128-3p	A03	-	TTGCGGGCGGTTGCGGGAGGAT	-	33909123	33909310	AGCTTGATTGGTTTTCCCGCTATCACCCGCAAACGCAGCTTTTGCGATTGGTAGCGGTTGACAGCGTTTCGAAACAATCATACAAACCGCTACAAATCGTTTCAAACCGCTCCGAACCTCTTAAAATCAAAAGCTGGTTCCAGCTAGCGTTTGCGGTTGCGGGCGGTTGCGGGAGGATAATTTTTTTT	tag219030_240
Bra-novel-miR1129-5p	A03	-	ATGCTCCAATGTATGCCTCTATA	-	34208127	34208307	AGAGGTGAAAATGCTCCAATGTATGCCTCTATAATAGAGTTCCTCTATTTTAGAGGAAAATATAGAGGAAAATTACTTTTTGCCTCTATATTTAGAGGTAGAAATAGCATATCTCTATATTTTCCCCTATAAATAGAGGAACTCTATTATAGAGACATATATTGGAGCATTTTCACCTCTA	tag261078_254
Bra-novel-miR1130-5p	A03	-	AAAATGTATGGACATAAGAAGT	-	34252249	34252522	AAATTATAAAAAAATGTATGGACATAAGAAGTATGGATGCAAAATTGTGAACATGTAAGAAAAATACTGAACATAAGAAGATGTGGACATGGATGATAAAAAATTAGAAAATCTCTTTAAAATTTTCGTGGATGAGGTTTCATGAACAGTTTCATGGATGTGTTTTCTTTGACAAGTTCTTATATTCATAATCATTCTTACATAATTTCATATTTGTGGACAAGTACTTTATGCATACCGTGTAGTTTTTATGTACATTTATTTTGTGTAAGCC	tag59316_14
Bra-novel-miR1131-3p	A03	-	TATAGAGTGAACCATTGGAGCAA	-	34302627	34302801	TAGATTTGTATTTGCTCCAATAGTTCACTTTATAATAGAGTTACTCTATAATAAGAGTGAAATATAGAGTATTTTTGTTTTTTCACTCAGAGTGAAAAAACAAAAATACTCTATATTTCACTCTATTATAGAGTAACTCTATTATAGAGTGAACCATTGGAGCAAATCTAACTCT	tag150943_21
Bra-novel-miR1132-5p	A03	-	CGACGACTTGGCCTTTTCCTCTA	-	34477505	34477853	TCTCTGATATCGACGACTTGGCCTTTTCCTCTACGTTTCCGTTTATTTCTTGTCGTTTTCTTTTTATTCCGAGGGCCAACAATGGGCTTGCCGATGGGCTTGCAAAGTCCTGTCTCTCTACCCATGTTGTCTTAGGCCTGAACTCATCTTAGTTTTACGAATGAATGAAATTAGTTGCTAAAAAAAAAAAAAAACAAACACTGAAACTAAATAATACATGATAACATGACAAATGTGATTGGGTCACGCATAAAACTTGTATGATAAAAAGCAAGGTTGTAAGAAAAGAAAAGAAAAGAAAAGAAGCTTGGAATCATGGTAGAGCCAAAGAAGGGTCTTCTTCAGAGAC	tag108690_46
Bra-novel-miR1133-3p	A03	-	GCGATTGGTAGCGGTTGACAGC	-	34494365	34494439	AGCTTGATTGGTTTTCCCGCTACCACCCGCAAACGCAGCTTTTGCGATTGGTAGCGGTTGACAGCGTTTCGAAAC	tag221064_21
Bra-novel-miR1134-5p	A03	-	TAATGAAAGTTGATGTTGAGCCA	-	34731477	34731591	TATTATTGGTTAATGAAAGTTGATGTTGAGCCAAAAAAAAATGAAGGTAGGAGAATAGTTTAAACTTTAAAGGCTCATTTCCCTCAATATTTAGTATGGGCGTTGACTAGGCTTA	tag66029_928
Bra-novel-miR1135-3p	A03	-	TCGGTTCGGATCTTTGTGGGTTC	-	34788386	34788526	TGGTCGTTCGGGTACCCATTCAGGTCCGGTTCGGGTTTATTCGGGTTTTGGGTTTTTAGGGTTGAAGATTTCAGTCCCATTCGGATATTTCTAAATTTCGATTCGGGTTCGGTTCGGATCTTTGTGGGTTCGGTTCGGGTT	tag345342_10
Bra-novel-miR1136-5p	A03	-	AATATACGGTCTTTTAGCTTTTA	-	34924655	34924766	AGCATAATATAATATACGGTCTTTTAGCTTTTAAATGATAGTTTCTTAGCTTTTTAATGTTAGTTTCTTAGACCCAACCTAAAAAGCTAAAAGACGTCTATTACATCTCTTA	tag305929_201
Bra-novel-miR1137-3p	A03	-	ATGGTCGCTCTGAGCTTCGGGAG	-	34973778	34973935	CGCTCCGACAAGTCGCTCCAGGCTTCGGGAGCGACCTCGCTGTGTCGCTGCGAGAGGTCGCTCCGGGCTCGTTCTCGCGTCTCCGGGTGATGAAAACGCGAGCGACTTCTCCCTGTCGCTCTGGTATGGTCGCTCTGAGCTTCGGGAGCGACTTCAGC	tag276128_102
Bra-novel-miR1141-3p	A03	-	TGGGTTGGAGATGCTCTAAGATA	-	35481403	35481514	CATATTTGCTTAGCTAAGAGCATCTCCAACCCATTGTTATTTTCACCTCTAAATGCTATTATAGAGATGAAAATAACTATGGGTTGGAGATGCTCTAAGATAAAGTATATAT	tag148480_11
Bra-novel-miR1142-5p	A03	-	CATAATTTTTGTGGAACCCCATA	-	35732166	35732275	TTGTGGGATCCATAATTTTTGTGGAACCCCATAGGCAAAGGTTTCAAAAATCTCATATTAAGAACCTTTGCCTGTAGGATTCCACAAAAATTGTGGACCCATCCCACAAA	tag72694_11
Bra-novel-miR1145-3p	A03	-	ATAAAGACTTATGAATCTACATA	-	35879876	35880033	ACAATTATTTTATAATGATTTATGAAGATTTATGAAATAAGTTATAAGGTAATATATAAAGGCCTATAAATAATTTAAAAATATTTATAAATGTGTATAAAATGATTTACAAATTTTGCCAATTTATAAAGACTTATGAATCTACATATAATAATTTA	tag53197_12
Bra-novel-miR1146-3p	A03	-	AAGGCCTAGCGATTTATTGAAA	-	35981129	35981204	CCCCTTGTTCGGAAACTCGCTAGGCGCTACGCATGCGGCGTACTAAGGCCTAGCGATTTATTGAAAAATCGAGAAA	tag112198_160
Bra-novel-miR1148-3p	A03	-	TATTCTCCTAAAAACTCTGCC	-	36183779	36183886	AGGATTTCTTAGGGCGGGGTTCTTACGGGAATATAATAAACTGTTTCTTAAATTAAAAATTAAGAAACAGTTTATTATATTCTCCTAAAAACTCTGCCCTAAGAAACC	tag95095_51
Bra-novel-miR1149-3p	A03	-	TTCTTGTCATGGTTTTTGTCTCA	-	36265854	36265969	CGGAATGCGGTATTTGCATGACCTGTGACGAGAAAGTTAGATCTACTATTCTCAGGAGGAGATTACGACAGTGTACTCTTTTTTTCTTGTCATGGTTTTTGTCTCAATGAGTTTTT	tag103073_10
Bra-novel-miR1150-3p	A03	-	ATTGGACCATAAGTTATCTTC	-	36444206	36444478	GGCGACTGTTGAGGAATGATTGGTTTAGTGGTTCTGTTCTGAATGATGGGCCCAGATGGTGTAAATTTGATTTTCATGGGTTTGCTGAACTTTTGAATGCAGTGGTAGTATGGTGGCTGTGAGACTTTGGGATTATATGATTTCGGGGTATCATTCAACCTCAATCTTCCTGTTCAAAAGAGCAATACAAATATTGTTATATATGAAAATATTAAGCTGGAACTAAAGAGGTCTCCGAAGTCATTGGACCATAAGTTATCTTCGGGAGACATG	tag202921_108
Bra-novel-miR1151-5p	A04	+	ATAGAGTGAAATATAGAGGAATG	-	18854	18955	TTACTCTATTATAGAGTGAAATATAGAGGAATGTCATATTTTACTCTATATTTGGAGTGAAAAAGTGACATTCCTCTATATTTCACTATATAATAGAGTAAC	tag214899_59
Bra-novel-miR1152-5p	A04	+	ATAGGACGGCTCAAATGATGCA	-	401519	401711	CGTGATCTTCATAGGACGGCTCAAATGATGCAGTTAGGCGTAGATCCATATAAGGCAGGTAGTATTGTCGGTTATCGAATCGTCTTTGTAATCTTTCTCATAATTGTAATATCTAAATAAATCCCCGACAAAAAAAAAAGATAGAATGTGAAACATTCTAAGTCTTCATATGTCTCGTTTATGGGGATTATGT	tag144784_48
Bra-novel-miR1153-3p	A04	+	AAAACGACTTATATTAAAAAACA	-	421144	421409	TATACTCCCTCCGTTTTTTTATTTAAGTCGTTTTAGAGGAATTTTTATGTTCCAAATTATATGACGTTTTCGGTTTTCTATGTAAAATTTATTAACACTTAATGTTATATGACCAATGATAATATACCTTCTATTTTATTATTGGTTGATTTGTGGTTAGGTAAATAATTAATGATGTTTTTGTTTAGAAAATATAAAAAATTAATGATTTCTTAATCTACGTGTATAATTCTAAAACGACTTATATTAAAAAACAGAGGGAGTAT	tag283117_57
Bra-novel-miR1155-5p	A04	+	AATGCTCCAATGGTACTCTATTT	-	513206	513361	TTAGAGTAAAAATGCTCCAATGGTACTCTATTTTCCACTCTATAATAGAGTAAAAAATGGGTTTACTCTATATATAGAGTAAGTTGTTTTTTGTTTGTTCATCACTCTATTTTTCACTATAAAATAGAGTACCATTGGAATATATCACAACTCTAT	tag337965_62
Bra-novel-miR1156-3p	A04	+	AGATGCTCTAGAATTCTTTGA	-	619999	620170	GTAAATCATATTAGGTAATTCTGTAGCTTTTATTTAAGGAAATAATACACACTTCCTATATTTTAGGTTAGTATAATGTTCTCTAGTGTTATATAATTATGGAATAATGTGACACCAATAGATTAAACTATACTTTATATTAGATGCTCTAGAATTCTTTGAAATGGAATTT	tag270538_155
Bra-novel-miR1158-3p	A04	+	ATAGAGTAACACCATTGGAGC	-	1476419	1476603	TTTAACTTTTGCTCCAATGGTGTTATTCTATAATAGAGTTACTCTATTATAGAGTGAAATATAGAGGAATGTCACTTTTTCATTCCAAATATAGAGTAAAATATGACATTCCTCTATATTCTACTCTATAATTGAGTAATAGAGTAACTCTATTATAGAGTAACACCATTGGAGCAAAAGTTACA	tag115571_97
Bra-novel-miR1160-5p	A04	+	AATGGTGACTGCGGTTTGAGC	-	1944715	1944791	AAAGGCTCTTAATGGTGACTGCGGTTTGAGCGATGCGGGACAAGCGGTTCAACTGCAGTGCGGTTCTAGCAGTTATA	tag315980_68
Bra-novel-miR1162-3p	A04	+	ATCATGCGATCTCATTGGATT	-	2120868	2121012	ACTAGAGAAAGGATCCAAAGGGATCGCATTGATCCAAATTAAGCTGAATTATTCCCCAATAGTTATTCTTTTTCTCAATCGAAAGATGAAAAGAAGACTTGCTTCATTTTCTGGATCATGCGATCTCATTGGATTCATTCTTTGG	tag260849_1319
Bra-novel-miR1163-3p	A04	+	TTCCACTTGAGTAGACAAGACCA	-	2137963	2138271	AAGCTACTAACATTCTTGTTTATTAAGATGAGAAAAAGGCCATTGGAGTTTATTATTGCATATGAGAGATCCAAAGATAAGAAAAAGGCTACTGAAGTCTATTATTTCATTGATTTGTAAATGTGTAAACACATTGTTAGCACATTTAATACATCTTGGAAAACATTATTATTGATTTTACAAAAAATTCACAACTAAAAGAGTAGACATGCAATTCACAAAACAGACCACAAACAAAACTATTATAGATCATTCCTCTATAAAGACAAGCTTGGATTCCACTTGAGTAGACAAGACCAGACGACTTTT	tag89793_11
Bra-novel-miR1164-3p	A04	+	ATTTTCCGTCAGAATGTCCGTC	-	2309054	2309215	CGGTATTTCCTCGGAATATTCCGAGGAAATATGATTTCCTCGGTATATTCCGAGGAAATTCCGAGGAACCCCAAATTTTGGGTTTCCTCGGAATTTCCTCGGAAATTCGTCGGAATATTCCGAGGATCTCATTTTCCGTCAGAATGTCCGTCAGAATTACGC	tag169997_38
Bra-novel-miR1165-3p	A04	+	CTCTTCCTCTGATCTTCTCCCC	-	2742598	2742940	AGAGCAGGTGCAAGGTGGAGGAATTGAGGAGGAGATATTGAGGATACTCAACAGGGTTACTGCTCTCCTTCTAGAGATTGCTTATGCCAACTTGAGGACAAGTCGGATCTCTAACGGGGGAGTATTGATAAGCACTAACGGGCCTCGGGAGATGGTTATTGGGCTTCTGAAGTTATCAAGTCAATAAACCTTTTATTAGTCTATTTAAGTCTTCTGTATTGTACCAAAAACACTTATCGAATTACGATCACAAATTATCAAGAGGATTCCTCCTCAAGCTTTCTTTCTCCCTCTTTCTCTTCTCATCTTAACTCTTCCTCTGATCTTCTCCCCTTTCTGTTAC	tag86338_12
Bra-novel-miR1166-3p	A04	+	AAAATATGGAGTGGGGTTGG	-	2785506	2785699	TAGAGCATCTCCAATCCCACTCCATATTTTACTCCAAAATTGAAAAAATGGAGTGGGAAATGAAGTGATGAACAAAAAATAAAAGTATTACTCTATAAATGGAGTAATCCTTTTATTTTTTGTTCATTACTCCATTTCCCACTCCATTTTCTCAATTTTGGAGTAAAATATGGAGTGGGGTTGGAGATGCCCTT	tag87935_11
Bra-novel-miR1167-5p	A04	+	AGTAGAGATGGAGATGCCCTA	-	2850014	2850302	GAAAAAATGGAGTAGAGATGGAGATGCCCTAAAGCCCTGCAAAGCCGCATAGCTGCATTGGCGGAGCTAAGAAACTGGTCAAGGGGGTCAATTCATAATTAACATATATCATAGGGGTCAATTACCTAAAATTTACACTAGCTAGTTTTCCAGTTTTATAAAGCAATTACTATGTAAAAATTTTGTTCATAAATTCACATGGGTCAACTGACCCACATGCTATAACATGGCTCCGCGGCCTCCGCCACATATCGCTCAGGGTCGTGTTAGTTTCTTTTACTTCAGTTCC	tag75737_10
Bra-novel-miR1168-3p	A04	+	TCCGGATCTTTTGAATACAATTA	-	2931877	2932052	TATGTGTAGGATTCAAGTTGGGTTCTCCTAGATCTGAATGATTTTGATTCTCATGTATAAGAACATAAAAATATCTAAATAATCAATGTATCTGAAATTAGTTCCGATATTTGTACCAAAAATAATCTTATTACCCGATTCAGTCCGGATCTTTTGAATACAATTATTTATACGGC	tag287186_197
Bra-novel-miR1169-3p	A04	+	AGTCAGTTGTGGGACACGAGATA	-	2940632	2940819	AGAGTTGAACATGAGATTTCACAATTCCAATAATTGGTATCAGAGCGATTGACGAGAAATCTGCAAGAAGACCAAAATACCCTTCGAGTAGGAACGGGACCCATCGAGTTAGGATTGGGAGGTGTGTGGTAGAGATCAAGTCAAAAGATCTTGGAAGTCAGTTGTGGGACACGAGATAAATGTGATCA	tag151550_39
Bra-novel-miR1170-5p	A04	+	GTGACTTTGAGCCTTGAGTGCTA	-	3178938	3179250	ACCTATTTTTGTGACTTTGAGCCTTGAGTGCTAGTTTGGGAACACAATTTTGGTTTGGTGCTATCCTAGTCTTTTTCTCTTTTTAAAATTTTTATTTTCAAATTTTTAATATTTATTTTTTATTTTATAAAATTTTAAACCTTAAGGTTTGGATTAGTTAACCGTAGAGGTATAAATATATATTTACCTATTTAATAAAATATTTTTGTCATTTGAATTTGGGCAATTGTCAATAATAGCACCTTTTGAAGTTTATGTCTCAAAAATAGCACTAGAAGGAGAAAGTCACAAAAATGACATTCATTAAAGGGTA	tag68041_20475
Bra-novel-miR1171-5p	A04	+	CTTCCGTGCATAGAATAAAAATG	-	3477496	3477796	CTAGCGAGCGCTTCCGTGCATAGAATAAAAATGAAAGGAGACAAAGGATCTCCTTGGCGTAGGCCTCTACCAGGAACAATGTTTCCTCTTGGTTGCCCATTCATAAGAACCTTATATTTCACCGACGTAATGCATCGCATTATCCAGCTGATCCAAGTTTCTGAAAAGCCCATCTTACGCATGACAGCTTCAATGAATGACCATTCCATTCTGTCATATGCTTTGCTCATGTCCGTCTTGATGGCCATCCTTTTACTACGCCCACTTGGTTTAGTTCTCAGAGCATGGAACATCTCCTGGG	tag349674_82
Bra-novel-miR1172-5p	A04	+	CAGTGACGTGGCAATTTGATTG	-	3873400	3873467	CCTAATCTGGCAGTGACGTGGCAATTTGATTGGTCCTGATTATTTTGAGCATGTGGCTAGCTTTAGGA	tag2739_13
Bra-novel-miR1173-3p	A04	+	AACAGATATCCGGGTCCTCTGGG	-	3891765	3892089	AACCCTAGTTTCCCAGAGGACCCGGATATCTGTTATTTTTCAGAGCAAACTTAGCACTTAGAGCGATTTAGGCAACTTTCCGTTTTTGTTATTTCGAGCTGCGACTCAATTAGGTTTAGCCGTCTTAGGGTTGCTAGAACTAGGAATCTCGCCGACAGCTCTCGAGCCCAGGCTTATACCTTGTTGTAACGCTCATACGCAGATTCGGAATAAGATCTATTTTGCTCTCTTTTCGATTTCTTATTTTTATCGTTGTTATTCTCGTGTTCTGATTGCTTGACGTGTGGTAATTAACAGATATCCGGGTCCTCTGGGAAACTAGGGT	tag240798_165
Bra-novel-miR1175-5p	A04	+	TACGTCTCAAGTCTGGCAGCTTA	-	4145442	4145705	TCTTGCAGCTTACGTCTCAAGTCTGGCAGCTTACTTCTCAAGTCTGGTGATCCTTATAAAACCTTATAAGTGTTTTCAAGTTTGGCAGAATAATTCAGCTTCATGTTAACACTCCCCCTCAAGCTTGACCATAGAGATCCTTGGGCAAGCTTGGAACTGAGAGTACTTGCCTCATTAAAAACCTAAGCATAGAAAACCCTTTGGGATAAAACCACACTTAGGAAAAGAGTACAAGCCTCTCAGCCTAGAGATTGGCCAGTGAGT	tag121000_13
Bra-novel-miR1176-3p	A04	+	GGGGATGTAGCTCATATGGT	-	4586579	4586822	TGAGAATACTGTTGTGAGAACTGTATCCTCCTCACTGTGTCAATTAAGTGACCCGCTAATGCTTATTTTGGATCGACATGCACAACTTTTCCTTTGTTTCTCTTGACCTTGAGTCCTTGAGACAAGCTCAGCTTGACCATTCTACGAATTATATATCTGGAAAATAACATTATTGACAAAGATATTATAATAGTTAAACTAATGCTTAACAGTTGGGGATGTAGCTCATATGGTAGAGCGCTCG	tag169830_10584
Bra-novel-miR1177-5p	A04	+	TTTAAAACTGGCTCAAATAGATA	-	4979969	4980277	TTTGACTCATTTTAAAACTGGCTCAAATAGATAGTTCTTATAATATGATGGACTTTCAATTTTCTTAATAACATAAGCCCATTACTTTTTTGCTTAATAATACTATCCTTGTTTTCAAAAAGTAATGTTATTGAAAAAAGTTTAGTAAAAATTTATTTGAATATATGTATATTTTTCAATTAATTATTGATGTAAATCAATTTGAATTATTATTTGATTTGAAAATGTATATAAAGTTATAATTTGTTTTATGGTTAAGTTTGAAAAAAAGTTTTAAATGATTTGACTCATTTTAAAACTGACCCAAAT	tag205024_16
Bra-novel-miR1178-5p	A04	+	GGGTTTAGACCGTCGTGAGA	-	5143561	5143707	AATGTGAGCTGGGTTTAGACCGTCGTGAGACAGGTTAGTTTTACCCTACTGATGCCCGCATCGCAATAGTAATTCAACCTAGTACGAGAGGAACCGTTGATTCGCACAATTGGTCATCACGCTTGGTTGAAAAGCCAGTGGCGCGAA	tag237224_85
Bra-novel-miR1179-5p	A04	+	AAAGATTTTAGATCGGTAGATTA	-	5251533	5251745	TTTGATTTCTAAAGATTTTAGATCGGTAGATTAAGCGCAGAATGTATATTCTAAATATTTTTAGAATACTCTTATTTACGTAGATCACATATTCTAAACATTGTAGATTCAATGAAAAAAGTGGATATCGTTTTCTACTTCGTAGAATGTCATTTCTACTTTATTTAGAACATAATCTGAAATTTATGATTTAAACATTTTTAGAACTGAAAA	tag100032_12
Bra-novel-miR1180-5p	A04	+	TCTTAGACTGATTATGAAGTC	-	5386175	5386320	TTATTAAGTGTCTTAGACTGATTATGAAGTCAAAAATTTGTTTTTTACCCTATAGTAAACACTTTTCCGATTGTATGAACGAAATCCCCATAACATAAGAGAAACACTTATACACTTTAATGAACGGTAAAGGGAATACTTATAAT	tag242046_31
Bra-novel-miR1181-5p	A04	+	TTCTCCTTTCTGACATAATTTC	-	5887012	5887230	AATCTGCTTGTTCTCCTTTCTGACATAATTTCTGCAGCAGTAACGAGTAGGAGGCTGCATTGATCCTTTCCTCTCCGACCTTTTGCACATATCTGCACATATGTTTTTCAGTGCTCATATGTGCAGATATGTGAAAAAGGTCGGAGAGAAAAGGATCAACGCAGCCTCCTACTCGTTACTGCTGCAGAAATTATGTAAGAAAGGAGAACAAGCAGATTA	tag50682_279
Bra-novel-miR1182-5p	A04	+	ATTAATGTGATGGAGAAGGGGA	-	5887382	5887547	AAAAAACGAGATTAATGTGATGGAGAAGGGGAAGAAAGAAAAGAAACATGGAGCCACTGGAAAGGTCGAGCAAGAAGTTGGTACCAAGTATTGAAGAGTGTGTAGAGGAAAGTAGAAAGCATAACAATCAGTTGCCTGTTCCGTCATCAGAACAGTCGCACCAAAT	tag26215_11
Bra-novel-miR1183-5p	A04	+	CGGGCCGATCCTAGTATCTTATA	-	6193701	6193916	GGGCGTAGCCCGGGCCGATCCTAGTATCTTATATATATATATCTTACAATATTAAAAGGGCAATATGTTCAATGGAAAAGCATGCCAAATAAAATTTTTAAATTAACCAATAAAAAATACTCTTTCATGCTAGGCCAGTTCTTCTTAAACTTAAAATTGCAACTTGAAAATGAAATAAAAATAGGATTCTACGGTTGGGCTCAGTTGCTAAGCCCA	tag169120_28
Bra-novel-miR1184-3p	A04	+	TCCTAGTCTCTCTAAATCTCTG	-	6219384	6219534	GCGAGGAGGAGGCAGAGAGGAGAGAGAGAAGGAGAGAGAGAGAGACGGCGCAGGGGAGAAAGAGATAGGCTTGAGAGAAGAAGAGAGAAAAGGAAAAGAGAAGCTTGACGGCTAGGGTTTCCTAGTCTCTCTAAATCTCTGCAGAGCTTCG	tag147813_35
Bra-novel-miR1185-3p	A04	+	GACCGGATTGACCTTTGACCAGC	-	6279989	6280145	TGAGTCGACCCGGTGAGTCAACTCGGTGACTCGGTCAACCGGTTGGTTTGACCGGTTTAATTTGATTTCGGTTCGGTTAGGGTAAACCAGTCGGTTAAGTCAAATTGATTTCTGGTCAAGGGTTGACCGGATTGACCTTTGACCAGCGAGTGGACTT	tag105136_338
Bra-novel-miR1186-5p	A04	+	TTCCGTTTTGTGTATATCTGACA	-	6320193	6320342	GCTAATATCCTTCCGTTTTGTGTATATCTGACAAAATCACTCTTTTATAAATGCTATTGCATCCGATATGATAGCACTAATTAATTAATTAATTAATTATTTATATTTATAAAATTTCGGGGGTGTCACATGGGCAATTTGGGAAGTGCA	tag136581_12
Bra-novel-miR1187-5p	A04	+	CAAGTTGTGGGTTAGTTTTGGCA	-	6877998	6878231	GGGTTAAAATCAAGTTGTGGGTTAGTTTTGGCAAAAAGTCCTAATTATATTATATAATTTACATATACTTAGACTATTATATTTTAATTGATCGGTTTATTCGGTTTATTCGGTTTGATCGGTTTATATACCAAACCATATCCATATCACTAGGCTTTTAGGTTAGTTTTGCATTTGATTCAAGTTTGGGTATAGGTTTGGGGTTAAAATCAAGTTGTGGGTTAGTTTTGGCAA	tag168944_45
Bra-novel-miR1188-5p	A04	+	TAGTGATGCTCTGTCGATCGATA	-	6930673	6930920	AGATTGATGATAGTGATGCTCTGTCGATCGATACTGCACAGCCATCGTCGATTCTCGTAAAACTTGTCTTCCTCGAATTTTTTTCCTTTTACCTAACATAAATAAAACACTAAAAGTTAGTAATAGATAACTTATAAAACCAATTCTTTTTTTTCCGAGGAACAGTGACTGCTATAGTGTCGCTGCTACAGTAACTCCCAATTTTCTGCTACAGTGTCGATCGATTTGTTTGCTACAGTGCCGATCTA	tag335833_12
Bra-novel-miR1189-3p	A04	+	TATTATAGAGTGAACCATTGGAG	-	7106046	7106171	CCCGCATATGCGGGCAGAACACCTAGTGGTACTCTATATTTAGAGTAAAAAAAATAAGATTACTCTATATTTCACTCTATTATAGAGTAATTATATTATAGAGTGAACCATTGGAGCAAATTCAAC	tag61123_38
Bra-novel-miR1190-5p	A04	+	TTAAGCGCGGAATGTGTATTCTA	-	7403470	7403544	GAATGATAGGTTAAGCGCGGAATGTGTATTCTAAATATTTTTAGAATACTCCTATTTACGTAGATCATGTATTCT	tag145489_3012
Bra-novel-miR1191-3p	A04	+	ATAGTAGACGACTTAACTTTCAG	-	7595856	7596156	TCTGGTGGACGACTGAATTATAAGTCGTTTGCGTGTAATTAAATCTTGAAGTTTTTTTTTTCAATTGCAAAACTAACCTATGACTACTTAATTGTAAGTCGTTTACTTTTAAAAAAATATTATTATATTAATTTTCGACAGATGACTGAAATGTAAGTCGTCTGGGGAAGTCAAACTTCTGAAATTATTCAGTCAAATGCAAAACTAACCTATGACGACTGAAATGTAAGTCATCTAGGTTCTTTGGAAATTTTTTTGAAACCAAACAATAGTAGACGACTTAACTTTCAGTCGTCTCAGG	tag129392_10
Bra-novel-miR1192-3p	A04	+	AACGAGATCTTGAACATGGCTTA	-	7667339	7667565	AGAAATTTGTTGATCCATGATTTATGTTTCGTCTTTTCTTTCCTTTTCGTTTGTTTCGAGAAAGAGATCGATCAATTTATTTTTTTTCTTTTTCTATTAAAGCAAACAAAAAATCTAATCTCAAATTAATATTCGATAAAATTCTGATTTCTTGTGTAGGCGCCAAGCCCAATCCAAGTAAAGAACTAGTGCCTAACGAGATCTTGAACATGGCTTAAAAAAATATT	tag314025_16
Bra-novel-miR1193-3p	A04	+	AGTGATTCTTGTATATGTGTTCA	-	7701600	7701758	CACACTTTCAAAAAATATATTAGCTTAGTCACTTACTTATTTTTTTTTACAAAACAAAGTATCGGAGTCTTGAAAGTTGAATTCATATTATTGTAATTGTACATAAGAGTTTGTGATTACATACTTAGTGATTCTTGTATATGTGTTCAAGAAAGTTTC	tag112724_25
Bra-novel-miR1194-5p	A04	+	TTGATCTCTGTTCTACGACGATG	-	7903701	7903804	GATCCGTTACTTGATCTCTGTTCTACGACGATGAAGATGATGATATTAGGATTTAGTTTCGTGTCAGTAGACGGCGTGGAAAAAGAGGAGTGGTTGTTGGGCCA	tag105713_27
Bra-novel-miR1195-3p	A04	+	AGTGATTAGGATTTAGGGTTT	-	7978038	7978232	TTAATAACACTAAACCCTAAATCCTAATCACTAAACCCTAAACCCTTGGGTAAACCCTGAATCCTTGGATAAATCATAAACTGTAAATCAAAAATATTTAAAATTAAACTCTAGAGTTTATGATTTATCCAAGGGTTCAGTGTTTACCCAAGGGTTTAGGGTTTAGTGATTAGGATTTAGGGTTTAGTGTTATTA	tag333139_82
Bra-novel-miR1196-3p	A04	+	ATATTTATGTAGAGTTTGGCT	-	8061982	8062116	GTGAATAATTTGTCGAGCTCTATTCGTAAACAGTAAAAATAACGTAAAGAAGAACCATGCATGTGGGTTTTATCTTAAAAAAATGTAAAGTACATAGTATGAACATATTTATGTAGAGTTTGGCTGATAAGCTCT	tag229057_10
Bra-novel-miR1197-3p	A04	+	TAAGATACTTGCATTGGAGGACA	-	8092853	8093028	AGGCTTCCTTTGATTCTCTAGTTGCTTGTGATTATGGTATTCAGATTCCAAACTTCCATGTTTTGCAAATGGTTTTATACATATATTCCTATAAATTTTATCTTAAATAAAACAATGCTTAATTTTTTTTAAGAATCTCAAAATAAGATACTTGCATTGGAGGACAAAAATTTAAA	tag251862_78
Bra-novel-miR1198-3p	A04	+	GTAGACGACTTAACTTTCAGT	-	8113568	8113869	TCCTGGACGACTGAATTATAAGTCGTCTGTGTATAATTAAATCTTGAAGTTTTTTTTTTTCAATTGCAAAACTAACCTATGACTACTTAATTGTAAGTCGTTTACTTTTTAAAAAATATTATCATTTTAATTTTCGCCAGACAACTGAAATGTAAGTCGTCTGGGGAAGTCAAACTTCTGAAATTATCCAGTCAAATGCAAAACTAACCTATGACGACTGAAATGTACGTCGTCTAGGTTCTTTGAAATTTTTTTTTGAAACCAAACAATAGTAGACGACTTAACTTTCAGTCGTCTCAGGT	tag78079_52
Bra-novel-miR1199-3p	A04	+	ACCGCTGTGAGCCTTCTGGATTC	-	8288392	8288611	TAAAACACCATGAATCCAGAAGGCTCACAGCGGTTGTGACTGTATAATCTCGTATCTATCTCTTCATATCTCATCACCTTTCTCCTTCATTCTCCGTCGCCCGATTTCAATACCTTTCTCCTTGAAACCCCTAACCTTTTTTATATGATGAGATATGAAGAGATAGATACGAGATTATACAGTCACAACCGCTGTGAGCCTTCTGGATTCATGGTGTTTT	tag20456_11
Bra-novel-miR1200-3p	A04	+	CGGATTTTAAACTAGTTGATTTA	-	8362091	8362441	ATTTCACATTGAAAATTTTGTGATTAATTGTTTAATCTTCTCTTACAGCAATTATATAAATTTTAATAAATATTTTATTTTAAAATATACTATATATCTAGCTCAGTATCATTGAATTTTAATTATATACCATATAAAATAAATAAAATGATTGTTTTAATTTATTTACCAAAACATATTATATATAAATAAGAGTTATTATTTTGATTTATGTGCTAGCTCTAATTTAATTATATATATAATAAGTAAATGAACAAAAAATAAATAATAATATGTAACAAATCATTTGTATATATAATGTTCATCATGCGCCAAACCCGGATTTTAAACTAGTTGATTTATAAATGGAAA	tag132334_85
Bra-novel-miR1201-3p	A04	+	AGTGAGGTTTTGGGGATAAGATT	-	8415470	8415637	ACTAAATCAAGTTTTTGTTCCCAAACTAGCACTCAAGGCCAAAATTCACAAAAATAGCATTCAGGGGGTGGGGTTTAGGGTTTAGAATTTAGGGTTTAGGGTTTAGAGTTTAGATTTTAGGGTTTAGAGTTGAGAAGTGAGGTTTTGGGGATAAGATTTCAAATTTTG	tag220193_129
Bra-novel-miR1202-5p	A04	+	TCTAAAAGAAGTAGATGAACGT	-	8541932	8542039	AAATGGGCGTTCTAAAAGAAGTAGATGAACGTGTTTATTTTAGAAATCGTTTTCTACTATACCATTTTTCGTTGAAGACGCATTCTACTTTTAGTAGAACGTATTTTA	tag246913_210
Bra-novel-miR1203-3p	A04	+	ATTCATAGTGGAGTGTGCATG	-	8643437	8643630	TTATCTGTTATGTGTTACTTATTAGTATGCGGTGGTATAGTTGTTTTCGATTATTCTTGCTTTGGTATTGTATCAAATTAACTAATTGTCCAACTCATAATTATAGATGTACAAATGTGGATTTGTGATAAAGTTTGATGACAATACTGTTTTTTTTTTTTTTATTCATAGTGGAGTGTGCATGTGTCAGAAAG	tag26053_10
Bra-novel-miR1204-3p	A04	+	CGTGGACGACTGAATTATAAG	-	8760932	8761083	TTATACACAGACGATTTATAATTCAGTCGTCCACCAGACGACTTAATTGTAAGTCGTCCAGGATTTTTTTCCGAGATTCTGTCAAACCTGGTAAATCCTGACGACTTACATTTCAGTCTCTCGTGGACGACTGAATTATAAGTCGTTGTATA	tag122171_613
Bra-novel-miR1205-5p	A04	+	ACAAACATGAACTTTGGGGCTG	-	9272199	9272322	AATTGCCAAAACAAACATGAACTTTGGGGCTGGCCAAAAAAACTGTTTGGTGTTTACACGAATTGCCAATGAAAGTTTGGTGTTTTTTTGGCCAGCCCCAAAGTTCATGTTTGTTTTGGCAATC	tag315352_49
Bra-novel-miR1206-5p	A04	+	TTGTGCGGATCAAGATCTAGTT	-	9299694	9299771	ACCCGCACGGTTGTGCGGATCAAGATCTAGTTAACTATTAATGAAAACTAGATTTTGACCCGCGCAACCGCGCGGGTG	tag262294_21
Bra-novel-miR1207-5p	A04	+	CTCCAGATCTTGTCCTCTTC	-	9466516	9466604	AGATCTTTTTCTCCAGATCTTGTCCTCTTCTTGCACACCAGCAATGTGTTTCCGAGAAGAAGAACAAAGATCTCGAGGTCCAGAGCTCC	tag282290_10
Bra-novel-miR1208-5p	A04	+	ATCTTTTGGAGCTTAATGTTGAC	-	9556568	9556784	AGTTGAAAATATCTTTTGGAGCTTAATGTTGACAAGTGACTCCGAACAAAATTTATAGGAATTTTTGGCAAACCTCTTTGTTCGAATTGCAAGATTTTGAAAGCGACGGATTCATTGTAAGTGCAAGATGCAAACACAATAAGTTAATGCATAAAGTAAAGCAAGAGACAAACAATTACAAGCAACTCTTAAGTTTTATTAGAAATCGTCTTGTACA	tag24942_11
Bra-novel-miR1209-5p	A04	+	AGGGCAATGATATTTCTGTATA	-	9697653	9697852	ACACTTTTGTAGGGCAATGATATTTCTGTATAATTCAAAAAAAAAAGAATTTGTTGTATTCCAAGTCAACAATTTTATTATAAAATTTACATTGATAATGTAAGTAAAATACACTTATTAATTCATGACCATGTGAATATAGTTCATAGTTCGTATAATTTTTAGAACATTAATATTGTCTAAATATCTTGCCAAGGTGA	tag94294_12
Bra-novel-miR1210-3p	A04	+	GATGGGATCCGGGTCTTTGCTTA	-	9873890	9874023	TCCTATTCTATTATGTAAAGAGTTGACAACTTATCTAACCAAATAATTTTAATTCTCTCTCGCGACAAGAATGACGATATAGGTTTCGATGGTTTTCCGACGATGGGATCCGGGTCTTTGCTTACGAGATTAGG	tag50068_37
Bra-novel-miR1211-3p	A04	+	TCATGGATCAATGAGCTAGACA	-	10013720	10013859	GCCCTATTTTATTTATTTATTGATTCAACATGTTTTTTTCATCTATTGTCTCTGTGATTTCTCTGTTCATGGCTAAGTAGTCGCTTGTTAGGTTTATGGTGTTAAGGATCATGGATCAATGAGCTAGACACAAATAGGAT	tag33973_10
Bra-novel-miR1212-5p	A04	+	ATCCGTCGAGTTATCATGAAT	-	10063147	10063253	AGGCCATGCGATCCGTCGAGTTATCATGAATCATCAGAGCAACGGGCAGAGTGTAGCGACCGTGTTCCGAAGATCGATGATAGGATGATCTGAGGACTGACTGGCCG	tag102836_22
Bra-novel-miR1213-3p	A04	+	AGATTTTAGTTAGATAGTGAATT	-	10135060	10135329	ATTAATTTATAATTCATGCTATTACATCTATAATTTCAAATAACAAAATACACAACAAACTGTATTTGAATTCTATTATTTCAAAAAAAATTAGACAAAACAATCAATAAAATAGTTTTAAATATGTATACAGCCTTGTTTTATAGGGATTATTTGTAGAATAACCAAAAAAAGAGAAATTAGATTTTTAGAGAGAGGAAAAGAGAGAGATAGGAAGAGATAGTAGGAGAGATGGTGAGATTTTAGTTAGATAGTGAATTATATTTTTTG	tag223183_40
Bra-novel-miR1214-5p	A04	+	AACCGACTCTTAGTTAAAAGCTA	-	10183038	10183115	TTCGGCTAAGAACCGACTCTTAGTTAAAAGCTAAGAAAGAGTTCTTAGCCGGAGCTAAGAAAGGATTTTTAGCCGGAG	tag93688_12
Bra-novel-miR1215-3p	A04	+	ATATTTCGGGGCCCTGTTCGACC	-	10310984	10311229	TCAATGGTGTGATAGGCAGGGCCGTCTCAAATTAATTTGAGGCCCTGTTCAAATAAAATATTAATAGTACATTTTATCAAGTAATTTTAAAATTTAATAATTTTGTCTTATTTTTTAATTATAAGTTCTAAATTTAGCATTATATCTAAAGTTTTAAAGTTTCTTACCATAATTTATCTATATATTTCCAAAAAGCCTTAAATTTTTATTTTTATATTTCGGGGCCCTGTTCGACCGCTCCACTTG	tag64539_545
Bra-novel-miR1216-3p	A04	+	CTCCGCCACTGTATATATATATA	-	10383681	10383913	TGATATTAATATATATATATATACAGTGGCGGAGCTAGCCAAAGTATTTACCGGGGTCATTGTTAGAATCAACATATATATTACATGGGTCAATAAGCCTATTTTACAATATTTTCTCAGTTTTCTCAGTAAAAGCACAAGTAAATTTTGTTTTTCTTTGATTTCACATGGGTCATATGACCCACCTCACAATGAACTGCCTCCGCCACTGTATATATATATATAATATATAT	tag101429_12
Bra-novel-miR1218-3p	A04	+	ATGATGTTTTTTCTCTTGAATG	-	10706123	10706235	CTCGTTTAAAAATTTCGAGAGGATAAAATGCATAACATTTTATTTTTTAGACAAACTACTTGTCGTTTTAAATAAAATTGTATGATGTTTTTTCTCTTGAATGACAAAACGTT	tag309384_27
Bra-novel-miR1219-3p	A04	+	TCTGAGATTATCCAACACTGATA	-	10754443	10754636	TTCTGGTAAACAGAATCTTCATGGAAACCTCCTTGTGGTGTCGGGAATCCAGACACTGCCCACACTTGTCTTGCTAAAGTGCAAGAGAAAAGCAAATGATTAATAGATTCTCCTTCAGTCCCACAAATCTGACATACCAAATCACATTTCATTCCTCTACTTCTGAGATTATCCAACACTGATAAGGAGCCAGA	tag211043_14
Bra-novel-miR1221-3p	A04	+	GTTTGTGGGATACTTATGACTG	-	10943909	10944007	GGGTGGTTGCGGTTTTAAGTAGTTTTAAGAGATTTGTACGACTAGTACTGCGGTTAGAAATTAGTGCGTTTGTGGGATACTTATGACTGACAAACCACC	tag310931_16
Bra-novel-miR1223-5p	A04	+	TGACGGACGTTCCGACGGAAAAT	-	11863527	11863690	AGCGGTATTCTGACGGACGTTCCGACGGAAAATGAATTCCTTGGAATATACCGAGGAATTTCCGAGGCAATTCCGAGGAAACACAAAATTTGGCTTCCTCGGAATATTCCGACGGAATTCCGAGGATAATTCATCTCGTCGGAATATTCCGACGGAATACCGAG	tag187458_249
Bra-novel-miR1224-5p	A04	+	CGTTCCGACGGAAAATGAATTCC	-	11877807	11877950	TTCTGACGGACGTTCCGACGGAAAATGAATTCCTTGGAATATACCGAGGAATTTCCGAGGCAAATCCGAGGAACACACAAATTTGGCTCTCGGAATATCCGACGGAATTCCGAGGAATTCATCTCGTCGGAATATTCGACGGAT	tag233355_340
Bra-novel-miR1226-3p	A04	+	AGAGATTTGTACGACTGGTATT	-	12247242	12247445	TTCTAACCGCAGAACCAATCGTACAAATCTTTTAAAACCGCTAGAAACCGCAACCACCCGCATCCGCAAACTCCCGTAACCGCAATCGCGACTGCTGCGGTTGAACCAGTCAGACCCTTAGTATGGTGGCGATTACTTTATATGCCGTTTAAATCGGTTTCTAGCGGTTTTAAGAGATTTGTACGACTGGTATTGCGGTTAAAA	tag321293_59
Bra-novel-miR1227-5p	A04	+	AGAGATTTTTGTTACTGTTAATT	-	12294478	12294689	TGATATATGTAGAGATTTTTGTTACTGTTAATTACAGTGCAGGGCGGGGCAGTTCGTAACATTCGAAGCCTTTATTTATTTTTAATTTTGGTTGATCTTTATTTGTTTTTATAAGTAGTTTTTTTGTTTGTTACCAACAATACGGATTAATTTGCGTAGTAGTCATATATCAAATGTAAATTAGATAAGTAACATTGATTTGTCATAATATA	tag175065_326
Bra-novel-miR1228-3p	A04	+	TTTTCTTGAGATCATTTGCTTT	-	12325373	12325696	AACAAGGTAGATCCGCATTTGATGTTCGGGAGAAAATCAGAAAAGGTTAAAACTTGTACATAAATCTATGATACGTGTGGGCATCGGTTAAGAGAGAATAAGTAGAAGTAACTCTAGTTTAATAAAAGAGTAACCATGGTTTAGTTACTTTAACTTTATGCTTTATCTATATATGAGCTGTAGGGTTTTGGAAAGGGGGTATCTGAGTTTTTAGGATCATAGAGAGAGTATAGACGCCATGAACGTCTTTGAAAACCTTGTACTTGTTCTTTCATCTATGAATTTCATCCTATTTTCTTGAGATCATTTGCTTTTGACCAGAAT	tag331823_11
Bra-novel-miR1229-3p	A04	+	CTCGACGGAGCTGTCTTTTGGTC	-	12396264	12396410	TTGGTGTAATAACCCGCACGAGCAGATAGAATTTTGGTCGAGAAAATTCTTTAAGATCAGTTTGAAGATTGATCGATTAGAATTTAAATAAAAATCGACACGGTGAATTAATCTCTCGACGGAGCTGTCTTTTGGTCGAAAAACCAT	tag2634_35
Bra-novel-miR1230-5p	A04	+	TTAAAGTACTCTGAGGTCGAGCT	-	12407896	12408096	GCTGACCGGCTTAAAGTACTCTGAGGTCGAGCTGACGTCTCTAGCCGCTAAGCCGACTAAGCTTGATCGACCTTGTCGGGCTAGGGCCTGTTATGTGATGGGCCTTGTAGAGGGATGTAATCCATCTCCTACAATAAGTCCCCCCCCAGTTCACTTGTGAGCGGCTTGTCGGTCTCAGTGAATTTGTGGGTCAGGTTCGCT	tag286824_20
Bra-novel-miR1231-3p	A04	+	AAGGATTCTAAGAATGATTGTG	-	12465484	12465821	ATTTAGTCATTTATATTCGTTTTTTAAAATTCAAAATATAACATATTCAAAAAAATCTAAAATTTTATTATATAGTTAATGTGGTTATTTAATTTATTTTAAAATAAATTAAAAATGATAGAGAATATACTGATTTTTATCAAATTTTTATTATTCAAAATCATTAATTGGCATATATACTTTTACCACATTAGGTAATTCCGTGATTTTTATTTAAGAAAATAATGAAGAACATTTATGATTAATTTATGATTAGTTTAATAAAACGCTTATTATATATTTTTATATGGACCAATATATTTTTATAAGGATTCTAAGAATGATTGTGGTGATTACAT	tag321483_287
Bra-novel-miR1232-3p	A04	+	TATCTGCGAGAGTATTCTTTGA	-	12528428	12528606	ATTTGAGGTAGACATTATGAGAGGATGTTTTCCAGATTTCTTAAAACAATCAGTGATAAACAAGGATTCGATCTATCATAACGCAAGTCTGAGAATCAGGCTCTGATACCATTATTTGTATTTCTTTTACTGGACTTCTGCTGAGCATATCTGCGAGAGTATTCTTTGAGCCCTTTAAA	tag37301_17
Bra-novel-miR1234-3p	A04	+	TTAGGGTTTAGTGATTAGGATT	-	12954347	12954525	ACTAAACCCTAAATCCTAATCACTAAACCCTAAACCCTTGGATAAACCCTGAACCCTTGGATAAATCATAAACTGTAAATCAAAAATATTTAAAATTAAACTCTAGAGTTTATGATTTATCCAAGGGTTCAGAGTTTACCCAAGGGTTTAGGGTTTAGTGATTAGGATTTAGGGTTTAG	tag311761_32
Bra-novel-miR1235-3p	A04	+	TGTGACTTGTGTTTTAGTATATA	-	13027698	13027783	TGATATTAAAATTATACTGAAGCATAAGTCATCTGTCACAATTTTATTGGTCATGTGACTTGTGTTTTAGTATATAAGGGATTTCT	tag164427_245
Bra-novel-miR1236-3p	A04	+	ATTCCGTCGATCGTAGCGTTCA	-	13029687	13029819	CTGATCACTGAGAATCTACGGCGACGAAGAAGGTGGAGGAGGAAGAGGAAGAATGAGAATCTCAGGCTATGTAATCGTTGTTCTATCGGTAACTGTATTCTATTCCGTCGATCGTAGCGTTCACGCGCGTCCC	tag157449_10
Bra-novel-miR1237-5p	A04	+	CGGCCGTAGCTTTAATAATAATA	-	13146725	13147034	TGTACGAATTCGGCCGTAGCTTTAATAATAATATATTTAAAAAAAAAAAAACTCTGCATTAATTTATAGAAATTAAAGATTAAGTGCTGCTGCACACATTTTCATACTACAAGTCTGATATCTCTTGATTTTGATGAGTTTTAGATCCATATTTTAGTTTATTATGTTTATTCTAGGTTGCATTTAAGTCTTTATGTTGCATTTGCATCAATATTTGCATATCATAGGGGTTGGAATGCATATTTGGAAGTTTGGGACGAAATTCAAGGGGTTAATTGCACATTATGAAAGTCTGGGGTCAAATATGACG	tag316228_32
Bra-novel-miR1238-5p	A04	+	ACCGATTGGGACCCGAACCC	-	13543163	13543350	AAACCGAAGAACCGATTGGGACCCGAACCCGAAAGTACAATGGGTTATACCGGATCTTTGTATGTAAACCGATCTTTGTATGTAAATGAAGTTTAGTACAATGGATTATACCGGATCTTTGTATGTAAACCCGATTGGTATAACCCATTGTACTTTCGGGTTCGGGTCCCAATCGGTTCTTCGGTTTA	tag135495_16
Bra-novel-miR1239-5p	A04	+	TTTCTATTTGGAGTATGACGTA	-	13631564	13631838	GAAGTCAATCTTTCTATTTGGAGTATGACGTACTTTTTCTTATTTTCATTATTTTCGTCATCAGGCTCATACTTTCCTATTTTCCTATATTGTTCTTGATTTATTGTATAACTTTATGTTTCAAATATATTTTTCAAAAATAAAAAAAAAAAAAATAAAAAAAATGAGATAAAAATAATCATGCATTATTTTGGAGGGGGAGAAGTATGAATCGGATGACAGAAATCATGAAAATAGGAAAAAGTGTTATACTCTAAATAGAAAGATTGACTTCA	tag285827_12
Bra-novel-miR1241-3p	A04	+	AAGTTAAGTCGTCTACTATTGT	-	14488313	14488475	GGGAAGTCGTCTGGCTGTAGACGACTTACCTTTCAGTCGTCTGGCTGTAGACGACTTACCTGGAAGTCGTCTGGTCAACGCAGAGGTTATTTTTGCAATTGACTTTGAAATCTGTAACCTGAGACGACTGAAAGTTAAGTCGTCTACTATTGTTTGGTTTCAA	tag89973_822
Bra-novel-miR1242-3p	A04	+	CACGTGTCTATTATAATATGAAT	-	14682606	14682706	GTGTGAACACATTTATGATTATAGTGTGAACGCGTTAGCATATTTATTATCAAATCATTGTGAAGCTGCACGTGTCTATTATAATATGAATGCATTTATTA	tag276942_38
Bra-novel-miR1243-5p	A04	+	AGCGGTATTCTGACGGACGT	-	14733104	14733331	ACAAGAAAACAGCGGTATTCTGACGGACGTTCCGACGGAAAATGAATTCCTCGGAATATACCGAGGAATTTCCGAGGCAATTCCGCGGAATTCCGTCGGTATATTCCGAGGAAATTCCGAGGAAGCCAAATTTTGTGTTTCCTCGGAATTGCCTCGGAAATTCCTCGGTATATTCCGAGGAATTCATTTTCCGTCGGAACGTCCGTCAGAATACCGAGGAAAATAGTA	tag207155_439
Bra-novel-miR1244-5p	A04	+	TTGTGACTTCTGTTTTAATATAT	-	15112406	15112480	TGAATCAAGGTTGTGACTTCTGTTTTAATATATAAGATTAGAAGAAGATTGAGATAGTTGTCACACCTTACTAAC	tag213685_42
Bra-novel-miR1245-3p	A04	+	ATTTAACGGAGGTGAAGACGATG	-	15130505	15130837	AAAACATGGGTGTCAGGCTATGTCTGTGCCTATCAGCGAATTAGAGTAAGGTTAATACAGGTATTATGAAAAATCAACAGTGACATGACCGTTTAGCTAATTATATTTTTTTTATAGTTATCTACTGCAAATTTCGGGAAAATTCCTTAAAAATACACAGACTAATTTTCATTTGCTAATAAAATACACAAACTATTTTGACTCCCCGTTTAATACACGAATTAATTTCCGTTGCCTATTAAATACACAAACTTTCAAAATTCGCAGGTTTTACACATAGTTTTAGACGGCGTTATCTATATTTAACGGAGGTGAAGACGATGTTAGTGTTTA	tag154414_221
Bra-novel-miR1246-3p	A04	+	CCGGTCTGGTCTGGTATGGAATG	-	15146789	15146897	AGTCGTAAGACTCCACTGGTTTCTGCTGCTTTGGTTATTGCTGCTGGATTGGCTGTTGGGCTGCTTCTATTGGACTCCGGTCTGGTCTGGTATGGAATGAACTTATAAC	tag193484_11
Bra-novel-miR1247-5p	A04	+	ATTGGTTGGTGAACATAGAGGT	-	15177183	15177374	ATGAAATCCTATTGGTTGGTGAACATAGAGGTTCACCCTAGGGGGTGAACCCAAGAATAACTCATTTTATATAGAGTCGAACCCGAAATTTTCGTCATAGTACTACTACGAAGGGCTAAAATTTTCAAGATGTATTCTTGGATTCACCCCTTAGGGTGAACTTCTAGGTTCACCAACTAATAGGATTTCATT	tag345874_10
Bra-novel-miR1248-3p	A04	+	ATTTACTTCGGTTCGGTTCGGTT	-	15395433	15395677	AGGGTTTCGTAAATCGAATCAAAACTAAGAAAGGTGAGGGTTTCGAAAATCGAATGAAAGAATGTGGAAGGTTTCGGAAGTCGAATCAAAACTAAGAAATTTGAGGGTTTGGAATAGGGGTGTTCAATCCGGATATCGGTTCGGTTTCGGTTCGGTTATTTTCGGTTTTCGGTATTTCGGTTAGTAAAATATAACTACCATTCTAAATCCATATTTACTTCGGTTCGGTTCGGTTTATATACCGT	tag225339_23
Bra-novel-miR1249-5p	A04	+	ATGATTTCAGAACCAGAAGAATG	-	15881870	15881986	ATTAGTGAAGATGATTTCAGAACCAGAAGAATGACCCGTTTTTGTAAGTTATTTGGAAGATATCAAAACCTTGCAACAGAAATTTCTCAGTTCAAAGATCATTCATGTATCACGACG	tag121775_13
Bra-novel-miR1251-3p	A04	+	ATAGTCTAGGATTCGAACCCC	-	16574654	16574736	CGCTATCTCCGGGACTTGAAACCTGGATTTCCTGTGATCTGCAATAAATTGCATAGTCTAGGATTCGAACCCCAGACATGGGT	tag277157_11
Bra-novel-miR1252-5p	A04	+	ATTGGTTCAATTGTGGTTAGGTA	-	16886199	16886511	TTATTTTTCTATTGGTTCAATTGTGGTTAGGTAAATAATTAATGATGTTTTTGTTTAGAAAATATAAGAAATTAATGGTTTTTACTAATATTAACCCGTTCTACCAACATATTATATTTTTAGCATAAATATTTTATATTTATGAAAATAAAATATGTTAACTTATCAATTTAAAATAATTTTATCATATTTTGTTCAATATAATATTTTTATTTTAAAATGATAGATATTATTATAAAATTAATAAAATAGGATATAGTTTTATTCTTTTAGTAACATTTCATTACTAATTACAAAATTAGTTGAAAATATT	tag200838_25
Bra-novel-miR1253-3p	A04	+	TGGGACCTCTTTTAATTAATACA	-	16921399	16921672	AACCTCAATTTTGTATTAATTAAAAGAGGTCCCAATGCATAGGTGGCACTCTGTCATATATATATTAGTCATTTATGGTAATTCCGTAGGTTTTATTTAAGGAAAGAAAATATCATATCATATCATTATATCATATAGTTTGACCAACTTATGTATCTAACAACATATAAAAATCGAATGTGGACCTACTTATTTTTCAATTGAATGTAATTGACTACCTAATTGAGTGCCACCTATGCATTGGGACCTCTTTTAATTAATACAAAATTGAGGT	tag243831_22
Bra-novel-miR1254-5p	A04	+	AAGAATCCGTCTTTTAACTTTTA	-	16995634	16995860	AGTGAAATATAAGAATCCGTCTTTTAACTTTTAATTAAAAACCTAAAAATCGGTTCTTAAATATCTTATTAAGAACTGATTCTTAGTTTTTTTAATTAAAACTAAAAGACAGATTTTTATATTCCGTTAAAAATTTCATACCCTAGGAACTTCCATCAAATATGCTCTAAGTTGACAAACAAAAAAGAAAAAAAGAGTTGATAAGACTTTTACGCTCATGTTTTACG	tag341143_42
Bra-novel-miR1255-5p	A04	+	TTAGCGGAATATAAGAAACTGTT	-	17013026	17013147	GGTGGGGTTCTTAGCGGAATATAAGAAACTGTTCTTTAACTTTTAACTAATAAGAGCCAGTTCTTAGCTTTTTAGTTAAAAATTAAAAAATAGTTTCTTATATTCCGCTAATAAGCATACCT	tag238832_26
Bra-novel-miR1256-5p	A04	+	ATCGCTCAAACCGCTCTAAACCG	-	17115840	17115958	TTTTGTAACAATCGCTCAAACCGCTCTAAACCGCTCCAAATCGCTCCAAATCGCTCTGAACCTCATAAATTCAAAAGCTGGTTCCAGCTAGCGTTTGCGGTTGCGGGCGTTTGCGGGAG	tag216086_707
Bra-novel-miR1257-5p	A04	+	CTAAGAATGATTGTGGTGATGAT	-	17154104	17154325	TCTAAAGATTCTAAGAATGATTGTGGTGATGATATGTGGTTACAAAAATATGTTATAATGTTTCTCTTTTAATTATAAGATTATCAGCTATAAATCGTCTTAATATTTATCATAGTTGTAAAAATATAATTAGTACGTTTAACAAAAAAATCTAGGTCAATGCAATTCTTTCAAGCATATACTTATTTTCCTCGCACCACTCTTCTTCTTACCCTTTTTGCA	tag26651_32
Bra-novel-miR1258-3p	A04	+	GGCTTTTCCGAGGAAGTAGGGT	-	17228125	17228253	GTTTTTAGGGTTTCTGTTTCTTCGGAAAAGCCTCGAATATCCGAGGAAATTCCGAGGAACACTTGTTTTTCCTCGGAATTTCCTCGGAATATTCCGAGGCTTTTCCGAGGAAGTAGGGTTTTTAAACCG	tag128112_202
Bra-novel-miR1259-5p	A04	+	AAGGTTTGGTTACAATTGTGATT	-	17271987	17272331	GCAGTGAATGAAGGTTTGGTTACAATTGTGATTGAACCAGAATTTGCTTATAAAGCCATTCTGTTCTTAAGGGCCGCAAAAAAATAAAAAAACCTCATCTTCAGCGGTGGACTGTCGGGTTTACACTTCCACTCTCTCCCGTGTTAGCTGAAGGCTAGTTTGATCGGCGTCCTCCTCCTGTGGTGCCCCGGAGCCGTTGCCAGCCGCCTCCGTTGAAGCCGCTTGGAGCCACCTTCAGGTGAGTGTTCGTCTGAACGGCCTACAGCTATTCTCTTGGTTCCTTTCGGTGATCGAGAAGTGGTATGTTTGGGAAGTCATATGTTGTTTCTTGTCCTAGTTCACTTA	tag275350_11
Bra-novel-miR1260-5p	A04	+	AAGAGATTTGTACGACTGGTACT	-	17354120	17354195	TAGCAGTTTTAAGAGATTTGTACGACTGGTACTGCGGTTAAAAAGTACTGCGTTTACAGGTGACTTATGACTGGTT	tag299891_292
Bra-novel-miR1262-3p	A04	+	TTGGAAATTTAGGCTTAATTTTA	-	17593424	17593543	TGGATGGATCATCTCGATGAAGATGAGAGTTTTGTTTGTTTAGGCACTAAAAGTGCAATTCATTCAAATGGATCATCCGGATGACTTTTGGAAATTTAGGCTTAATTTTAAAGTCCATTC	tag35928_26
Bra-novel-miR1264-3p	A04	+	TATGAACTTGTGGGGTGAATAG	-	17797037	17797313	TGGGTTTTTTAGCTCATTGTGGAGAGAAATTGAGAGATATGTTGTGTTTAGTTCACAAGAATGGAAAAGAAGAAGGGTAAATCGATTTTAGGAGCATTAAGAGCTTCAAATTGGTGTTTCATGGTGGTTGTGGTATTGATACAATGGCAATCTTGTAATTACTTGAAGATGATGAGGGTGAGAGAGTAAAGATGTCATTTTCGAAAAAAAAAAAAAAAAAAATTGATTGGCATTTTCGTAAATTATATGAACTTGTGGGGTGAATAGGCAAAACCAA	tag250665_12
Bra-novel-miR1265-5p	A04	+	TTAGGTTCTTAACTCATGATTTA	-	17938731	17938811	ATCTCTTATGTTAGGTTCTTAACTCATGATTTAAATATAAAAAAATATCAAACCATGAGTTAAGAACTCCAAATTAGAAAC	tag57490_15
Bra-novel-miR1266-5p	A04	+	ATGTTGGAAGGTTGTGTCTTTTA	-	17977344	17977706	TAAAAGTTCTATGTTGGAAGGTTGTGTCTTTTACAATTAATTTCTAAGGTTGTGAATACACTTATGTTGAAAGGTTGTGTCTTTTGAAAAAGTAGTGTAAAGGGTTGTGTCTTTTCTAAAAGTTCTATGTAGTAAGGTTGTGTCTTTTCCAATTAATTCCTAAGGTTGTGAACTTCAATTATGTTGAAAGGTTGTGTCTTTTGAAAAATATGTGTAGAGAGTTGTGTCTTTTCTAAAAGTTATATGTTGTAAGGTTGTGTCCTTCTAAAAATAGTCTAAAAGTTGTGACTATTCACTAGTATCTTTTAAAAAATGAGAAGTTGTGAGTGTTAAAAGAATGCAACTATTCATATTGAAGGGTTG	tag12877_305
Bra-novel-miR1268-3p	A04	+	TGATGCCCTTAGATGTTCTGG	-	18389263	18389334	GGCCGGTTCGGCCAAGGGAGTTTGAGGCAATAACAGGTCTGTGATGCCCTTAGATGTTCTGGGCCGCGCGCG	tag164244_12006
Bra-novel-miR1269-5p	A04	+	TCTAATGGTTGTGACTTTTCATA	-	18409728	18409888	CTAAAAATTGTCTAATGGTTGTGACTTTTCATATAAGTATCTTTTAAAAAGTAAAAAGTTGTGACTATTCTTATAAGTATTTTTTCAAAATAACTATCTTTAAATTGGAAGAATGCGACTATTCAAATTGAAGAGTTACGACTATTCAAACAGATTTTTAA	tag33369_31
Bra-novel-miR1270-3p	A04	+	TGGACAGGTGTTTTTTCAGGACA	-	18413813	18414033	AAGGGCATGACTCTTCAAAAATCGCCTTTATGATCGCACCCAGAACCATGCATGTGTTTAAAAGAGAACAAAACAGTCTCATCTTATTGATGGAAGTATTGATAAGAACTTGAGAGACTTACATATAAAGACACATTATGAATTTTCTTTTCTCTTAAAGACACATTGTTTGTTTGGCACACTTTGTGTGGACAGGTGTTTTTTCAGGACATAAATGCCCT	tag215553_63
Bra-novel-miR1271-3p	A04	+	ATTCATTTTCCGTCGGAACGTC	TGTTCCGACGGAAAATGAATTC	18464099	18464415	GTATTCTGACGGATGTTCCGACGGAAAATGAATTCCTCGGAATATACCGAGGAATTTCCGAGGCAATTCCGAGGAAACACAAAATTTGGCTTCCTCGGAATTTCCTCCTCGGTATTCCGTCGGAATATTCCGACGAACTGAATTTTCCTCGGTATTCCGTCGGAATATTCCGACGAACTGAATTTTCCTCGGAATTCCGTCGGTATATTCCGAGGAAATTCCGAGGAAGCCAAATTTTGTGTTTCCTCGGAATTGCCTCGGAAATTCCTCGGTATATTCCGAGGAATTCATTTTCCGTCGGAACGTCCGTCAGAATA	tag161549_3499
Bra-novel-miR1272-3p	A04	+	GATCGATTGCTCGGTGATGGAG	-	18678628	18678796	ACTGTCGACTAACTTTAACTTCAAATCGTACAATTTCATATAACTAACAATTTGTGTAAGTATGATACAAACACAAATTTTCGTAGGTTGAATCACAAAAACAGACATATTTTTAGGTTCAGAAACGCGGGCGTGGTGATCGATTGCTCGGTGATGGAGCGCTCGGCGG	tag221413_25
Bra-novel-miR1273-5p	A04	+	AGGGACTTTCTTGATGTAAAACT	-	18682061	18682376	TGAGTTTTATAGGGACTTTCTTGATGTAAAACTATACATTTTTATTTTTTTTTGTTAAATGTGGTATTTCCATTTTTATATAATTTACTACATTTTAAATAGATTACATTTTAAGATCGAGTTTAATTAATTCTTTTTCATTTTTAAATGTTTATTTCCATTTTTATATTTATTATAATTTTTTTTTTTTTTTTATTTTTTAATTATATTTAAAATAGATATTTAAATTTAATGTACTTTTTCCAATTTTTTTTAAAAAATTGTTATACTTTTAATCATATATTTTATATTTTAAGATAGTTATGTTAATGCTTAT	tag186136_689
Bra-novel-miR1274-5p	A04	+	GAGCTGTGATGATTATTGGC	-	18759728	18759789	AGTTGTTGAAGAGCTGTGATGATTATTGGCTTTAGCGATGGTTCGCATTCTTCTGATAACTC	tag154842_146
Bra-novel-miR1275-3p	A04	+	ATATCCGGATTCGAATTTAGA	-	18788893	18788989	ATAGGCCTGGGATGGATCGGATATCCGGGTGTCGGATATCATTCTAAAAATTGTAATATCCGGCGGATATCCGGATTCGAATTTAGATTTTTAAAAT	tag87146_13
Bra-novel-miR1276-3p	A04	+	AAAGTTGTGACTTCTGTTTTA	-	19260216	19260446	ATCTTGTAAAAATCTTTTTAAACAGATTTGTTAGAATTTTAAAATAAATATATTTATATTTAAAATGAAAAGATATCAAAAGATACTATGATTAAAATATTTTAAAAATTTATATTTATTATTAGTCTGAATTAAAATATATTATGAATTTCTATGAATAGGTCCATTAGGTCCATTTTTAAAAAAATCACACATGAATCAAAGTTGTGACTTCTGTTTTAATATATAAGA	tag156261_67
Bra-novel-miR1278-5p	A04	+	TTTGTGAATTTTGAGAGTTGATA	-	19493041	19493166	TTTTGTAAAGTTTGTGAATTTTGAGAGTTGATAGATTTTAAAAAGTTATGTGGATTGTAAAAATTTATATACATTGAATTATGAAATTTGATCATAACTTTTTAGATTGATATAATGTTTAGAAAT	tag347414_12
Bra-novel-miR1279-3p	A04	+	AGATGTTGTGGGTAGGGAGTACA	-	19783303	19783478	GTTGAGATTGTATACTCTCTTATATTTATCTTTCTTACATTTACATTATTTTTAGAGCGAGGGATACCATAGAATTGGGGGAAAATGGTGATGATGGAGAGAAGAAAATTGGGGGAAAATAAGGTATGGAGTGCAAATAAGATAGATGTTGTGGGTAGGGAGTACAAATTCTCTTA	tag313621_10
Bra-novel-miR1280-5p	A04	+	CGGGATTCGAACCCAGGTGGCGG	-	19877628	19877715	CTCCAGTGGCCGGGATTCGAACCCAGGTGGCGGTACTCACAGCTGTAAGTCCTTTACCACTAGAGCTAGAAGCCCCGGTTTTTTGTAT	tag43730_28
Bra-novel-miR1281-3p	A04	+	ATCAGTGATGAATTCCATGAAA	-	19932691	19933062	GATGATGATTTGACGAGGTGGTGTTTACTCTGTTTACACTCACATGCTCTGTGGTTTGAAAAACGGCACGTATGTTTTGGAGATTTGGAAGTGAAAACGGCACGTAGTTGGTGGTTAAGTGGTTAGTCTGTCCTTTCTTTGGTTTGGATTAAGATAAACGCGTTACCAAACAGATGGTTAGGGTTTTGTTATGGTTTTTTTTCCGGTGCCTTTGTATATAAATACTTCTCCAGCCCATTATTTCAGAAAAATATGTTCGGCGATTTGTTTGATTTTTTTTTTTAGCTCGTTTTGTTTGTTCATTAGAATTCAATCTTAGGTGGCTTTATTAGAGAGGAGCATCAGTGATGAATTCCATGAAAAAATTGTTAT	tag143850_12
Bra-novel-miR1283-3p	A04	+	TGTTTTGTGGGTTTCTACCGA	-	20569156	20569287	CTCTTCCATACAAAATATGATTGATTACATACTCGGTAAAAGCCTTCAAAATATGAGTTAATATTTTGAGTACCACTCCCCAAAAGCCACAACATAACTCATGTTTTGTGGGTTTCTACCGAGTATGGAGGA	tag206508_20
Bra-novel-miR1284-5p	A04	+	ATCGTAAAAAAAACTCTCAACTA	-	20650848	20651041	CTATTTTTGAATCGTAAAAAAAACTCTCAACTAAGTTTTCAACATTATAAACCCTCAACTTATAAACCGTTAACATATGTCACCATCCGTCACGGTTTTTTAAACGGAGGGTAACATATGTTAACGGAACTAAAGTTGAGGGTTTATTTCACAGGATTTTTAGTTGAGGGTTTTTTTTACGATTCATCTTTAGT	tag215755_14
Bra-novel-miR1287-5p	A04	+	ATGTGCTCTTGAAATATGTCTG	-	21847097	21847467	TCATAATATTATGTGCTCTTGAAATATGTCTGATCCGGAAGTTAGGGAATAAAGTCTTACTGCATCTAAATTTTTTATATAATTTTTGTTATATTTTTTTGGTTTTTACATTTTTAATTTATACATATATAATGTTGATGTTAAAAATACATCAAACTCATATATTTACAACAAAAAAATTAAAATGCTAATTTTGAAAATTTAAGTTACTAATTTTTAGATAATATTATAAAATTTTGATTTTTTGATTTTTAATGGTAAAGCCCATCAACTATGTTTAATTAATGTAGAAACCCCTAAACTAAAGATTTACTGATAATAGGGGGGTTTTTACCCAAAACAAATATAGTTGAGGGGTTTTAATGTTAAAA	tag124359_23
Bra-novel-miR1288-5p	A04	+	TGTCTATCGTTGGCCTCTATGGT	-	22066796	22066867	GGGGAGTTCTTGTCTATCGTTGGCCTCTATGGTAGAATCAGTCAGGGGCCTGATAGGCGGTAGTTTACCCTG	tag332802_24
Bra-novel-miR1289-5p	A04	+	TTGCTCCAATGGTTCACTCTATA	-	22372728	22372837	AGAGTTAAATTTGCTCCAATGGTTCACTCTATAATAGAGTTACTCTATATTTCACTCTATTATAGAGTAACTCTATTATAGAGTGAACCATTGGAGCAAATTCAATTCTA	tag61994_171
Bra-novel-miR1290-5p	A04	+	GGTGTGTAGACTTCTTGTGAAGT	-	22512982	22513262	AACGTCTACAGGTGTGTAGACTTCTTGTGAAGTCTACTCTCAAATTCGACGGGTTGGTTTTGCATTTGACCAAAATTAAAAAGTAGACTTTATACGCAGTCTACATTTTTTTTTAAGATAAGAAGACTGCATATGAAGTCTACAATTTAATAAATTTTTGATTGCTTTTTAAACTTTTTGGTCAAACACAAAACTAACATATTCCACGAAGTCAAAGTTTTGGTCAAATGCAAAACTGACATTTTATAGACTTCGTTGGCAGTCTACATTTTGTAGACTTC	tag125008_21
Bra-novel-miR1291-3p	A04	+	GATTGTTGTTGTTGCTCTTGAC	-	23006649	23006873	AAAAAATTAAAACAAGAATTAAACAACAAGAATATTACAAAAAACCATAATAAAAACTTATTAAAAAGACACATGAAGACATAATTATTACACAAATTTAAATATTATAACAACACTAATAGTCTAGTAAATTTGCTCCGGAACCTCCAAAATCTCCAAAATATTGTTCAACAAATTTTGTGTAACCGAAGATGATTGTTGTTGTTGCTCTTGACGCATTTTTCG	tag321545_26
Bra-novel-miR1292-3p	A04	-	CTTGAGTGCTAGTTTGTGAACA	-	77162	77414	TTTAAGTTTATATCACAAAAATAGCATTCAAAAACTAAAATGACCAAAATAGCATTTTATCTTTTGAAAAATTTAAATTTTTTTATTTTTTAAAATTTGAAAACTTATCCCCAAAACCTCACTTCTCAACTCTAAACCCTAAAACCTAAACTCTAAACCCTAAACCCTAAATTCTAAACCCTAAACCCCACCTCTTGAGTGCTATTTTTGTGACTTTTGGCCTTGAGTGCTAGTTTGTGAACAAAAACTTGAT	tag291925_100
Bra-novel-miR1293-3p	A04	-	GTGTGGTGATTGGGTTGATTCTA	-	80941	81128	TGTTCTTGACTAGATTGGATCCGACCATGCAATGTGATTTGATTCTTGTTTTGTAATCTAACCTTGTGATTGTGTGTTTGTTTGTGTTGGATCCAGGACCAGAAATGGACCGTGGTAAGGGAAAAGCACCATGAGGACCGCGGCCATGGGAAGATGTGTGGTGATTGGGTTGATTCTAAAAATTGTGT	tag302629_10
Bra-novel-miR1295-3p	A04	-	AGTGGTTAGTGTAAACATGAAA	-	449571	449812	ATGGTATTACTTTTCATTTTTACCACCACTAATGAGACATTTTCAAAAATATCTTCTTCATTAAGTGGCAAAAGACTCTTATGCCCTTGTTATTCATAAATTTCACATTTTAAAAACCCTACCCCACCCCTCAATTCTAAACCCTAAGTCTAGATTAGTTAACCCTAAGGGTATAATTGTATTTTATCCTTCATTAAAGGTGAGGGTAAAAGTGGTTAGTGTAAACATGAAAAGTGGTACTA	tag251595_45
Bra-novel-miR1297-5p	A04	-	TTTGATTGTTGTACTTAATTCAC	-	563819	564149	CATTATGTTGTTTGATTGTTGTACTTAATTCACATATTTGCATAGATATTTGTGATAGATGAATAACTATATTTTTATTATCAGTAAATAATATATATTTATTATATAATATAAGAAAAATGGAATTATTTACTTTTTAACAAACTTGTCTCATGTTGGGGGAACTTCGTCATGGAACATAATTTCGAATGAAACATTTTTACACTTATCAATCTTCTTAAATCAAGAAACAAATTTGAATATCAAAACAATTATCTCATACGATCTCTTTGGTGGAATAACTGCTCTGAAGAAATTGAATTTATGCATCAAAAAGGACTGAAAATGATGT	tag145661_553
Bra-novel-miR1299-5p	A04	-	ATCGTGAAGTCGGGTTAACTTTA	-	590189	590428	CAATACTGATATCGTGAAGTCGGGTTAACTTTAACAGAACCAATGAATTTAAACATTTTTACGAAGGTGACATGAATATTCAGAAAACTCATTTTTAAATATGAAAATATCTATCAAACTATAAACGGTTGAAAGTTTAGTATATGATATGAGATTTTAGTGGGAAAGTTTATATATGATATGATTATTTTATTTAAAGGAAAGAGGAAGTTAGAATGTACACATATATGTCGTGTAACT	tag284668_36
Bra-novel-miR1300-5p	A04	-	AAAGTGGTACTATGAATGTG	-	776915	777135	GTAAACATGAAAAGTGGTACTATGAATGTGGTATTTGTGGCAATTTCCTGAGATTCATTGTTTAGATAGATTTGTTGTTTAGAGCATCAAAGATCACCGCATGGAATTGTATTTTTTTTAAAGAGGTTGTCAAAATGTATATAAAATTGTCTTTTCATCATAAAGTTGTATATGTTTTTAAGAAGTTGTATTTTCATTCATTATCATATTTTCAGAACTTT	tag154301_52
Bra-novel-miR1301-5p	A04	-	GACGATTTTGGTGATTGAAACTG	-	884161	884534	CGACTCATTTGACGATTTTGGTGATTGAAACTGAGTTCCATCGGACAAATTTAGTTTTCTCGCCAAGACCGGAAAATCAAGTTTCTCCACCAAAACCGGAAAATCAAGTTTTCTCGCCAAAACCGCAAAATCGAGTTTTTCCGCCAAAACCAGAAAATCGAGTTTTCCCGCCAAACCGAAAAATCGAGTTTTCCCGCCAAACCAAAAAATCGAGTTTTCCCGGCAAAACTATAAAATCGAGTTTTCCCGCCAAAACCGGAAAATCGTGTTCTACCAAAACCGAAAAATCGAGTTTTCCTGCCAAAACCGTAAAAATCGAGTTTCCCGCCAAACCGTAAAATCGAGTTTTCCCGCCAAAACCGGAAAATCGAGTT	tag204389_26
Bra-novel-miR1305-3p	A04	-	TTAAGCGTGGAATGTGTATTCTA	-	1378552	1378713	ACTAAATATGTAGAACTCGTTTTCTACAAGTTTTTTAGATTTATAGTAATGTATAGATTTCGATTTCTTCAGATTTTAAGTTTATAGTAATCTGTAGATTCCGATTTTTACAGATTTTAGAATGATATGTTAAGCGTGGAATGTGTATTCTAAATATTTTTA	tag173720_150
Bra-novel-miR1306-5p	A04	-	TTATAGTGTAACTTTTGCTCC	-	1699271	1699480	AGTAATTCTATTATAGTGTAACTTTTGCTCCAATGGTGTTACTCTATAATAGAGTTACTCTATTATAGAGTGAAATATAGAGGAATGTCATATTTTACTCTATATTTGGAGTGAAAAAGTGACATTCCTCTATATTTCACTCTATAATAGAGTAACTCTATTATAGAGTAACACCATTGGAGCAAAAGTTACACTATAATAGAGTTACTC	tag292097_11
Bra-novel-miR1308-3p	A04	-	TTCTCGGATATCCGGATGTCGG	-	1969039	1969140	CGGAACGGATCGGATATCCGGATCCTTATCCGGCGGATCTATAATTTTATTATTTTTATCTGGATCCGGGTTCTCGGATATCCGGATGTCGGATATCCTTCT	tag214757_10
Bra-novel-miR1309-3p	A04	-	ATCCGGTAGAAACTTTCTAGTTA	-	2011339	2011454	ACAAATAGTTTACCTAGAAAAATGTCAGTGGGATAAATAGGCTGAAAACATATTATGGAGTTTAGTCTCTCGAATCCGGTGTTATCCGGTAGAAACTTTCTAGTTAAGCATTTTTA	tag348806_54
Bra-novel-miR1311-3p	A04	-	CCTCCGATCAGAGATTCTCTA	-	2294452	2294716	TTTAGAAGGATTTGATGGATTGCTGGGGGCGAGGAATGTTAGAGCTTGTCTTTCTCCTCTTCATGCAGAGATGGAATCGCTTATCTGGGCAATGGAATGTATGAGGAATTTACGACAATTTCAGGTCACGTTTGCAACGGATTGTTCTCAATTGGTGAAGATGGTTTCGGAACCAGAAGAATGGCCAGCTTTTGCAAATTATTTAGAAGATTTACAACTCCTGAAAGCAAGTTTCCTCCGATCAGAGATTCTCTATGTTTCAAGA	tag24455_10
Bra-novel-miR1312-3p	A04	-	ATGAAGTTGGGTTGGAGCATT	-	2848929	2849071	ATGGAGTAAAATTGCTCTAATCCTACTCCATTTTCCGTTCTATAATGGAGTGATGAACAAACAAAAAATAGATTACTCCATTTATGGAGTAAACTTCATTATGGAGTGAGATATGAAGTTGGGTTGGAGCATTCTTTACTCCA	tag208654_16
Bra-novel-miR1313-5p	A04	-	TGCAAGTGGAATGATCGAATAGG	-	3076123	3076464	TTTTAGTACATGCAAGTGGAATGATCGAATAGGATCCAAAATTTTAGAAGGTTCATAACTTTTTTATTTTAGCAATAATTATAAATTAAAAATCATATATTTATTAAAAATCAGATAACTATATTCAATTTAATTTTTTCGTATTTATTAACCAATAAATATAAATTACAAATTTGATTTTATTTAACCAACAAAAATACAATAAGTCAGAAAAAAATTAACATTTATATCAATTATATATTTTGGAAAGTAAAAATATCTGTTGGTGTTTGATTTAATATTCAATGTAAATTTAGAAAGTTAATATTCTAATTTGATTATATTTATGACTCGTGACGATAG	tag255632_10
Bra-novel-miR1314-5p	A04	-	AGGGTCTGACTGGTTACACCGC	-	3526347	3526419	CTGGACACTTAGGGTCTGACTGGTTACACCGCAGCGGTTGCGGTTGCAGTAGTTTGCAGACGCGGGTGGTTGC	tag327182_11
Bra-novel-miR1315-3p	A04	-	CGTGATGACCTGGCATATTGATT	-	3872239	3872398	AGATAAGACGTAGACGATGTCTGCTAGGTTTATTGTGAGTGGTCTTGTAGAGCGGCCACTTTCTATTGCGGGATGAGGCTATTGACTGGGCCGTGAAGATTTCATTTTTTTAATTGCAAGCCCACTTCGTGATGACCTGGCATATTGATTGGTCCTGATT	tag131061_10
Bra-novel-miR1316-5p	A04	-	ACGGGCGATTTATTGAGTTA	-	3918441	3918638	GTCACACATTACGGGCGATTTATTGAGTTAAGGAAAGAGATCAAATCTCGACTCCGTGAATTCGTCTATTTCCTTACGATTTCTTAAACGTTGCAAGTCTTTATATTATCGTTTATATGCTTCTTGTTTCGTAATTTTCAATCAGGATTTTTGCGGTCCTACAATCTTAACTCAATAAATCCGCTTTTTTTTTTGCTT	tag71114_10
Bra-novel-miR1317-5p	A04	-	CCGGTCATTTTTCTTCTTTGGAG	-	4047613	4047707	ACCTGTTCAGCCGGTCATTTTTCTTCTTTGGAGGTTTTTTATGATAAAAATGTCACTTTGAAGGTTAAAAGTGTTAGTGAAAAGTATTCAAGGTT	tag55804_132
Bra-novel-miR1318-3p	A04	-	AGGTGCGGATCTTAAGCTAGTTA	-	4183486	4183706	TTGAATTATAAAATTTATTTATATGTCCGCACCAATTTAATTATATATGTAATAGTTACTGGGTTTTTAGTTATTCAATACATATTTATTAGTTCATAATATGTAAGAAATATAATACATCAAATAATTATATATGTAATAGTTACTGGGTTTTTAGTTATATCTAATGTAAGAAATATAATACATCAAGGTGCGGATCTTAAGCTAGTTAATATATTAAC	tag244251_12
Bra-novel-miR1319-5p	A04	-	TAATCTCTTTGACTTGAAAACA	-	4195731	4196019	AAACCCACTCTAATCTCTTTGACTTGAAAACACTAAATTTGATATGAATTTTTCATTTTTGTCTCATGTCTTTCTCATTAATCTATCTTTTTGTTGCAGGTTTTAATCAGAAGGTTCTCATCTTCCACTTGGATATGTACTTTGTGTATTCTATAAAAGTATGTCTATCTAATTTTCCACTCAGTTTCTCTGTTTTTAAGCTATTTGAACGTTTTTGATATGATATGTAGGTTTTACAGATATGAGTTTGATATACATGTTTTTCAGATCTGGATCAGACTATGGAAGA	tag114210_27
Bra-novel-miR1320-5p	A04	-	ACTGAACTGAACTGAACCGTTC	-	4248469	4248610	TTCGGTTTAAACTGAACTGAACTGAACCGTTCGGGTTGGAAAAATCTCAACTGAAAGATTTGAAATGGACTTTAGTTTGGTTCGAATCAGTTTTGGTTCGGTTGGTTCGGTTCGATCGGTTCAGTTCGGTTTTTTTGCCCAC	tag352830_11
Bra-novel-miR1321-3p	A04	-	TCGGTTCTTAGATTTTTTAGTTA	-	4314161	4314250	CTCTTAACTTTTAACAAAAAAAAACTAAGAACCGGCTCCTAAAATCTTATTTAAGAGTCGGTTCTTAGATTTTTTAGTTAAAAGTTAAGA	tag45001_21
Bra-novel-miR1322-5p	A04	-	TCATTAGGTTTGGATTTTGGT	-	4598439	4598546	AATCTTTCTGTCATTAGGTTTGGATTTTGGTCATTGTTGGGAAAGGTTCTTGAACAATGAACTAAATCCAACAATGAACGAAATCCAAATCTAATTACAAAAAGATTG	tag167892_21
Bra-novel-miR1326-3p	A04	-	AGGACTTTTAAAAATTTGGAGT	-	5470197	5470319	CTCTCCCACTCATCACATTTTTAATGTACCTCTAAAAGTATCTATCTTATTAAAACTCAAGTACAAAATTGGAGTGTTTGGAGATTTGAATAGGACTTTTAAAAATTTGGAGTGTTTGGAAAC	tag209650_187
Bra-novel-miR1327-3p	A04	-	AGATCTTTGGCTCTGATACCATA	-	5787904	5788084	TCAGATGGATGAAGGTAGTAGGGTGATAGGTCCGTGAGCGTAGAAGTAGGAGTAGGGTTAGGGATATTAGTAGAAGTAGAAGTAGAATGATCCGTAGCCATCGTTTTGATGGTTGACGTTGAAGGATAGTAGAAAAATTAGGTCTTAGAGATCTTTGGCTCTGATACCATAAAATATAATG	tag310303_322
Bra-novel-miR1328-3p	A04	-	AGACTAAGATAGCACTAAACCA	-	5791557	5791686	TGATAAAAAATTTTTTAGTGCTATCCTAATCATTTTCTCTACTAATATTCATGACACTAATATTAAAAAATTTATTATTACTTTGTAAATAGAGAAAAAGACTAAGATAGCACTAAACCAAGTTTTTGTT	tag314956_10
Bra-novel-miR1329-5p	A04	-	GCCGATTTGAATCTGAGATGATG	-	5811391	5811488	GAAATCCGTCGCCGATTTGAATCTGAGATGATGAGATTTAATTATCATGAGATGTAGGAGAGAAGAGTTAGTCTTAGGTTTAATTAGTTAGGGGTATA	tag274742_16
Bra-novel-miR1330-3p	A04	-	CATCATTCAGGGTAGACGGTCT	-	5892602	5892916	CCCCAGACTTAGATCCTTGTTTGTCCTCAAACAATGTCAAGTATCAAGAACAGGGAGAAGGTTTGAAAGTGTGGGAACTCTCCTATTCTCAGCAACCATACTTTAACCACGAATCTCTGAACCATACAAGCAGTAAAACTAGGACAACACACCCTTACCGGAACCCACTGACTGCTGTTCAAAAATCGGCTCCATACTCTTCATCTCAAACCTGAAAAAGCAACACTATCGAGACAGAACTCCCTACATTCATTTAAGAGTAGCGTGAGCTTCTCATCACAGGCATCATTCAGGGTAGACGGTCTAGGTGTGGAA	tag333817_34
Bra-novel-miR1331-5p	A04	-	ATGATTGGTTGGGGCTGTAGATA	-	5963869	5964152	AACTTAGGGGATGATTGGTTGGGGCTGTAGATACTCTGGACAGCCAAAATTTAGTCTACAGCTATATATCTCAACCAATCGAGCTTTGCTTTCCTTAAAAAACTCACAGCAAAAAAATCTCTGCAAAATCAAAATATGGCTGGCTGTAGAGAGCTTTATTTCCAGAGCAAAAAATTAGTGCTTTAGAAATCTACAGCAAGAAAAGCTACAGCAAATAAATCTACATATTAATTTCTACAGCAAAAAATATAAAGCTACAGCACTTACCAATCATTCCCTTAATA	tag56388_721
Bra-novel-miR1332-5p	A04	-	ATGTGATTGATATAGTTTGTG	-	6260927	6261061	TGTGTTAGTAATGTGATTGATATAGTTTGTGGTGTCGTTTGCTTTGTCACTGAGAGTTATTGTTTTTTTGTCTTTTTAATTTGTTTCTTGTACTGTTGAGAGTACATAAATTATATTAAAATTGTTGAGAGTACC	tag312002_11
Bra-novel-miR1333-3p	A04	-	GATATCCGATAGAACCCGAAAT	-	6397795	6397881	GTTTTTTGGTATTTTGGGTTATGGGTATTATCCGAACCGAACCCGGACTTAAATAGATATCCGATAGAACCCGAAATATTTAAAATC	tag55985_125
Bra-novel-miR1334-5p	A04	-	ATGGGTTAGTCGATCCTAAGAGT	-	6560020	6560130	ACACTTGCACATGGGTTAGTCGATCCTAAGAGTCGGGGGAAACCCGTGAAGGACCCTAAGATCGGCTCACTCGAATGGATCAGATTTGGATATGAACTCCGGATGGAGAAC	tag157890_382
Bra-novel-miR1335-5p	A04	-	TTGAATGATCCGGTGAAGTGTTC	-	6562301	6562412	CTCCTACCGATTGAATGATCCGGTGAAGTGTTCGGGTCGCGGCGACGTGGGTGGTTCGCCGTCTGCGACGTCGCGAGAAGTCCACTAAACCTTATCATTTAAAGGAAGGAGA	tag119337_17034
Bra-novel-miR1336-5p	A04	-	ATAATTCAGTCGTCCACGAGA	-	6856983	6857128	CATACGACTTATAATTCAGTCGTCCACGAGACGACTTACATGTAAGTCGTCCAGGATTTACGAGGTTTGACCAGAATCTCGGAATAAAATCTTGGACGACTTACAAGTAAGTCGTCGAGCGGACGACTGCATTATAAGTCGTCTGC	tag248323_225
Bra-novel-miR1337-5p	A04	-	GCCACGTGTCGGTCCTCTGTCC	-	6999453	6999548	GTCACGTGTTGCCACGTGTCGGTCCTCTGTCCCTGGCGATGCCGAAATGTTAATTCTCCAGTGGCCGGGATTCGAACCCAGGTGGCGGTACTCACA	tag191910_58
Bra-novel-miR1338-3p	A04	-	CTTACGTGGCGGCTTGAGAATCA	-	7155707	7155791	TAATTAAAAAAGTGTCTTAATGAATTGTCACGTAATTAGAATGCTAATTTTGCTTACGTGGCGGCTTGAGAATCAATTGAGAATT	tag123559_655
Bra-novel-miR1339-5p	A04	-	TACCGTCAAGTGTGGATCCCATA	-	7564210	7564300	ACGCAAGGAGTACCGTCAAGTGTGGATCCCATAAGGCGGTTTAGGTGATGTAGTCAGGTGTGGATCCTCATATGGCAGGTAGAATTGTCGG	tag139274_14
Bra-novel-miR1340-3p	A04	-	TTGTGGTATTGATGACAATGGCA	-	7703055	7703189	AAAGTGAGAGATATGTTGTGTTTAGTTCACAAGAATGGAAAAAGAAGAAGGGTAAATCGATTTTGGGAGCATTAAGAGCTTCAAATTGGTTGTTCATGGTGGTTGTGGTATTGATGACAATGGCAATCTTGTAAT	tag12078_10
Bra-novel-miR1342-5p	A04	-	ATGTTTATTGCAGGTCTCTTAGG	-	8067755	8067911	TGCTAAGAACATGTTTATTGCAGGTCTCTTAGGTTGGGTCTCTTAGTGTAATATAAGAGACATTTCTTAGCTTTTTTAGTTAAAAGTTAAGAGACCGTATCTTATATTACGCTAAAAGACCCAACTTAAGAGACCTGCAATAAACATGTTCTTAGGT	tag199087_15
Bra-novel-miR1343-5p	A04	-	AAAATGATTGTGGTGATGACATG	-	8100687	8100987	AAGGATTCTAAAAATGATTGTGGTGATGACATGTGGCTACAAAAATATGTTGTAATGCTTCTCTTTTAATATATAAGGGATTTTAATAGTTTTAGTCATTTATTATCGTTTTTAAAAATTCAAAATATAACATATACGAAAAAATCTAAATTTTATTTTTATAGCTAATTTGATTGTTTAATTTATTTTAATAATATAAAATTAAACAAAAAATGATGGAGGAAATATACATTGTTATCAAATCTTTATTATTAAACTCATTAATTGTCATATATATATTAGTCATTTATGGTAATTCCGT	tag61762_19
Bra-novel-miR1344-5p	A04	-	TTATGATCTGGACAACAAAATT	-	8504483	8504819	ACACAGAAAATTATGATCTGGACAACAAAATTGAGAAGATGGTGCTAACCTATTTTTACCAAACATCATTTAAAAAAATGACTCCGAATAGGAATATACTCCTCTTATGCCTGTCACGAATAATCGACAAGTACGGAACTTGATCGATTTATCTAAGACACACTTTGTACGCCTTTGTGTATAAGCATGCGCCAAATACACTAAATTTTTTGGATTGACTATATGTTAGATAATAAGTGTAGACGTTTTTGTAAATCTACAAATGTGGACTGCAGTTGAAGTCTACTCTAAATTCTATTAAAAGTGTATTTGTTATGTTCATCATATTTTTTATCGA	tag23844_10
Bra-novel-miR1345-5p	A04	-	GTGCCCTTGGAATATGCTGAATA	-	8552478	8552728	ATTGTGTTTTGTGCCCTTGGAATATGCTGAATAGTGAAGGTAGAAAAAAATTCCTTACATCGTAGAAATTCCTCCATGTGAGTAGTGAACGCCGGCCATTCTGTTGGAGTAGACACCATCTTCACCAACTGTGAGCAGTCTGTTGCAAACACCACCTCTGAGATATGTAGGGTCTTCATGCACTCAATCGCCCATATCAAAGCTTCACATTCTGCATGTAAAGGTGATAAACTCCTACGAATAGACATAGC	tag108018_73
Bra-novel-miR1346-5p	A04	-	ATTCTCGGTGCTTTGATATCCCT	-	8611752	8612090	GAGTACTTGCATTCTCGGTGCTTTGATATCCCTCAGAACTGGTTCGACAATCATTTATACTACAACATTTGTCTTAGGAGCCTTGAAAACTCCTAACATCACGTATGCATGACATGCCGGGTCATACTTCTTTCCTTACATCCTCGGTGGGAAGCATGAGTAAATTGAAGTGAAAGCTCGGATCTGTCCTTTTGGGGTCTGATAGCTCATGGAACCCTTAGTTGACCTCACGAGTGATGTTCAGAATCCAGAACTAATAGCTTATTCTACTGAGATGCTTCCTAAGTTTGGACCACCATCAATGATTGGAGTAGAAGATATCACAGAATGGAGGTAGAT	tag161258_10
Bra-novel-miR1348-3p	A04	-	CCGGTTCTTAGCTTTTTTATTTA	-	8953125	8953209	CTCTTAACTTTTAACTAAAAAAACTAAGAACCGGTTTTTAGATATTTAAAAACCGGTTCTTAGCTTTTTTATTTAAAAATTAAGA	tag49134_13
Bra-novel-miR1350-3p	A04	-	TGACTGTATGCATTGGGAGTG	-	9023758	9024007	GGCAGCTATTCGTCTCCTTGCTTATGGTTGTGCGGCTGACACGGTAGACAAATATCTCCGACTTGGTGAAACCACGGCACTGTCGTGTTTACACCATTTCACTGACGGAATAATAGGATTATTTGGAGAAGAGTATCTACGAAGACCCACACCGGAGGATCTTCAACGACTCCTCGATATTGGAGAGAAACGCGGGTTTCCTGGCATGGTCGGAAGCATTGACTGTATGCATTGGGAGTGGAAGAATTGC	tag56522_10
Bra-novel-miR1351-3p	A04	-	GTTATCCGTTTTGATTTGAACT	-	9302890	9303039	TCCAGATTTCCGATCCAAATCAAAACGGATAATGAATCGAAAGTCCAGTTATACATATATTATTTTTATTATTTACTGATAGACTGGGCACAATATTAGTAAATTTTTGATTCGATTCGTTATCCGTTTTGATTTGAACTGAAAAATTCA	tag174202_12
Bra-novel-miR1353-3p	A04	-	CTCCGGCTAAGAACTCTTTCTTA	-	10183059	10183145	TAACTCAAGTTTTTAGGATGGGGTTCTTAGCTCCGGCTAAAAATCCTTTCTTAGCTCCGGCTAAGAACTCTTTCTTAGCTTTTAACT	tag113006_182
Bra-novel-miR1354-3p	A04	-	AGCTCCGGCTAAGAACTCTTTCT	-	10193454	10193536	AACCAAGTTTTTAGGATGGGGTTCTTAGCTCCGGCTAAAAATCCTTTCTTAGCTCCGGCTAAGAACTCTTTCTTAGCTTTTAT	tag208382_12
Bra-novel-miR1356-5p	A04	-	TGGAAGCTTGCGGAATCTCGC	-	10686727	10686901	CGGAACCTTGTGGAAGCTTGCGGAATCTCGCTTCCAAAACGTTTCTAACATTGCATTTTTTTAAAAACGGAAGCGTGATTCCAAAACGGAATCGTAAGCTTCCAACAAGTTTTTAAAGAGAATATTTTAGAAACGTTTTGGAAGCGAGATTCCGCAAGCTTCCACAAGGTTCCGA	tag243825_11
Bra-novel-miR1357-5p	A04	-	TATTTCGGTTCGGATTTCGGTTC	-	10738959	10739041	GTATTTTTTCTATTTCGGTTCGGATTTCGGTTCAGATGTTTCATGTTGGTTCAGATTCGGATTTAAGTATCGAGTAAAATGCG	tag146600_12
Bra-novel-miR1358-3p	A04	-	AAGATTGACTTCATGGATGAATT	-	10995279	10995613	AGTGCTGAGGATAATTCATTCATGAAGTGAATCTTTCTATTTGGAGTATGACGTATTTTTTCTTATTTTCATGATTTTCGTCATCAGGCTCATACTTTCCTATATTGTTCTTGATTTATTGTTAATTTATTGTATTACTTTATGTTTCAAATATATTATTGATCAAGAAAATAAAAATATAATGTAGTTATTCAGAAATCAATGAGAATAAAAATAATCATGCATTATTTTGGAGGGGGGGAGTATGAGCCAGATGACAGAAATCATGAAAATAGGAAAAAGTGCGTCATACTCTAAATAGAAAGATTGACTTCATGGATGAATTATCTCGACAC	tag106875_81
Bra-novel-miR1362-3p	A04	-	ACCGTTGAATCTTGAAGTATTTA	-	11322663	11322764	CATCTAAAATACTTATTTATTACATGAAGGTTGGTGGTTCTATTACATGAAGGTTGATGGTTGAAGATGACCGTTGAATCTTGAAGTATTTAGATTTAGATT	tag101832_87
Bra-novel-miR1363-5p	A04	-	GAGGGATATCAAAGCACTGAG	-	11507929	11508220	AACCAGTTCTGAGGGATATCAAAGCACTGAGAATGCAAGTACTCACTTAATCTAAGTGCATAGGCTTAAGGTTGATAGTTTGATTGATCATTTGCCATCCTTAGTTCGATACTTGATCACCCAAGGTCTAATCCCTATGCCCATGAGTTCTCTTTTCCCTTAGTCAAGAAAGTATCATTTAGTTATTCCTTTTAATTAGTCATAGTTTTAAAACCCATCTAAATCATTGGTTGCACTTAGATTAAGTGAGTACTTGCATTCTCAGTGCTTTGATATCCCTCAGAACTGGTTC	tag268651_126
Bra-novel-miR1365-5p	A04	-	TGTGGCTATCCTCTCAGAGCG	-	11929792	11930060	GTGAAGTCGTTGTGGCTATCCTCTCAGAGCGACCTCACCGGAGCGACGTTGTGAAGTCGATGTGGCTATCCTCTCAGAGCGACCTCATTGGAGCGACGCCCCGAAGTCGCTCGCTCTTTTGCTTTTTGGAGACACGAAATCGGACCCGAAGCGACCTCTCGCAGCGACCCATCCATGTCGCTCCCGAAGCCCGAAGCGACTTGTTGGAGCGACGAACCGAGATCGCTCCAATGAGATCGCTCTGAGAGGATAGCCACAGCGACTTCACA	tag101157_692
Bra-novel-miR1366-3p	A04	-	TTTGCGATTGGTAGCGGTTGACA	-	12177268	12177368	TACTAAACGCAATTTTTCTTTAACTTAGAGCTTGATTGGTTTTCCCGCTATCACCCGCAAACGCAGCTTTTGCGATTGGTAGCGGTTGACAGCGTTTCGAA	tag162049_14
Bra-novel-miR1368-5p	A04	-	TCTGTTTAATCTGGATATTGGTT	-	12249269	12249596	ACACATTAAATCTGTTTAATCTGGATATTGGTTCAGTTTTAACTTATTTTTTGGTTTATTCTGTTAGAATGTTTGATTTTTTAGTTTTTTTTTGGTAAAAACCAAAAACTATTATTATTTGTTTATTTTTATGTTATAAATTTTAGATAATCGTCATGTCGAATCAATAGTTTCATATTATAGTTTGTAAACGGATAATAGTTCAAGAAAAAGAAAATAAAATTATTAAGACTAATCATTTCACTACAATTTGGTCGGTAGTGAAAGAAGCATTAAGAAAAAATATATTTCAACTTCCAGAAAAAAAATAGATACTTCAGTAGTGGTA	tag106188_229
Bra-novel-miR1369-3p	A04	-	GCAGATGATGTGAGCTGAGCA	-	12359320	12359621	ACTTTTTTTGTGGTAGAAGTTTTACAAAGTTTGCAGTTTTAAAAATATTTTCAAAGTTTCACTTTCCAATTTTTTTTTTATTTTTCTTAGTTGTATTTGATTCAAGAGAATTATTTTATGGTTATACCACATATATTCAGATTGATACAATCATTTCTCATCTAATCATGTAATAATATTGTTAATTTCATGAAATATATACGTTTTATATTATCTAAAGGCCAATATCAGGAAAGTTATGTTTGGTTTGTTTTCTTCAGCTCCGTACTTTGCAGATGATGTGAGCTGAGCATGAGAATGAT	tag69374_21
Bra-novel-miR1370-3p	A04	-	AAATCTTGTTTATCTTCGGCGCA	-	12373361	12373510	TAGTTATTTATGTAAATCGTTGATAAAGAAAGATTAAAATATGTGTGGTTGCTTCTCTTTAAGGCAGAACTCTCTTCTAACGATGCATTTTAACATTTACAGTTTTAATAGATCGCTAAATCTTGTTTATCTTCGGCGCAAAAACAGTCG	tag295838_10
Bra-novel-miR1372-5p	A04	-	ACACGTGGCTACAAAAAGAAGTT	-	12502249	12502363	CCTAGTGATGACACGTGGCTACAAAAAGAAGTTAATGTTTTTCAATTAATATATAGGGGATATATTAATTGAAAAAAATTAGAACATTTTAGGTAGTCATGCGTCATTCATTGAA	tag57782_213
Bra-novel-miR1373-3p	A04	-	CGATTCTGATAGGTTTTGAC	-	12530321	12530574	CGTGGACTCATCTGGTCCTAGCCTGTTAAGTCAAGCGGAGAAGGTTCTCATGAAGATAGAAATCAAAGCTTATCAAAGATGAGATAAGTTCTGGAAAACTTAGGAATTTAGAAGAACATTGGAGAGAGAAAATATAGAGAGAAGTTTTTATGAAATTATTAGATCTTTTCCAGGCGCCGTAGAGCCAAGGACTTCTGTAGTAATATGACAACCGGGGAAGAGCTCGATTCTGATAGGTTTTGACTTGAGCTTTA	tag326405_160
Bra-novel-miR1374-5p	A04	-	AGATGATCTTGTTGGGTAACTCA	-	12968883	12969046	TATGGGTTGGAGATGATCTTGTTGGGTAACTCAAGAAATTATTTCTCAGATTTTTTTAAAAAATTTGCAGACAGTTAGTTAGAGTAAAACAATTTCGATTATTTTCCTTACCTTTGATAATATATATCTTGAATATGGTGCAAATGATCATCTCAAACGTCATC	tag23130_55
Bra-novel-miR1375-5p	A04	-	AATGTAACTCTATTTTTTCCTCT	-	13129221	13129499	GGGCATCTCCAATGTAACTCTATTTTTTCCTCTATAATTTACACAAAATAGAGTAACTCTATTATAGTATAACTTTTGCTCCAATGGTGAAATATAGAGGAATGTCATATTTTACTCTATATTTGGAGTGAAAAAGTGACATTCCTCTATATTTCACTCTATAATAGAGTAACTTTATTATAGAGTAACACCATTGGAGCAAAAGTTACACTATAATAAAGTTACTCTATTTTTGTGTAAATTATAGAGGAAAAAATAGAGTGCCCTTGGAGATGGTCT	tag28981_16
Bra-novel-miR1377-3p	A04	-	TTTGATTTTGTACTAAGGGGACA	-	13619251	13619549	AATTAGTACCTTGTCCCCTTAGAATTAAAACCAAAATCTTTGTCCATATAGTATAAACAATAATGCTAATCCCGTTTTGTCCTTTCTATTAATTTTGAAATACGTATATTAAAAATGTCATAATGAAAGTCCAAAAGTATTTTTTTCATATATGCACATGTTTGACTACTTCATGTTTTATATTTTTCTTAATTTTTTGCATTGTAAATTAATTGATATGAATTTTTATAACTTTGAAGGGTAGTGAAAGTCCAAAAGTGACAAAATTTGATTTTGTACTAAGGGGACAATAGCATAGT	tag35629_651
Bra-novel-miR1378-3p	A04	-	TTTTTACGATTCATCTTTAGTTG	-	13632150	13632368	TTAAACCCCTCAACTAAAGATGAATCGTAAAAAAAACTCTCAACTAAAAATCCAGTGAAATAAACCCTCAACTTTAGTTTCGTTAACATATGTTACCCTCCGTCTAAAAAACCGTGACGGAGGGTAACAAATGTTAACGGTTTATAAGTTGAGGGTTTATTTCACTGGATTTTTAGTTGAGGTTTTTTTTTACGATTCATCTTTAGTTGAGAGGTTTTA	tag303212_43
Bra-novel-miR1379-3p	A04	-	CGTGGCCGTAAAGAATAACTTCT	-	13669944	13670160	ACCGAGTTAAATGGGGGTAGTTTTGTTATAGTTATGTTAGCTGTAAATATTGGACTAAAATATCTCTTAATAGAATTATAATATTTCATTTTCTGCCAACTTATATTTCATTTTCCTTAATAATATAATATACTATCATATATTGTAGTTTTTTTGTTAATGTTAATTTTTATATAGTTATCGCCGTGGCCGTAAAGAATAACTTCTTTTTTAAAGG	tag32781_11
Bra-novel-miR1380-3p	A04	-	ATGGGATGGTCTCATAAGAGATA	-	13729131	13729220	CCATGTAAAGCTCTCTGTCGTGATATCATTAATAGGGTAAATCACATACATATATATATGGGATGGTCTCATAAGAGATAGCTTTCATCC	tag235096_11
Bra-novel-miR1382-3p	A04	-	CTTCTTGATTTTGTACTTCTCCA	-	13809536	13809684	TCTCTACTAAGGTATGGCTATAAAGGTAGGTAAGAGCATCTACATTGGTGAACCCCCCTTTGGGGTTCATACCAATTTTTTAATATATTTATGGTGGGACCATGAATAGTGATGAACTTCTTGATTTTGTACTTCTCCATTAGTGAACC	tag288579_712
Bra-novel-miR1383-5p	A04	-	AAAACCGATTGGGACCCGAACCC	-	13819165	13819234	TTTAAACCGAAAAACCGATTGGGACCCGAACCCGAAAGTATATTGGGTTGTACCGGTTCTTTGAAGATTT	tag94898_121
Bra-novel-miR1384-3p	A04	-	CGTAAATGATCGACGTTGAGA	-	14194052	14194149	TGAAGCTAAAATTAATTTTTTTGTTCTTGATCATTCACGTTATCTTCAAAGTTAATAACATGGCCAACGTAAATGATCGACGTTGAGATTTCAGCTTT	tag315045_11
Bra-novel-miR1385-3p	A04	-	TCAAAGTTGTGACTTCTGTTTT	-	14289306	14289533	TCTTGTAAAAATCTTTTTAAACAGATTTGTTAGAATTTTAAAATAAATATATTTATATTTAAAATGAAAAGATATCAAAAGATATTATGATTAAAATATTTTAAAAATTCTATTTATTATTAGTCTGAACTAAAATATAATATAAATTTCTATGAATAGGTCCATTATGTCCATTTTTAAAAAAATCACACATGAATCAAAGTTGTGACTTCTGTTTTAATATATAAG	tag35202_11
Bra-novel-miR1387-3p	A04	-	ATGACGTAGCATCTAGATCATCA	-	14361181	14361304	CATATAATTTTGCTGATTTGGATGTTACGCTAACTAATTTTATTGACAAAAATGCCACATGTATATGTGGTATCTTCGTCAGTAAAATTAGATGACGTAGCATCTAGATCATCAAAATTAGACA	tag268213_25
Bra-novel-miR1388-5p	A04	-	GCCATCGTTAGAACATCTCCA	-	14416403	14416694	GTATAGAATTGCCATCGTTAGAACATCTCCAATGAAAAACTCTATTTTTCCTCCAAAATAGAGTAAAAATAAAAATGGAGTAAAATTGCTCCAACCCTACTCCATTTTTCATTCCATAATGGAGTGATGAACAAACAAAAAATAGATTACTCCATTTATGAAGTAAATTTCATTATTGAATGAGATATGGAGTTGGATTGTAGCATTTCTTACTCAATATTCACTTTTACTCCATTTTAAAAGAAAAAATGGAGTAGAGATGGAGATGCCCTTAATTGTGGTGTCTCACATA	tag156583_10
Bra-novel-miR1389-5p	A04	-	AAATAAACTCATCAGGCTGGATC	-	14440947	14441121	TAATATATACAAATAAACTCATCAGGCTGGATCTTATTTATCCTTGTTAACAATTGAAAGTTTAACCATTGGACCCGTTTTTGGAATAGTGCAAATTTTGGTTTATTCAGTTTTGATTGCATAATCTTCGGTTTGAATTCGATATGGTCTAGTTAATGATTGTTTGTTATGTTGT	tag153825_10
Bra-novel-miR1390-3p	A04	-	AAGACTTTCCAGACGACTTACA	-	14482132	14482244	GACGACTTACATGTAAGTCGTCCAGAAGAGTTTAATATTTTTAGCGGGAAATTAAATATTTTTAGCGGGAAACTAAAATAGAAGACTTTCCAGACGACTTACAAGTAAATCGT	tag174852_126
Bra-novel-miR1391-3p	A04	-	TCTCAGTGCTTTGATATCCCTCA	-	14533255	14533494	CGAACCAGTTCTGAGGGATATCAAAGCACTGAGACATCTGCCATCCTTAGTTCGATACTTGATCACCCAAGGTCTAATCCCTATACCCATGAGTTCTCTTTTCCTTTAGTCAAGAAAGTATCATTCTGTTATTGCTTTCTAGTTTTAGTCATAGTTTAAAACCCTTCTAAATCATTGGTTGCACTTAGATTAAGTGAGTACTTGCATTCTCAGTGCTTTGATATCCCTCAGAACTGGTTC	tag190372_438
Bra-novel-miR1392-5p	A04	-	TGACAGAAGAGAGTGAGCACA	-	14553607	14553713	ACATAGCAACTGACAGAAGAGAGTGAGCACACAAAAGTAATCTGCATATACTGCATTTGCTTCTCTTGCGTGCTCACTGCTCTTTCTGTCAGATTCTAGTGCTGATC	tag293484_1103
Bra-novel-miR1393-5p	A04	-	TTCCAGGAAGTGAGAAGACTAC	-	14659575	14659773	CTCAGACGACTTCCAGGAAGTGAGAAGACTACTTGGACGACTTCCAGGAAGTCTTCTACTATGTCTTACTCTCTGACGACTTACATGTAGTCGTCAGAGAGTAAGACATGTAGAAGACTTTCCTGGAAGTCGTCCAAGTAGTCTTCTCACTTCCTGGAAGTCGTCTAGTAGTCTTCTCAGTTCCTGGAAGTCGTCTGAA	tag248272_14
Bra-novel-miR1394-3p	A04	-	TTTATGATTTATCCAAGGGTT	-	14684543	14684641	GGTAAACTCTGAACCCTTGGATAAATCATAAACTCTAGAGTTTAATTTTAAATATTTTTGATTTACAGTTTATGATTTATCCAAGGGTTCAGGGTTTAT	tag48750_28
Bra-novel-miR1395-3p	A04	-	ATTTTCCGTCGGAACGTCCGTC	-	14733115	14733320	TCGGTATTCTGACGGACGTTCCGACGGAAAATGAATTCCTCGGAATATACCGAGGAATTTCCGAGGCAATTCCGAGGAAACACAAAATTTGGCTTCCTCGGAATTTCCTCGGAATATACCGACGGAATTCCGCGGAATTGCCTCGGAAATTCCTCGGTATATTCCGAGGAATTCATTTTCCGTCGGAACGTCCGTCAGAATACCGC	tag311362_37
Bra-novel-miR1397-3p	A04	-	TAGACTATAGGATTATTTATAT	-	15044532	15044732	TTTATCAAATTGTTGTGTAGATTTTTGTGTTTTCATGGATGGAGCTATCAGAGCCATCCCAACATATGTGGACGTCTTAGGGTATAGTTTTTTGGGCTCTTATTGATAAACTAGAGTCTTTGTCCGCGCTACGCGCGGAAAATGAGTTTAAATATATTGTGTCTATGATTAGACTATAGGATTATTTATATAAAAGGTAAG	tag292316_13
Bra-novel-miR1398-5p	A04	-	ATACTTATGACTGATTAACTACC	-	15264209	15264441	CGTTTGCAGGATACTTATGACTGATTAACTACCAAATACAGCAGCGGTTAAATAATAAATTAACAATATTTATACTTTATATAATTATAAAAATATCAAAAATTATAATATTATAATAAATATGTAAATTATATTTTCAAAGTTATAGTTTTAAATTTTTAAAATAACTTAATTTAACTAGTGTTCCGGTCATGGTATGACAGAGAAAAAGAAAAGTATACGAAGTGCATTCC	tag335871_88
Bra-novel-miR1399-3p	A04	-	ATCCGATAGAACCCGAAACATT	-	15375909	15376007	TCTTGTTTTGTGGTATTTCGGGTTATGGGTATTATCCGAACCGAACCGAACCCGAATCTAAATGGATATCCGATAGAACCCGAAACATTCAAAACCTCG	tag210278_1683
Bra-novel-miR1400-3p	A04	-	AAACTGTCAGGGAGAAACTCGAC	-	15615648	15615820	CCATTACTCGAGTTTCATCTGACCAGGTCTGTGTTTTGAATTCTGCTAATTAGACTTTTGGCTTCTGTTTGTATGTAATAATAAAAACTTGGATTGGTGTAGGAGTATTTTGGGGTCATCTTCAATGAATCAAACGGTTAAAACTGTCAGGGAGAAACTCGACAAGGTAAAGT	tag172320_11
Bra-novel-miR1402-5p	A04	-	AAAGCATGATTGGTAGTATTTA	-	15731796	15732089	AAACCAAGATAAAGCATGATTGGTAGTATTTAAGGTTGTAGATGAAAATTAAAGCTAAAGTCACTTTCTACAGCCCAACCAATCACCCCCAACATGTATGCGATTATTTGTGCTAAAAGATTTTTGTTCAAAGATTTGTCTATCGCTTCTCGTCTTTAAATTTTTTTTTTTGTTTTTCTTTTTCTTTTCCGCCTCGTTTCTCTCGTCCAATTCTTCCTCATTTTCCTTGATCACCTTACTACAATTTTTTCTACGATTTTTCCGATATGGCTAATCAAGTAAAAATTTTGAATC	tag323874_65
Bra-novel-miR1404-3p	A04	-	TTTGGGACGGCAAGAGTTGATGG	-	16191986	16192093	GCGGGTTTCCCAACAATGAATCCACCTAAACAAAAAGTTCGTTGTTATAAAAATCTCTTCAGGTCATTAAAGGTTTTTGGGACGGCAAGAGTTGATGGTGGAACCATT	tag80517_10
Bra-novel-miR1405-3p	A04	-	ACCCGATATTGTATGAACAGTG	-	16337314	16337434	GGAGAAAATAGTGCATTATTTATCGAGAATTTTGTCCCGTTGGGTAACGTGAAATGGGCTTTACCAATTCCTTCGATCAAGTCTGCAGGACCCGATATTGTATGAACAGTGATATTTGTCG	tag13440_50
Bra-novel-miR1406-5p	A04	-	TTTAATGGTTGTGACTTTTCAT	-	16443992	16444074	CTAAAAATTGTTTAATGGTTGTGACTTTTCATATAAGTATCTTTTAAAAAGTGAAAAGTTGTGACTATTCTTATAAGTATTTT	tag258206_73
Bra-novel-miR1407-3p	A04	-	AGTGCGTTTGCGGGTGACTTATG	-	16531930	16532200	GAATCCCAGTGAAAATTTACCATAGCAAATCATCCCAAATCCTCATTACTCATAACTCATAAGCACATGATACATATGGATATGGTTTTTCATCTATTAGTGACATTCCTATTGTGTTGGGTCTGACTGGTTCAAACGCAGCGGTTGCGGTTGCGGTTGCGGGAGTTTGTGGATGCGGGCGGTTGCGGTTTCTAATGGTTTTAAGAGATTTGTACGACTGGTACTGCGGTTAAAAATTAGTGCGTTTGCGGGTGACTTATGACTGGTTAAC	tag305286_91
Bra-novel-miR1408-5p	A04	-	TTGTGTAGATCTAAGGAAGGATT	-	16636459	16636595	TGGAACTGAGTTGTGTAGATCTAAGGAAGGATTGTTCATTTCCCAAAGGAAGTATACACTTGATCTTTTGAAAGATGCAGGTATACAAGGAGATAAGACAGCAAGGATGCCTCTTGAAGATGGATACAAGGTTCCAC	tag199768_63
Bra-novel-miR1409-3p	A04	-	TTCCGGTTGGATGCGGTGGGATA	-	16651790	16651960	GTGGTCTATTGTTTAACTGGGTCTCGTGGGCTGGTGGTAAAGAAACCTCGGCTGAGGTGCCCGCCATCACGAGTTCGAGTCCCGGCCACAGCGGATTTAACATGGTTTCCGTTTGGTCTCCAGGACCTTCCTCGTCAGTTCCGGTTGGATGCGGTGGGATAGTCGGACTAA	tag161220_16
Bra-novel-miR1411-5p	A04	-	TTAGAGCGGTTTGAGCGATTGTT	-	17115803	17115878	TTGGAGCGGTTTAGAGCGGTTTGAGCGATTGTTACAAAACGCCAGCAACCGCTACCAACCGCAAAAGCTGCGTTTG	tag333172_81
Bra-novel-miR1412-3p	A04	-	AAATTTTTGATTAGTGTAGGT	-	17193534	17193721	TAAAAAATATATTATAAATTATTTCAAAAATATAGATAGATTGGAATTAGCGTTGACTTCTAAAGACTAGGCATAAATTTCAAAATTTTTGATAGTTAAGTATTTTTGGAAGCAATATATATATGGTATTTTTTATAACCTAGTTCAGGATAATTTTAAATTTTTGATTAGTGTAGGTATGTTTCGAT	tag129960_16
Bra-novel-miR1413-5p	A04	-	TTTGTGATTTAGAAATTAGGATG	-	17425864	17426207	TAGATTTGAGTTTGTGATTTAGAAATTAGGATGACAAGAATATTTGTGAATAGTTGAGTATTTTTTCAGAGTTTTTCATGACTAGCTTGTATTTTTAAATAATTTTCTTAAAAACTGCTATTTTTGGAAAGTTTTCATTTTTTTAGGAATATTGTAGATTTGAGTTTGTTATTTAGAAATTCGGATAACAAGAATATTTGTGGATAGTTGAGTATTTTTTCTGAGTTTTTCATGAATAGGTTGTATTTTTAAATAATTGTTTTAAAAACTGCTATTTTAGGAAAGTTTTCATTTACTAGAGAAATACTGTAGATTAGAGTTTGTGATTTGGAAATTCGGATAAC	tag10582_165
Bra-novel-miR1417-3p	A04	-	ATCCGATAGAACCTGAAAAATTC	-	17754536	17754633	ATTTTGTTTTATAGTATTTCGGGTTATGGGTATTATTCGAACCGAACCTGAATTTAAATGGAAATATCCGATAGAACCTGAAAAATTCAAAATAAAAA	tag206787_101
Bra-novel-miR1418-5p	A04	-	ATATACAGACGACTTATAATTT	-	18180195	18180369	AGATTTAATTATATACAGACGACTTATAATTTAGTCGTCCACGAGACGACGAAATGTAAGTCGTCCAGGATTTACGAGGTTTTGACCAGAATCTCGGAAAAAAATCCTGGAGACTTACAATTAAGTCGTCTGGTGGACGACTGAATTATAAGTCGTCTGTGTATAATTAAATCTT	tag104280_28
Bra-novel-miR1419-5p	A04	-	AATTTGAATGATGCGTCGCCA	-	18388089	18388182	ATAGGGCAGAAATTTGAATGATGCGTCGCCAGCACTAAGGCCATGCGATCCGTCGAGTTATCATGAATCATCAGAGCAACAGGCAGAGCCCGCG	tag15333_33
Bra-novel-miR1420-3p	A04	-	TTTGCTGTTGGTTTCTTGAAAAG	-	18414050	18414204	TTAAATCTTTTTTTTCGAAACGGAACCGATGGCCAAATTAACACAATTCACATAAATCTATATACCAACCTTTTTAATAATAAATGTTGCATTTATTGCAACCACACGAAAATTTAGTTAGCTTTGCTGTTGGTTTCTTGAAAAGAACATTTTTC	tag302744_77
Bra-novel-miR1421-3p	A04	-	ATGAAAAGCTTGGGGTCTGCA	-	18432020	18432223	GAGGCTGTGGTTGCAGCCCCTAAACTTTTCATTGGTTCCTTGGAAAGGCTACACTATCTTTTCTAGAAATTTCTATCAGAGCTAAACCACTGAACTTACTCTCATAAGTTAAAAAGGACAATGGAGAGTAAAAACTTACATGAATTTAAGTACCCAAGAGAAGGTTGGAACCAATGAAAAGCTTGGGGTCTGCAACCACAGCCT	tag138926_92
Bra-novel-miR1422-3p	A04	-	ATTCATTTTCCGTCGGAACATC	-	18464100	18464416	GTATTCTGACGGACGTTCCGACGGAAAATGAATTCCTCGGAATATACCGAGGAATTTCCGAGGCAATTCCGAGGAAACACAAAATTTGGCTTCCTCGGAATTTCCTCGGAATATACCGACGGAATTCCGAGGAAAATTCAGTTCGTCGGAATATTCCGACGGAATACCGAGGAAAATTCAGTTCGTCGGAATATTCCGACGGAATACCGAGGAGGAAATTCCGAGGAAGCCAAATTTTGTGTTTCCTCGGAATTGCCTCGGAAATTCCTCGGTATATTCCGAGGAATTCATTTTCCGTCGGAACATCCGTCAGAATA	tag347455_33
Bra-novel-miR1424-3p	A04	-	ATAATTTGGCTGAAGACTGTG	-	18566265	18566359	GGTTGCAGAGATGGTCATTCAGCTTTATCATCTGCTACAAGATTGATGGGCATTAAGACGGATTATAATTTGGCTGAAGACTGTGTGGATGCGAT	tag350984_162
Bra-novel-miR1425-3p	A04	-	AGTAGGGATGGAGATGCGCTA	-	19024143	19024418	CTTTGCTTCTTAAGAGCATTTCCAATGTATAATTTTATTTTTTCCTCCAAAATGGAGTAAAAGTGAAAATGGAGTAAAATTGCTTCAACCCTACTCCATTTTCTACTCCATAATGAAGTGACGAACAAACAAAAAATAGATTACTCTATTTATGGAGTAAATTTCATTATGGAGTGAGATATGGAGTTGGGTTGAAGTATTCCTTATTCCATATTCATTTTTACTCCATTTTAAAGAAAAAATGGAGTAGGGATGGAGATGCGCTAAGCTGCTAGC	tag287784_154
Bra-novel-miR1426-3p	A04	-	TAGAGTGAACCATTGGAGCAA	-	19130211	19130387	TAGAGTTGAATTTGCTCCAATGGTTCACTCTATAATAGAGTTACTCTATAATAGAGTGAAATATAAAGTATTTTTGTTTTTTCACTCTATATTTGGAGTAAAAAAATAGGATTACTCTATATTTCTATTATAGAGTAACTCTATTATAGAGTGAACCATTGGAGCAAATTTAACTCT	tag317010_34
Bra-novel-miR1427-3p	A04	-	TGATTTAGGGTTTAGGATTTT	-	19242782	19243081	CTAAACGTTTGAAAATCTTAAACCCTAAATCATACATTAAAAACTAAATTTTAACTAAATCTTAAACCTTTGGGAATCCTAATCACTAAACCCTAAACCCTTGGGTAAACCCTGAACCCTTGGATAAATCATAAACTGTAAATCAAAAATATTTAAAATTAAACTATAGAGATTATGATTTATCCAAGGGTTCAGGGTTTACCCAAGGGTTTAGGGTTTAGTGATTATGATTTAGGGTTTAGTATTATTAAAATTTAGTTTTTAATGTATGATTTAGGGTTTAGGATTTTCAAACGTTTA	tag168965_59
Bra-novel-miR1428-5p	A04	-	CAGGACCTCACCCTTTAACAGC	-	19297319	19297453	GCCTCGAACCCAGGACCTCACCCTTTAACAGCATTCCCACAGGACAAGCTGTCACCAATTGACCTGCAGATCAATTGGTGACAGCTTGTCCTGTGGGGGAATGCTGTTAAAGGGTGAGGTCCTGGGTTCGAGGCT	tag231006_121
Bra-novel-miR1429-3p	A04	-	AGGATTTTTAGTTGAGGGTTTT	-	19387616	19387776	GAATCGTAAAAAAAACCCTCAACTAAAAATCCTGTGAAATAAACCCTCAACTTATGTCACCCTCCGGGACGGGTTTTTAGACGGAGGGTAACATATGTTAACGGAACTAAAGTTGAGGGTTTATTTCACAGGATTTTTAGTTGAGGGTTTTTTTTACGATT	tag10721_11
Bra-novel-miR1430-3p	A04	-	AGTTCGTGTATGAGATTTGAATT	-	19670837	19670959	CCACGTAAGCAATATATAACGGACAATTCAGATTCCGTTACGTTTGACTAACAGATAATTGGTCAATGTATGCAAAAACCGAATTTTGTTAGTTCGTGTATGAGATTTGAATTAACTACGTGT	tag155349_11
Bra-novel-miR1431-3p	A04	-	CGCTGTCCATCCTGAGTTTCA	-	19740219	19740312	AGAAGAATCTGTAAAGCTCAGGAGGGATAGCGCCATCATGATCACACACATCGATATTTTTGGCGCTGTCCATCCTGAGTTTCATTGGCTCTTC	tag243412_118265
Bra-novel-miR1432-3p	A04	-	AAGGAATAGGATTTAGGGTCT	-	19762596	19762860	GCAAAACACTAAATCCTAAATTTTAATTCCTAAATCCTAAACTTTAAATCGTAAATCCTAAACCCTTGAGTAAACCCTTGGATAAATCATAAATTATAAATCAAAAACACTAAACACTAAAACCCTAAACACTAAATCCTAAACCTTGAACCTTTGAGTTTAGTGTTTAGTGTTTTTAATTTAGAGTTTATAATTTATCTGATAATTTAGAGTTTATCCAAAGATTTAGGGTTTAAGGAATAGGATTTAGGGTCTAGTGTTTTAC	tag177231_10
Bra-novel-miR1433-3p	A04	-	ATTTAGGGTTTAGTGTTTTGCT	-	19924006	19924281	AACATTCTCAACAAAATACTAAACCCTAAATCCTAATCCCTAATCCCTAAACCCTAAATCCTAAACCCTTGGGTAAACCTTAAACCCTTGGATAAATTCTAAACTTCAAATCAAAAACACTAAACACTCAAGGGTTTAGGATTTAGGGTTTTAAGATTTAGTGTTTTTGATTTAGAGTATATCCAAGGGTTTAGAGTTTGCCCAAGGGTTTATAGGGTTTATGATTTAGGGTTTAGGAATTAGGATTTAGGGTTTAGTGTTTTGCTGACGACGATA	tag335212_45
Bra-novel-miR1434-3p	A04	-	AAAACATAGATTATTTAGGAAC	-	20186033	20186296	GTACTCCCTCGGTTCCTAAATGATCCATGTTTTAGAAAAATATTTTGTTTCTAAAAGATCCATATTTTATATTTTCAATGTATGTAATAATGGAAAATTGTAAATTTCAAAAACATTAATTGTGTTTACTGAATTTTGATTGGTTAAAAATCATAGAAAATAGCTAAACACAAAAAAATCATACATTTATTATCAAAATTTTAAGTGTTTTCTTAATAAGTGTGAAAATTCTAAAACATAGATTATTTAGGAACAGAGGGAGTA	tag293507_13
Bra-novel-miR1435-5p	A04	-	AATTCGTCTCTTAACTTTTAACT	-	20346901	20347025	GGAATATAAAAATTCGTCTCTTAACTTTTAACTAAAAAATTAAGAATCAGTTCTTAAATATTTTATTTAACAGCCGGTTTTTAATTTTTTTAGTTAAAAGTTAAGAGACAGATTCTCATATTCTG	tag240277_12
Bra-novel-miR1437-3p	A04	-	GTAATAGATTGTGCGACTGTGTA	-	20508068	20508235	TTGGGTTTAGTGTTTACTGTCAAGTATTCTATTACCATTCCATTAGCTTTGTATTTTATGTTGGTCAAACATGGATCGACTGTGTACATAGTACCATTTTAAATAGTACGGGTTAGATAGAATAGAAATATTCTCGTAATAGATTGTGCGACTGTGTACGTAACTCTA	tag162744_15
Bra-novel-miR1438-5p	A04	-	TTTCAAGACTCCGATACTTTGT	-	20555690	20555850	TGAATTCAACTTTCAAGACTCCGATACTTTGTTTTGTAAAAATAATAAGTAAATGACTAAGCTAATATATTCTTTGAAAGTGTGAGAACATTGAAAAATATGAAAAAGCATAGATTTTTGTTTTCGTGACAAAGTTAAGAATTTTGTAAAAGTAAGTTTAA	tag165122_43
Bra-novel-miR1439-3p	A04	-	GTTGTGTTGTCTTGTGCTGTATT	-	20572800	20572883	CAGAGTGGAGAATTGGGAGCACTGGGCGTGATGATCACGGAGCATCTGTGTGTTGTGTTGTCTTGTGCTGTATTCTTGTGGTGA	tag174167_10
Bra-novel-miR1440-3p	A04	-	TATGAACCGGATGACAGAAATC	-	20650271	20650478	TTATTTTCATGATTTTCGTCATCAGACTCATACTTTTCTATTTTTCTATATTGTTCTTGATTTATTGTATTACTTTATGTTAAATATATTATTGATCAAGAAAATAAAAATATAATGTGTTATTCAGAAATCAATGAAATATAAAATAATCATGCATTATTTTGGAGGGGGAGAAGTATGAACCGGATGACAGAAATCATGAAAAAAA	tag119585_62
Bra-novel-miR1441-3p	A04	-	ATGTGTCGCGATCCAGTTAATT	-	20919489	20919815	TCAAAGTTGCTAATTAACTGGATCGCGACACATAGCAATTATATATTTAAGATTATGACATGTGTTAAGCTATCTCATAATTAAAAATATATATACTAAGATATTAACAAAAACAAATTTTACAAATAATCTTTTGCCATTATCTTTTGATTAGTATTTTGAAAAGGAAAATTACTATTAAATAATATATATAATAAGATTTTTAATAAAATTTGTTTTTGTTAATATCTTAGTATATATATTTTTAATTATGAGATAGCTTAACACATGTCATAATCTTAAATATATAATTGCTATGTGTCGCGATCCAGTTAATTAGCAACTTTG	tag70345_17
Bra-novel-miR1442-5p	A04	-	ATTTGCTCTAATGTATGCCTCTA	-	21469805	21469911	ATAGAGGTGGATTTGCTCTAATGTATGCCTCTATAATAGAGTTTATCTATTTTAGAGGAAAATATAGAGATAAAAATAGAGGTGTATTGGAGACAGTCTAATAAAAA	tag185510_188
Bra-novel-miR1444-5p	A04	-	ATTGTTGGTGGCACGCTGTTCTC	-	21510381	21510454	GCTATGAGATATTGTTGGTGGCACGCTGTTCTCCAGATAGGAGGTGACGGGTGTCACAATTTGGTATCAGAGCG	tag219730_24
Bra-novel-miR1445-5p	A04	-	AGAAGATCATTGGATGCGATCCA	-	21653461	21653712	TTTTTCTCTAAGAAGATCATTGGATGCGATCCATCTGTTACATCGCAATCCATTCCAAACACTTCCGCTGTAGGAGATAACATGCTTTGTTGTAACTATCCATGGCATTGAATTTTTTTTGCTTTGAGCCCAATAAAGCCATATCTTCAACATATCTTCATCGCTTAAGTGTATCAGAAATTCTTCATTCCTCTTCAAATAATGATTCTTCAGCATGACAGCATCTTATGGTTCTTTATTGGTAGTAAGAAC	tag224096_419
Bra-novel-miR1446-3p	A04	-	TAGGATTGAAGTAATTTTACTC	-	22134447	22134603	AAGTGAATATGGAGTAAGAAATGCTCCAATCCAACTCCATATCTCATTCTATAATGAAATTTACTCCATAAATGGAGTAATCTTTTTTTTTTGTTCATCACTCCATTATAGAGTAGGAAATGGAGTAGGATTGAAGTAATTTTACTCTATTTTCACT	tag282821_11
Bra-novel-miR1447-5p	A04	-	TCAAACGATGTGGAATTTCCAG	-	22210383	22210488	TGATTGGATTTCAAACGATGTGGAATTTCCAGACGGTTACGCATCTAATTTGCGTAACTGTATCGACAGAAAGGAAGGAAAGTTTACTGGCTTGAAAAGCCATGAT	tag245417_11
Bra-novel-miR1448-3p	A04	-	GATTATAATTTGGCTGAAGACTG	-	22211796	22211905	AGCAACCATTGTACGAAGGTTGCAGAGATGGTCATTCAGCTTTATCATCTGCTACAAGATTGATGGGCATTAAGACGGATTATAATTTGGCTGAAGACTGTGTGGATGCG	tag185616_10
Bra-novel-miR1449-3p	A04	-	AAGAACCGATTATTAAATAAGAT	-	22631404	22631510	TTAACCCAGATTCTTAGGATGGGGTTCTTAGCTTCGGTTAAGAATAGTTTCTTAGCTTTTAACTAAAAAAAGTTAAGAACCGATTATTAAATAAGATATAAAAGCTG	tag283753_10
Bra-novel-miR1450-5p	A04	-	GAATGTTGTTTGGCTCGAAGA	-	23005280	23005421	CTTTTGAGGGGAATGTTGTTTGGCTCGAAGACTCTAGCTTATCATGTTAGATCTTCTTCGATTTAATCGAATCAAACCTCCATGTTTGAGATCTGATTTAGGATTTTAGGGTCGTCGGACCAGGCTTCATTCCCCCCAATTA	tag141014_1100
Bra-novel-miR1451-5p	A04	-	CCGACTTGGAACGGGCAGGCCA	-	23146017	23146282	CATTCAACTCCCGACTTGGAACGGGCAGGCCAGTAGATAGCCTTTCCGAGTCCGGCCCAAAGAGATCGGCCCAATGTCCCATCACCTTATTGTCCCCACATGGATTACAAGCCCGCGTTACCAAGCTCGACGTGCACTGTGAGTGACCTAAACTTATATATAGAACAAGTAAACGTTTGTTTTCCCCGATGTGGGACTTTACTAGCTAAAAAACATTTCTGTTTCTACGACAGCGTTTGCTCGTATCTTCAGTTGCAGTCTGAATT	tag286097_39
Bra-novel-miR1452-5p	A04	-	ATTGTCTATTTCGGTTCGGTTCG	-	23210005	23210118	ACCAAACCATATTGTCTATTTCGGTTCGGTTCGGTTCGGTACGGTTCGGTTTTACCATATTGAACAGCCCTAGACAGAAGGAAATTAAACCGGATTAGGCATGTTGTGTATGGG	tag232050_23
Bra-novel-miR1453-3p	A05	+	AAGACAAGATCATGCTGGCAGC	-	261200	261365	TTAGCAGGTGAAGCTACCAGCATGACCTAGTCTTCCTCTCTATATACATATATCCTTACAATCTTATGACAACAAGGAAAAATTATTTATTTCCTTTAAGCTTAGTATATATATTTGATGAAGCTTAGGAGAGGAAGACAAGATCATGCTGGCAGCTTAACTGCTA	tag327547_153
Bra-novel-miR1455-5p	A05	+	CGCGCTTACTAGGAATTCCTC	-	480773	480921	GCTGATGACTCGCGCTTACTAGGAATTCCTCGTTGAAGACCAAAAATAGCAATGATCTATCCCCATCACGATGAAATTTGAAAGATTACTTGGGCCTGTTGGCCAAGGTGTGAACTCGTTGAATACATCAGTGTAGCGCGCGTGCGGCC	tag138491_26
Bra-novel-miR1456-3p	A05	+	TTCTCTGCAGGGCTTCGCTTCTA	-	593650	593758	ATAGAGAGAAGGAGGAGAGAAGCAGCGCAGGGAGAGAGAGAGAAAGTCGATGGCAAGGGCTTCCGGTCTCCGGGAATTCTCTGCAGGGCTTCGCTTCTAAACTTTCTGA	tag4886_10
Bra-novel-miR1457-5p	A05	+	TTCAAGGCGGTCCGAACGGTG	-	1005196	1005277	GTAATTATAATTCAAGGCGGTCCGAACGGTGCTTCCGCCGAACGGACTTAGCGAATGAAATATGCCTTTGGGAGCCGAAGCT	tag177886_3650
Bra-novel-miR1459-3p	A05	+	TTCCGGATTAGGCTTGAGGCTTA	-	1562083	1562158	CTAAGCCAAGGTAGAGTCGCAAGGTCTGACCGGTTGCTAAGCCTTCCGGATTAGGCTTGAGGCTTACTCGGCCGAT	tag159637_16
Bra-novel-miR1460-5p	A05	+	CGAATCTTAGCGACAAAGGGC	-	1952707	1952833	GGGAAAGGGTCGAATCTTAGCGACAAAGGGCTGAATCTCAGTGGATCGTGGCAGCAAGGCCACTCTGCCACTTACAATACCCCGTCGCGTATTTAAGTCGTTTGCATAGGATTCTACCCGCCGCTCG	tag237870_3705
Bra-novel-miR1461-5p	A05	+	ATTAGGACTGCTAGAGAGGGC	-	1966578	1966642	TATCTATCATATTAGGACTGCTAGAGAGGGCTAACCGCCAATTTAGTATCTTAATAGGGCATATC	tag26363_13
Bra-novel-miR1463-5p	A05	+	TCTATTTCGGTTCGGTTCGGT	-	2480396	2480753	AACCATATTGTCTATTTCGGTTCGGTTCGGTTCGGTACGGTTCGGTTTTACCATATTGAACAGCCCTACTTGTTAGTGTACACCCCACCACATTTTTTTCAAAACACCAAAACTAGCAACAAGCTTCGACCTTTTCCCCCATTGCATTATCATCATAGAAATCTCAAATCCGAAACCACAATCCCAAAATTAAAATCACAGAATTGAAACCCTAATCCCCAAACTTTGAAAAGTATAACCTCACATCGAGGGTCTTGGGTAAAATCTCAAAATACACCCTTAATCTCAAAATCAAAATTCCAAATCCAAATCCCTAATCTAAAAATCGAAATCCCAGAATCGAAATCCCAAAATCGAA	tag201120_23
Bra-novel-miR1464-3p	A05	+	GACGCGGTCTTGGTCTTGGGCCT	-	2499089	2499396	TGCCGGTTTAGGCTTTTAGGTTTCGATTTTGGTCTCAGGGATTTAGAGGCTATCGTGCTGATAAAGTGTTGTGAAAAATCGGGGAAATCGTGTGTCATATTACTTAATCAAAGTGTTCCCTTATATAGGGATTACAACGAATAGATAAATGGAAAGAGTACAAATCCTTTTCCTAAAGAGAATAGGAAAACTACTTAAAGATAAACACGAAGAGAAAAGGAAATCATCCTAATCTATAGTCGGCTTAATCTTTAGCCGCCTCTCTCTCCTATGCAGACGCGGTCTTGGTCTTGGGCCTGGACGCGGTC	tag323076_20
Bra-novel-miR1465-5p	A05	+	GGATAGTTGGTCTGTAGTTGGG	-	2508094	2508383	AAACTGAGGAGGATAGTTGGTCTGTAGTTGGGTGCGCGAGCACAAAGCCTACAAACACTAGCTATCCAATCACCACTCATACGCCGAATGTTCATTTGCCCCGCTAACATCAATCTTTCCAACCACTCTTGAGATGTAATCAAAAGAGCAACTGGAAGACGGATGAAAGCAGGCTAAGACCACACAAGCGCAAAAATTTAAAGTTAGGGGCAAAACGGTCCGCCAGAAAATTCACCGGAAAAGTTACCGAAAAAATTCACCGGAGACAATCCGGCCATCGACCTCAACCA	tag62203_10
Bra-novel-miR1466-5p	A05	+	AATCTCAGTGGATCGTGGCAGC	-	2712271	2712481	CAAAGGGCAGAATCTCAGTGGATCGTGGCAGCAAGGCCACTCTGCCAGTTACAATACCCCGTCGCGTATTTAAGTCATCTGCAAAGGATTCTACCTGCCGCTCGGTGGTAATTATAATTCAAGGCGGTCCGAACGGCGCTTCCGCCAAACGGACGTAGCCAACGACACGTGCCTTTGGGAGCCGAAGATCCTATTGAGGGTCGGCAATCGG	tag73521_14305
Bra-novel-miR1467-5p	A05	+	CCAGTTCCGAACCCGTCGACT	-	2965183	2965305	GCTGGGGGTCCCAGTTCCGAACCCGTCGACTGTTGGCGGCTGCTTGAGCTGCTACGTGGCGAGAGCGGACCGCCTGTCGGCGGGGGATGGACTGGGAACGACTCTTTCGGATCTTTCCCCGCG	tag77517_7653
Bra-novel-miR1468-3p	A05	+	AACGAACGAGACCTCAGCCA	-	3041428	3041498	CGTTCTTAGTTGGTGGAGCGATTTGTCTGGTTAATTCTGTTAACGAACGAGACCTCAGCCAGCTAACTAGC	tag121980_610
Bra-novel-miR1469-3p	A05	+	CTTCCGTTAAGAATCTCATCCT	-	3351192	3351275	TCGAGGTTCTTAGAGTGAGATTCTTAGCAGAAGTTAAGAAACAGTTTTTTAACTTCCGTTAAGAATCTCATCCTAAAAATTTCG	tag117432_23
Bra-novel-miR1470-5p	A05	+	AACGGAGGGAGTAGATGTACTTA	-	3379437	3379576	TCTATTTTAAAACGGAGGGAGTAGATGTACTTAATATTTCTTCAACCGTCGGTTAAGATAACGATGGACATAAAATACATGCATGCGTATTATAATGATACAAAACTTTATATGCATATTCTCTCTGTTTTTAAATAGAT	tag86229_13
Bra-novel-miR1471-3p	A05	+	AACATGGATCATTTAGGAACGG	-	3714406	3714671	ACTACTCCCTCTGTTCCTAAATAATCTATGTTTTAGAATTTTCACACTTATTAAGAAAACACTTAAAATTTTGATAATAAATGTATGATTTTCTGTGTTTAGCTATTTCCTATGATTTTTAACCAATCAAAATTCAGTAAACACAATTAATGTTTTTGAAATTTACAATTTGCCATTATTACATACATTGAAAATGTAAAATATAGATCTTTTAGAAACAAAATATTTTTCTAAAACATGGATCATTTAGGAACGGAGGGAGTATT	tag296384_12
Bra-novel-miR1472-5p	A05	+	ATAAAAGAATGGGCTTCTCTAC	-	3735550	3735663	AAAAATTTTCATAAAAGAATGGGCTTCTCTACGGCCCATTTCACAAAAAACCTAGGGTTCCCTTCACCCTTTCCTTTATAAAGAGATGCAGCCCATTCTTTTCTCTCATTTTCT	tag164754_42
Bra-novel-miR1473-3p	A05	+	TGTGTGTAGGGAGTACAAATTCT	-	3820727	3820917	AGTAAACACGAGAATATGTGAGATCTGTATAGATAAAAGAGTAAATTAGCTCAATATACAAAAAGAAGTGAGATACCATAGAGTTGAGGGAAAAAGGTGATGATGGGGGGAAAAAAAATGGGGGGAAATAGGGTATGGAGTGCAAATAGGGAATATGTTGTGTGTAGGGAGTACAAATTCTCTAGATAAAA	tag175116_13
Bra-novel-miR1474-3p	A05	+	ATTATCAACTGGACATGTTTCTA	-	3923423	3923682	TTTATTTATTGGACTTCATAGTCGACAGTTTGTAATATTGAAAGTAGTGGATCATTATCTTAGAAGTAGGTACAAAATTATTTTATTAGTAACATTCGTATATGACAGAATTGGATCCGAAAATTTTGGAATAAAAGTGGAAGTTACAAAATTGTTTTACCAAGGTGGTTATATGATATATTTAGATAATCAATTAGATGCAGTTATATTTTAAGTTGGACTCAACTATTATCAACTGGACATGTTTCTAATTTAATAGT	tag224806_11
Bra-novel-miR1475-3p	A05	+	ATTTTTGTGACTTTTGGCATT	-	4469195	4469467	AATAGTACTCAAAAACTAAAATGACCAAAATAGCATTTTATCTTTTGAAAAATTTAAATTTTTTTATTTTAAAACTAAAATGACCAAAATAGCATTTTATCTTTTGAAAAATTTAAATTTTTTTATTTTTCAAAATTTGAAATCTTATCTCCAAAACCTCATTTCTCAACTCTAAACCCTAAAACCTAAACTCTAAACCCTAAACCCTAAATTCTAAACCCTAAACCCACCCCTTGAGTGCTATTTTTGTGACTTTTGGCATTGAGTGCTAGT	tag302406_10
Bra-novel-miR1476-5p	A05	+	GTGACACCAAGTGAACGAAGATG	-	4473799	4474155	ATCATTTAGGGTGACACCAAGTGAACGAAGATGAACACTGTAAACTTGGTTGTTTCTTTGCAAGAATGATTTTTATTATTAGCTTCAAGTTATGAAAAAGTATTTTTTTTTTATTGATGGTTGTGGTTTGGTATTATTTTTGTGGCATGTATTTATTGGCTACTGAGATTAAGTGAACGTGTGTTTTTTTCCCCTTTGGCTGGTTATGACTTGTGTGGTTCTAAACCGGGATCTCTTCAGCTTATAATTTGATGATAAATGTAGAAGGAAATGCGGTTAGTATTGGTAGCGTTATGAGTTATGATGGCCTAATCAGCATTTTTGTTTGTTACACTGGTTGTTGACTCAAGGGTGGTA	tag111609_63
Bra-novel-miR1478-5p	A05	+	TTAATGTGGCTGCAACTATGGC	-	4766873	4766991	TAAAAAGGGTTTAATGTGGCTGCAACTATGGCAACCAAAGTTACATACTAGCAAGCACTCTAATGACATATATAGTGGTTTATAAAACCCTAGTTACATAGTTACATAAGCTTCTTAAT	tag275650_72
Bra-novel-miR1479-5p	A05	+	AGGGGCGAAGCCAGACTTGT	-	4778014	4778252	AGTCATTGCCAGGGGCGAAGCCAGACTTGTCTTTTACTGGGTGCACAATAACTAATATTAATGATAAAAATTAGAAAAGTGGAGTATTGAACCCATGTCCCTTGAGAGTTGTGGGTGCACCACAACCAAATGAGCCAATTATAGCTAATATGTTCATTGTAAAAGTTAACTGTATAAATAATTAGGGGTGAACGTGCACCCATAAACGTCAACGTAGCTTCGCCCCTGGTCATTGCACA	tag270460_13
Bra-novel-miR1481-3p	A05	+	AGACTTTTTGCTGTGGCTTTAGA	-	5025692	5025874	AGGCTGCTGTTCTTCTGCACAGCGATTGTCTATATTTGTTTGAAGAGATACTTGGACTTGCTTTTGAGGTATGGACAGATATGTGTGTTATACAATGGGTCCGATTGGTAATGGTGTAGCTTAAATATTTTGCTGTAGAAAAAAATCTGTAGACTTTTTGCTGTGGCTTTAGAATTTATTGCT	tag324656_57
Bra-novel-miR1482-5p	A05	+	GCGGTTGGTAGCGGTTGACAGTG	-	5095133	5095261	CGCAGCTTTTGCGGTTGGTAGCGGTTGACAGTGTTTTGAAAAAATCATACAAACTGCTACAAATCGCTCCAAACCTCTTAAAATAAAAAGCTGGTTTCAGCTAGCGTTTACAGTTGCAGGCGGTTGCGG	tag86765_46
Bra-novel-miR1483-3p	A05	+	TGCTGACGTGTTTAATGAGGA	-	5693408	5693722	TGCTGGCTCTTAAGTTCTTGTCTTGTATATCATGTGGTCTTAGTTCTAGAGCCTTTATCTTTCCACTGCTTTTTTGTTTTTGTTATAAGTTTTTCAGTTCTCGGAATGAATATTCTCAGTTGTCTACCATGGTTTTTCATCTTTTCTAGATACAATGGTACCATCTACCTCTTGTTTCAGTGGTTCATGCACTATGTAGCAATGATTGTTATTATGTTTTTGAAACTCTTCTCTACCTCTTTGATAGACTTCTATTATATTGGGTCTGATGTGGCAAGTGATGATGCTGACGTGTTTAATGAGGAAGAGTCAGGA	tag52990_724
Bra-novel-miR1486-5p	A05	+	ATACATATGTTCGGTTATCTTC	-	6465326	6465682	AAGGTTAATTATACATATGTTCGGTTATCTTCGGATATCCATTCGGGTTCGGGTATTATCCGTTCGGGTTCGGGTATCCAATCTCTCCTTATTCAATATCCGTTCGGATATTTTGCTACTTCGGTTCGGATTTCGATTCGGATTTTTCGGATCGGGTTCGGGTGCCACTTCGGATATCGGGTAAAGTGCCCACCCCTATTCGTAACATTAACGAATCGAGCTATTTTGTACTTTGCAAGACTAATAATATTTCCTCAAATGGAAGCAGAGAATAGGGGTGGGCGTTCGGGTACCCGTTCGGGTTCGGATCGGGTATTTCGGATTTTCGGATATTTCGGTATAGAGGTGTAGAACCCG	tag308074_11
Bra-novel-miR1487-5p	A05	+	ATTTGGAGTTATAGAGTTTCTT	-	6572424	6572489	AAAACTCTATATTTGGAGTTATAGAGTTTCTTTTGGAGATGCTCTTAGGACTAGAATAAGAGATCT	tag204194_11
Bra-novel-miR1488-5p	A05	+	ATAATGAACTTATGTAAAATATA	-	6699025	6699235	AAATAATATAATAATGAACTTATGTAAAATATAATATTTTCTAGGAATGATCCAAACTTAAAAAATCACACATGAAAAGAAGTCATGACTTCTATTTTAATATATAAGACTAGATTTTGACCCGTGCAACCGCACGGATGTTTGTTTTCACCTTTTTTATACATCAATTATTGTTTTAGAACATAAGTGGTATATATTTTTAATGTTAATC	tag326521_11
Bra-novel-miR1489-5p	A05	+	ATACGATCAGAGATTATTCATG	-	6778770	6779088	AGAGAGTTTCATACGATCAGAGATTATTCATGTGCCAAGAACGCAAAATACAAAGGCGGATAACCTAGCACGCAGTGTCAGGACACAAACGTCTTTCGTCGTTCACATGGATCAACATCTTCCAGTGTGGTTTACAGGGTCAATATGAGTCTGTAATGTTGTCGACAAAAAAAAAAAAAAAAAAAAAAAAAAAAATTTAACATTATTCATGTGCCAAGAACGCAAAATACAAAGGCGGATAACCTAGCACGCAGTGTCAGGACACAAACGTCTTTCGTCGTTCACATGGATCAACATCTTCCAGTGTGGTTTACAGGGT	tag185198_199
Bra-novel-miR1490-3p	A05	+	ATTAAAAAACGGAGGGAGTAGT	-	6863683	6863953	TGAGTTTTTGGTGAAAACCCAAGAAATACTACTCCCTCCGTTTTTTAATATAAGTCGTTTTAGAGAAATTTTTTTGTTCCAAATTATATGTCGTTTTCGGTTTTCTATGTAAAATTTATTAATAATTAATGTTGTATGACCAATGGTAATATATCTTCTATTTTTATATTGAAATTTTACATAGAAAACCGAAAACGACATATAATTTGGAACAAAAAAATTTCTCTAAAACGACTTATATTAAAAAACGGAGGGAGTAGTACCTAACTTT	tag263306_10
Bra-novel-miR1491-3p	A05	+	ATCCGATAGAACCCGAAATAT	-	6921446	6921536	TTGTTTTTTGGTATTTTGGGTTATGGGTATTATCCGAACCGAATCCGAACCTAAATGGATATCCGATAGAACCCGAAATATTTAAAATCAC	tag14052_24
Bra-novel-miR1492-5p	A05	+	AATCGACAATAGTTTTGGGCT	-	6987309	6987676	GGCTTAACGAAATCGACAATAGTTTTGGGCTTGTCTACATAAGCGATTGATTAAAATAAATAAAAAAAGAAAAATTCAAAAAAAACCAGCCAATAGAATTATAACGTTTTTCCTGAGAAGCTCTATATGAGTGCCAACTCAGCAGAAATCAATAAAGTGACTTCTCTTTTAATGTATAGGGGGATAATTTATTTTTTATTTTTTTTAAATGGATAATAAGGCTAATGAGTGGCTAAAGACGAATTGCTCCTTGGTAAACTAGAATATTTACACAGCCCAATCTAAAGATCCGACCACCCAAACCCAATCACCAAAACCGACCCATCTAAAGCTAAAATGACCGCGTTTCGTTCAACCCATTGAAGCCC	tag253171_30
Bra-novel-miR1493-5p	A05	+	GTTGCCACGTGTCGGTCCTCTGT	-	7209447	7209550	CTAGTCACGTGTTGCCACGTGTCGGTCCTCTGTCCCTGGCGATGCCGAAATGTTAATTCTCCAGTGGCCGGGATTCGAACCCAGGTGGCGGTACTCACAGCTGT	tag289594_76
Bra-novel-miR1494-3p	A05	+	GTTTTGAAACCTGTGTGCGAAGA	-	7525665	7525998	AGCTGCTACTTCTGATGCTTGCGTAGGAAGCAAGGCACACCACAACGAAGTCATTACTCCAATGACAGAGACGTCAGTTTCTATGGCTTCCCTGCCACGTCCTCTATTAATAGAAACTCCATATGTGATCTCCCAAACTCATATCTGATCCGGATCTCTCTTTCGAAACTCCATCTCAAACTGTGTACTTTTTCTTCTTCTCCACCTTTGTTTCCTTCTTCTCTAGTCTTTTATTCAATTGGATTTAAATGAGATTTTAGATTTAAGTCTATGATCACTTTTGGTAAAGAATCAGATTAGTGTTTTGAAACCTGTGTGCGAAGAAGACGCGGCG	tag27928_10
Bra-novel-miR1495-5p	A05	+	TGACCGATGATCTTTAATTTTTA	-	7683416	7683603	ATAATTTGATTGACCGATGATCTTTAATTTTTATTTATTTTATTTAGATCTAAAAAGAAAGGTAAGTCTACAACCAATTAATATCATTTGTAAAATAATTTACATAATATTACAAATAACGATATATGGTAACTAATTGTTTAAATTATAGAAAGAGAAATAAATTGATCATTTGTTATATTTATAAA	tag276532_47
Bra-novel-miR1496-5p	A05	+	TTAGTTCAGGTCCAGAGAAGATA	-	7725745	7725844	AATTATGGGTTTAGTTCAGGTCCAGAGAAGATAACCTATTGGGTTTATTTTGACCTGCAGGTCTTTGTTTGAGTCCGGGTCCTACCCTAGACCCAATCAT	tag286670_71
Bra-novel-miR1497-3p	A05	+	TTGCGGACGGTTGCGGGAGGGTA	-	7841814	7842005	CTAAGAGGGCGACTGGTTTTCCCGCTACCACCCGCAAACGCAGCTTTTGCGGTTGGTAGCGGTTGTGGCGTTTGCAACAATCACTCAAATCGCTCTAAACCGCTTCAAACCGCTCCGAATCTCATAAATTCAAAAGCTGGCTCCAGCTAGCGTTTGCGGTTGCGGACGGTTGCGGGAGGGTAAATTTTTTTT	tag84612_110
Bra-novel-miR1498-5p	A05	+	TTTGGACTGAACTAGATGCATCT	-	7909413	7909554	CATTTATTATTTTGGACTGAACTAGATGCATCTAAAAAATAGAATTTACGGTTTGAAAATAATATTTTGATTTTAAAAGGTCATTTTTGTCATTTATTATTTTGGACTGAACTAGATGCATCTGTATCCAGATGCACCATCA	tag93845_990
Bra-novel-miR1499-5p	A05	+	ATCATCTGAATGCAGCTATGTTC	-	8222403	8222478	ATCCAGATGAATCATCTGAATGCAGCTATGTTCGTTTTTTTAACTTGCATCTGCATCCAGGTGGACTTGTTAATAA	tag214669_18
Bra-novel-miR1500-5p	A05	+	ACACTTGATTTGAATTAGAATTT	-	8532834	8533153	TAAACGAATAACACTTGATTTGAATTAGAATTTATGAATCATTAAACGAATAACACATGATTTCAATACATATTTTAAAATCATAGAACCAATAACACTAAATTTAGTTTGGATTTTCAAATTCATCAAAATACATCAACCAATAACCCCCACTAAACTTTGAGAATATCATCTATACCCATAAGATTTTTGAAATCTATGCAATAAAATACACTCGCATACAAAAACACACAAAATTGAATAATGAAATAATACAAATTAGGGGTGGGCGTCCGGGTACCCGTTCGGGTTCGGATCGGGTATTTCAGATTTTCGGGTAT	tag15420_25
Bra-novel-miR1502-3p	A05	+	AGGGTTTGAGACTGAATATTTC	-	8921868	8921958	ATAATAAGCACGAAATATTCAGTCTCAAACCCTTCTTTTACAACACGTGTTGTAAAAGAAGGGTTTGAGACTGAATATTTCGTGTGTGTTA	tag1243_10
Bra-novel-miR1503-3p	A05	+	TATGGACTTAGTGAGAACTCATA	-	9071217	9071439	CATCCTCTCTATTATGAGTTCTCACTAACTCCATAATTAGGTTGTTGGTGAGCCTCGAACCCACCTCTAACAACATTCTCACAGGACAAGCTGTCACCAATTGACCTGCAGATCAATTGGTGACAGCTTGTCCTGTGGGAATGCTGTTAAAGGGTGAGGTCCTGGATTCGAGGCTCACCAACAACCTAATTATGGACTTAGTGAGAACTCATAATAGAAGGAT	tag169324_45
Bra-novel-miR1504-5p	A05	+	ACGACAAGGAGAAAGTGGACA	-	9179884	9180026	ATTCAGTGGAACGACAAGGAGAAAGTGGACAGAAGTGCAGCTGGTTTGTACTTGAGAGGAACCTTTGACGATGGTCGGAGGTTCCTCTCAAGTATAAACCAACTGCACTTCCGTCCACTTTCTCCTTGTCGCTCCACTGAATT	tag309978_13
Bra-novel-miR1505-5p	A05	+	AGTGGAGCTTGAGTACAAGGCA	-	9342876	9343149	GCCATCTGCCAGTGGAGCTTGAGTACAAGGCACTATGGGCAATAAAGTTGCTGAACTTTGACATCAAGAGTGCCAAGGAGAAAAGGCTCTTTCAGCTACACGAGCTTGATGAGATAAGAATGGATGCTTTTGAGAACTCAAGAATCTACAAGGAGAAGACTAAGGTTTTCCATGACAAGAATATCCTGAAGAGAGAGTTTAAAGAAGGAGATCAAGTTCTACTCTACAACTCTAGGCTGAAGTTGTTTCCAGGAAAGCTTAAGTCAAGGTGGTC	tag288822_59
Bra-novel-miR1506-5p	A05	+	ACTGATCTTGGTTGTCGTCTTCA	-	9479861	9480216	AGGTAATTTCACTGATCTTGGTTGTCGTCTTCATCTTCTTCGTAAGCATCTGCGAAAGTAATTTTGTAAATTGGTAAATAGCTGGCCGTGTAGTTTATATTTGTTTAGTTGACTCGATGTATGTGTCGTTGAGTTTTAGTTGAGGTGATTGGTTTGGTATATTTGTTTTGAAGTATATTTGTAAGATTATACAAAAAAAAGATAAGTAATGATTAGTCTTTTTGTGATTCTAGTTTTTGGTGTTTTGATTGTTTGGGTTGTTGTGGTTTCTTTTAAGCTGTAAAATAAAGGTTTGTGTAAATTAGTTTAATAAGTAAGGGAGATAAACAGACGACCATAGATCTTGGGAGTAAAAT	tag319712_55
Bra-novel-miR1507-5p	A05	+	AATGATTGGTTCGACTGTAGCT	-	9686938	9687164	CTATATTGGTAATGATTGGTTCGACTGTAGCTGTAAAATTGTAATGTAAACTTTTTTGAAGAGATTTTTATTGTAGTTAAATTTATTGTAGTTGTAAGCTATAGACTGTAGATATTTTAAAATAAAAGATGTGAAATATGTGATGTATATATAAAATGATTATTTTTTTATCAATTAAAATAATTTATATTATTTTTGCTATAAGTTTAACCTTATTTAAAATGTGA	tag295225_10
Bra-novel-miR1508-5p	A05	+	GTGAATAACTCGAACTTCTA	-	9763711	9763998	TTGCATTTTCGTGAATAACTCGAACTTCTAAGGTGAATAAGGAAAAAGAAAGTTTCAAAAAAGCATAGCTTATTTTTATGTTTGAGTTGAAATTTTTGTCATATTTGATAAAAACCCAAATAAAAATTAGGATATAAATCTAAATATTTTGCTTGACCCAATTTTGAAAAGGTCTTTTTTTTCAAATATGACCTAAAATTACAAGTCAAACACAAAATTAAACCATACTTCTTTTGAAATTTTTTTTCCTATTAACCCTAGAAGTTCAAGTTATTCACGAAAATGTCA	tag191885_22
Bra-novel-miR1509-5p	A05	+	CCAGACTGACTTTGTTATATATA	-	9856915	9857072	CCTTTTTTAACCAGACTGACTTTGTTATATATAATGGCTAGCTGATTGGTGGTTATATATTGTCGTGGTCAGTAATGCTTTTTATATTTTAAAATAATTAGATAAGTGTACATCTATTCAATTTATATAACGAAGTTTTGTGTCTGTGAATGATTATG	tag55368_10
Bra-novel-miR1510-5p	A05	+	CTTTGTCTCTTTCAATCTGTATA	-	10058907	10058986	ACATCTTCTTCTTTGTCTCTTTCAATCTGTATAACTTATCAATTTAAAATGGAGAACGAGGAGAGCAAAGAAAAAGATGA	tag215752_11
Bra-novel-miR1511-5p	A05	+	AGTAGAAAATAGAGTGATGAAC	-	10311441	10311587	TCTATTTTAGAGTAGAAAATAGAGTGATGAACAAAAAAAAAACAAATAACTCTATATTTGGAGTAAACCTATTTTTCACTCTATTAGAGAGTGAGAAATAGATTACCATTAGAATATTTTTTACTCTAAACTCTATTTTAAAATGAA	tag290715_12
Bra-novel-miR1512-5p	A05	+	AGACTTCTGGGACGACTTACCT	-	11487449	11487554	TCAGATCTGAAGACTTCTGGGACGACTTACCTGTTAGTCGTCTGGAAGTCGTCTGGAAGTCGTCTGGACTTCTTGGAAGTCGTCTGGATTTCAGAAGTCGTCTGGA	tag325179_16
Bra-novel-miR1513-3p	A05	+	TTTGTGTTTGACTTTAAGTTGT	-	11496057	11496345	AAAATTGACCTACAACTTAAAGTCAAACACAAAACTAACCTCCTTTTTTTTTGAAAATTGGTTTTGCCCTATTCACCATGGTGGTTGTGGTATTGATGACAATGGCAATCTTGTAATTACTTGAAGATGATGAGGGTGAGAGAGTAAAAATGTCATTTTCGAAAAAAAAAAAAAAAAATTGATGGCATTTTCGTAAATTATATGAACTTGTGGGGTGAATAGGGCAAAACCAATTTTCAAAAAAAAAGGAGGTTAGTTTTGTGTTTGACTTTAAGTTGTAGGTCAATTT	tag37363_20
Bra-novel-miR1516-5p	A05	+	ATGAGGAGTAGGGAGGCTGTCCA	-	11706898	11707151	AAAGGGATATATGAGGAGTAGGGAGGCTGTCCACGTCCTCAATTAAAATCAGCCAATCAGAAGATTTCTTTTTGACATATCATCTCGGCTGTGGATTGTTGGGCTACGATTTTTTTTAAGACAGAATGTTAATGTTATTGGCCCAGTAAGCCCATCTTCCTTGCTTTCGCCTTCTTCTTCACGCCTTCTTCTTCACGCCTTTCGCGATCTGAGAGCGGAGTGATTCGACGTTTCCCTTTCTCATTTCTCCAGAC	tag105660_10
Bra-novel-miR1517-3p	A05	+	GCTGTCGAGGCCGGGTCTGATCA	-	11818594	11818847	ATAGAGAAGATGGTCACGACCAGGCTGTCGAACCAACTCCGCAACACTCATCACTCCCGGAGGACCCGGAGGAGCAGGAGCGGGTGCAGCAGCGGGAGCGGGAGCAGCAGGAGCGGGTAATGGAGAGGGAGATGTATGGTAGGAGCTGTGGGGCGAAACAGAATCTTGAATATGGCTGGACGAACCCCGAGACTGGCTCCCCATACCACCCCGGCTACGACGCTGTCGAGGCCGGGTCTGATCATCATTAGACC	tag13394_51
Bra-novel-miR1518-3p	A05	+	TTTGTCTCTGTGATTTCTTTG	-	11894319	11894639	ATGACTGCTCCGGACCGTGAGTGTCCAGCGCAGAGATTTTTAGGAAACTACAATCATTACGGGATTTGCCTAATTATTCATATTCTCTCCAGCCGCCTGTGCTTTGATAATCATATTTTCTGTTTCTCTTTATCATTCTACGCTATTCTAGACAGAAGAAAACCATTGGAGACTTTAGAATTTGAGTATTTGCTTATTGTAAAGGGAGAAGGCTCATCTCTCTCGTCATAGAGAAGATTATCCTGAACCCTATTCTTATTCTATTGAATTGCATTATGTTTTATTCAGTCTTTGTCTCTGTGATTTCTTTGTCCATGTCTG	tag348676_12
Bra-novel-miR1519-5p	A05	+	GACGGCCCTGATTGTTCTTGAC	-	12104018	12104327	CGTGCTGTTAGACGGCCCTGATTGTTCTTGACAACTTCTATAGTTTAAAGCCAATTTCATCTCTTATTTCTTTTTGTAATCAATCGCAAATAATCTAATAAACGATTTCAAATAATTCACTATAGGATTTGTATTTTTATTTAAATACACATAACTCATATTCCAAATTTGGCACGTTCGGTGGGAAATTAAGAAAAAAAAAACACCAAAGAAGATCTTCGATGACCTACTGAGATACATACCAATGATCAAATTCAAATCGAAGGACAAACAGCCGCAACCGAAAACTCCAACAATGAGTTTAGCCACC	tag264292_15
Bra-novel-miR1520-5p	A05	+	AGCGTGTGTTGCCTAGAACAATG	-	12271000	12271225	AAGAGTAAAAAGCGTGTGTTGCCTAGAACAATGACAGAACACATAAATATTAGATTAAAAGCCGACAAAGGGTATTTTTGTAAATATGTCTCGACTTGGGTTTTAAGTCGGCTGGACTTTACGCTCTTCGTTGTCGATCGATGGAACAGAGTGTGCATCAATCGATGTTGGACTCTGAATGTCGACCTCGAACTTGTTTGATGGTCAGCTTCGAGCTCCCTCTCAT	tag328511_79
Bra-novel-miR1521-5p	A05	+	AGACATTGATTCCGTCGTGACCA	-	12299831	12299987	ACGGACTTTCAGACATTGATTCCGTCGTGACCATTTTGACCCCAACAGTTAGCCCCCAGCTGTTAGAATCATGAGCTTCTAGCGTGAGTTCTAGCGAGTGGCTTGGCAGTTAGGCAGTTAGGTGAGTTAGGGGGGATTAATGGTTGAAAGGTCTGTG	tag263798_10
Bra-novel-miR1522-5p	A05	+	ATATTTGGTGTGTAGGGAGTACA	-	12481858	12482009	CAAATAGGGGATATTTGGTGTGTAGGGAGTACAAATTTTCTAAGCTTTTAAGACAACAGATTCGGGATATAAAAATACTCACCAACCAAGCCAAGAAAATAACATAAAACTTTCTTTTGACTACTACTTACATATTCTGATCCTCCTAAAAA	tag349095_10
Bra-novel-miR1525-5p	A05	+	ATAGGCTGTAGATATTTTAAA	-	12727580	12727721	GCTGTAAGTTATAGGCTGTAGATATTTTAAAATAAAATATATGAAATATGTGTTGTATATATAAAATTATTATTTTATGAATTAAAATAATTTATATTAATATTTTTGTTTATAAATTATCCTACAGCAACAACTTTACAAC	tag121727_342
Bra-novel-miR1526-3p	A05	+	ATCGTTTTGTAATATTTCTCATA	-	12760813	12760923	TTCATCAAAATATGACTGTTCAGAATGATGTAGTCAGACATGAATCATCATAAGACAGGTATAATTGTTGACTATAAAATCGTTTTGTAATATTTCTCATAATTTGTAATA	tag347996_10
Bra-novel-miR1527-5p	A05	+	ATAAGCGCGGAATGTGTATTCTA	-	13005457	13005531	GAATTGCACGATAAGCGCGGAATGTGTATTCTAAATATTTTTAGATTACTGTTATTTCCGTAGATTATGTATTCT	tag332882_12
Bra-novel-miR1528-5p	A05	+	AAGAACTCTAGTTAAGAAACT	-	13191684	13191769	AATTGTACTTAAGAACTCTAGTTAAGAAACTATTAGATTTTGTGCTTCAATGAGAGTTTCTTAATTAAGGGTTCTTAAAAAAATTA	tag217788_10
Bra-novel-miR1530-5p	A05	+	CTTGTAGGATTGTAAATTTGACA	-	13625869	13626016	AAATCGGTGTCTTGTAGGATTGTAAATTTGACATGTGTTTATACAAGATTATAAATGTACTTTTATAAGGACTATATAAATTAATATATAAGAGGTTTACATAGATATGTTTTATTTATTCTACAGGTTGAGGTTAGCACAGTGATTG	tag319482_11
Bra-novel-miR1531-5p	A05	+	CTCTGGATTTTTCGGTTCGAAT	-	13900228	13900418	TCTAATAAAACTCTGGATTTTTCGGTTCGAATAAAAATAGATAACGAATCAAAAGCCAAACTGTATATATATATATATATATATATATTATTTTTATTGTTTACGGATAAAGTTGAACAAAATATTCTTAAATTTTGGTTCGATTTGTTATCAGTTTTGATTTGAACCAAAAAATCTGGATATTCGTAACT	tag68451_37
Bra-novel-miR1532-3p	A05	+	ATGGAGTGAGATATGGAGTTG	-	14074229	14074348	TTGCTCCAACCCTACTCTATTTCACACTCCATAATGGAGTGATGAACAAACAAAAAATAGTTTACTCCATTTATAGAATAAATTTCATTATGGAGTGAGATATGGAGTTGGGTTGGAGCA	tag156049_14
Bra-novel-miR1533-5p	A05	+	CCGGTTTTTAGTTTTTTTAGTTA	-	14121444	14121651	TATTTAAGAGCCGGTTTTTAGTTTTTTTAGTTAAAAGTTAAGAGACGGTATAAACCGATTCTTAATTTTTTTAGTTAAAAGTTAAGAGACGGGTTCTTATATTCCGCTAAGATCATGTTTATCGGTAGTCTTTTATCACAATTTTCTAGAATAAAATTATTAAAATAAATGAAAATTAAGAAAGAGAAAGCTAAAAGGTTCTTAGTTA	tag181711_29
Bra-novel-miR1534-5p	A05	+	GTTCTTGTCGGTTGTCGCTGCCA	-	14133095	14133373	GAAGATCCAGGTTCTTGTCGGTTGTCGCTGCCATTTCTGTGTTTTGGAGTTTTTCTCCTGGCCTTAAATAATTGTCTCTTCCAGATTGTCTTCTGCATGTCTTGGTGGCTTCGGTTAGTTGAGAAATTATAAAAAGGTTAAGGGTGTTAGGTTCTCCGATGAAGGATCAGTTGAGAAGGAAGCTTAAATTCTAGGCTTGTGTGTTGCTTCTTGGTTGGTGTATGGTGTTAGACTCTCGAGTTCGTGTTCTGGTTTGATACCGAAAACTGAAGGTTCATG	tag349796_39
Bra-novel-miR1535-3p	A05	+	GAGGAAAAAATGGAGTAGGGATA	-	14300845	14301098	AAGAGCATCTCCAATGTAAAACTCCATTTTTTCTTTCAAAATGGAGTAAAAGTGAAAATGGAGTAAAATTGATTCAATCCTACTCCATTTTCCACTCCATAATGGAGTGATGAACAAAAAAAAAAAGATTACTCCATTTATGGAGTAAATTTCATTATGGAGTGAGATATGGAGTTGGGTTTGAGCATTCCTTATTCCATATTCACTTTTACTCTATTTTAGAGGAAAAAATGGAGTAGGGATAGAGATGCCCT	tag165612_33
Bra-novel-miR1536-3p	A05	+	ATATTGAAGGGTTGTGACTATTC	-	14581814	14581915	TAAGTTGTGACTATTCACTATATCTTTTAAAAGTGAGAAGTTGTGAGTATTAGAAGAATACGACTATTCATATTGAAGGGTTGTGACTATTCAAATAAGCTT	tag348297_142
Bra-novel-miR1537-3p	A05	+	CTTTATCAAAAACTGTGTAACCA	-	14975847	14975933	GCAATTTTGTTGTTTCATAGTAGATAAAGTTTGCATAAATTTATGTAACTTTAACTTTATCAAAAACTGTGTAACCAACTAGATTTT	tag107716_19
Bra-novel-miR1538-3p	A05	+	GGTTTGGTCCGTGGTTTTGGATA	-	14987238	14987378	CAGGTACTCATTTGGTTCTCGGTTTGGTTTCAATTTTTCGGTCATAGATTTATGATTTGCTATATTATTTATGCAATTCAATTCAATTTTGGTTTTTCAGCTTGGTACGGTTTGGTCCGTGGTTTTGGATAAATGTGCTCA	tag38551_173
Bra-novel-miR1539-3p	A05	+	TTTCCCGTAAAGCTTAGAACC	-	15032384	15032484	CGTATTGCGGGGTTCTAAGCTTTACGGGAAACTCAACCGAAAGTTTCTTATTTAAAAACTTTCGATTGAGTTTCCCGTAAAGCTTAGAACCCTGCAATTAC	tag207088_35
Bra-novel-miR1540-5p	A05	+	ATACGGTTTGTTAGCTTTTAACT	-	15080402	15080527	GTAATATAAAATACGGTTTGTTAGCTTTTAACTAAAAAGTCTAAGAAACATCTCTTATATATATTATTTAAGAGATGTTTCTTAGGTTTTTTAGTTAAAAGCTAAGAGATTGTATCTTATATTACG	tag39652_25
Bra-novel-miR1541-3p	A05	+	TTTTGTTCATTACTCTATTTC	-	15111646	15111747	AATACAGTGGAAAATAGAGCGATGAACAAAAAAATAAAAGCATTACGCTATAAATGGAGTAATCTTTTATTTTTTGTTCATTACTCTATTTCTCACACCATT	tag200431_40
Bra-novel-miR1542-3p	A05	+	AATTTGTTGACGGCGTGCTAAAT	-	15252831	15252915	CGACGTCGTTTTACTTAACGCCAACAATAAACGACGTTAAATATTTCTGTTAAATTTGTTGACGGCGTGCTAAATTGGCAAGTCA	tag33439_14
Bra-novel-miR1543-3p	A05	+	TGGAGGGTGAGATACGTTAAC	-	15279600	15279676	TTTTAATTCCGTTAAAATATGTTACCTTTCGTTTATAAAACCGTGATGGAGGGTGAGATACGTTAACAGTTTATAAG	tag159705_10
Bra-novel-miR1545-5p	A05	+	GAGGACTTGGAAGTCATTGGACT	-	15329847	15329975	TGGAATTGTAGAGGACTTGGAAGTCATTGGACTATAAGTTATCTTCGGGAGATATGGCATCAACATAAACCAGATTTTCTATTTTTATCTGAAACGAAACAAGATTTCGAGTTTGTACAACGATTCCAA	tag287678_32
Bra-novel-miR1547-5p	A05	+	GGCGGCCGTCGACTTGATGCTCA	-	16242384	16242710	TAAAAAGCATGGCGGCCGTCGACTTGATGCTCAGAAAAATAATAGGTTAAAAGAAGAAGATGATTAGGAAAAGACGCTTGTACCCTTTATTAAAAGACAAAAAATTAATAAAACACTCCAAAATGGTAATGTCAAGCGTCGAACCCGGGTCCAAGGCACAATACACCACTCCTTTACCAACTGTGACAGAAGAATTGAATGTATGTTGTATACAAATATATTATATATTCCGACATACACAGAGAAAGCCTGAAAATTACGCCCCGATTAGTCACCGTTTAATCTCCGAGTTCTTGTTAATTCGCTAGGCCCGGGTCGAGCGCCCGA	tag76043_23
Bra-novel-miR1548-3p	A05	+	TTGCTGAAATAAGAAGTTTGACA	-	16358905	16359259	GGATCGGGTATTTCGGATTTTCGGGTATTTCGGTATAGAGGTGTAGAACCCGTTCGGGTATTTCTGTACTTCGGGTCGGGTTCGGGTATTTTAAGTTCGGTTTCGGTTATTTCGGATCGGGTTCGGATATTTAGATTTTGAAGAAAAAAAAATGAAAATTTTCATTTCTCAAATTTCTTGTATTTAAATATATAATTTTTCACTTAACTATTTTTTATTTTTAATAGATTGCATGGTTAATATATTTGGACATAACATTTTCAAACTAAAAAGACATTAATTTGGTTATTGTTTTTAAATTTTGGATGTAACTTTTTGTTAATTGCTGAAATAAGAAGTTTGACATGCATTTTAA	tag175832_26
Bra-novel-miR1549-3p	A05	+	TCTGGATGTAGCATTATAGTGC	-	16456885	16457026	ATCATTTTGGACTGAACTAGATGCATATGCATCCAGATGCACCATCAAAACTCACCTTCATTTGGGTGAGAATTTGAGATGAATTTTTAAAAATTCAGCTGGATGATTCATCTGGATGTAGCATTATAGTGCACAAAACGAA	tag281180_10
Bra-novel-miR1550-5p	A05	+	TGGGATTAAAATCAAGTTGTG	-	16685220	16685374	GGTATAGGTTTGGGATTAAAATCAAGTTGTGGGTTAGTTTTGGCAAAAACCCCATGTTTGTAAAGAAGTTTGGACTGGTTAAAAATGGGCCAATGCTTATTTATATATTGAACCCACGTGAATTGATTTTCGAGTAACAAAAGAATGATGTGGCG	tag202624_21
Bra-novel-miR1551-5p	A05	+	ATCTGTGTCGCGACGGTAGACT	-	16782719	16782821	TCTTTTTCAGATCTGTGTCGCGACGGTAGACTGTTTTGTATGTCTACGCCTCCGTGGAGACTTACGATGCAGTCTATTTGTCAACGCACGGGTTAGTTTTGCA	tag100001_418
Bra-novel-miR1552-5p	A05	+	TCAACCGGAATCTGATTATATC	-	16930195	16930326	TTCATGTTCATCAACCGGAATCTGATTATATCGTTGTGTTCTAAGGATATTGTTGTCCACAACTTTTTTTTTCCTAGATTTAATATTCAATCACTACAAAATACTTAGTGTAGATTTTGGGATCTACAATAT	tag352799_22
Bra-novel-miR1553-3p	A05	+	TCGTGTCAGATTTTGAATTTTTA	-	17079391	17079743	CACTTTTACGTAAGTTTCTTTTAGGCATGAGAATTATATCCGGATAAAAAAAAAACTGAACCGACCCAAAAATATAGGTTTAGTTCAGGTCCATAGAAGATAATCTATTGGGTTTTTTTTTGGACCCGCAGGTTTTTGTTTGAGTCTGTGTCCTACCGTAGACCCGATCATAAATATGTTGTGTTTATTAGGTATATTTGGATATTTCCAATATGTTTCTTGTATTATGGATATTTTTTTGAAGTTTTTGGTTTACAATTATAGTTTTTGATTTCAAGTAAATTTTCAAATTAAAAAAAAATTGGGTATTTTTCATTTCATCGTGTCAGATTTTGAATTTTTAGGTATTTGAA	tag299130_44
Bra-novel-miR1554-3p	A05	+	ACCATTGGAGCAAATTCAACTCT	-	17265452	17265635	ACTCTATTATAGAGTTGGATTTGTTCCAATGATTCACTCTATAATAGAGTTACTCTATAATAGAGTGAAATATAGAGTATTTTTGTTTTTTCACTCTATATTTGGAGTAAAAAAATAAGATTACTCTATATTTCACTCTATTATAGAGTAAACCATTGGAGCAAATTCAACTCTATAATAGAAT	tag164894_68
Bra-novel-miR1555-5p	A05	+	TGGTTGCTGAGAATAGGAGAGT	-	17694824	17694904	GGTTAATGTATGGTTGCTGAGAATAGGAGAGTTCCCACACTTTCAAACCTTTCTCTCTGTTCTTGATACTTGACATTGTTT	tag145749_93
Bra-novel-miR1556-3p	A05	+	CTCGGTGCTTTGATATCTCTCAG	-	17928966	17929211	TCGAACCAGTTCTGAGAGATATCAAAGCACCGAGAATGCAAGTAATCACTTAATCTAAGTGCAATCAATGATTTAGATGGGTTTTTAAACTATGACTAATTAAAAGAAATAACTAAATGATACTTTCTTAACTATTGGAAAAGAGAACTCATGGATATAGGGATTAGACCTCGGGTGATCAAGTTTCGAACTAAAGATGGCAAACGATCAATTCTCGGTGCTTTGATATCTCTCAGAACTGGTTCG	tag329886_117
Bra-novel-miR1557-3p	A05	+	AGGGTGAATGGTAGATTTGTGTA	-	18366404	18366602	CTCGCGATTTCCGGCGACTCCACCGTTCTCTCTCGCGTTTTTCCGGCGAATCTCCCCTAATCCTCCCCCATAATCATGTAAGAACCCTATCCCACTCTTTTAGTTAGATTTGTATGGTTTTTAATTTAGATTTGATGATTTTGGAATGAGATTTATAGATTTTGTTAGGGTGAATGGTAGATTTGTGTAAAATCGAGTT	tag138807_35
Bra-novel-miR1558-3p	A05	+	ACGGTCTGGAAGGAGTTGTGTGC	-	18367821	18368059	AATTCCGATGATACGCTCTCTATCTATCACCATTTTGTCCATAAAGTTATGGACAACTATGGGAAGCAGATGTACGAGTGGAAGAAGAAGTGGGAAGTAAACAAGGTAGTTTTTAATTTATTAACAATTTTTAATTTATTACACTATTTTTAAAATTATTAAACTTTTTTTTTTTAAATTAAAAGGTCCCAAAGTCGATGAACGGCACGGTCTGGAAGGAGTTGTGTGCGCATTGGGAT	tag119512_47
Bra-novel-miR1559-3p	A05	+	AAAGTAGAAACGCTGCCAGTGC	-	18553697	18553838	AAAGACAATCGATGAGCTGACAACAGCGTTCTACCAAGTTCACGATTCCACAAAAAACGGAAGGAATCGTCGGGCGGCTCCTCGAAAGCAAAACCATCAGACTTGATGTAAAAGTAGAAACGCTGCCAGTGCATCGTTCTAC	tag15863_69
Bra-novel-miR1561-3p	A05	+	AATGAATCATTTGGATGGAGATG	-	18573213	18573336	ATTTATTTGGATGATTCATCTAGATGAGCCATATGGATGGATAAACAAACAATCACAAAAATATGAATGGATCATCTGAATAGATCATACAAATGAATCATTTGGATGGAGATGATAAATGATG	tag22781_108
Bra-novel-miR1562-3p	A05	+	CAAAATTGGAGTGTTTGGAGACT	-	18650831	18650973	CTCCTACAATTTAGGTATCTAACAAACTAATTTTGTAATCAATCAAAATAATTATAATTTTTTCTCTGTTATTTGATTAATCATCAATCTATCTTATTAAAACTCAAGTACAAAATTGGAGTGTTTGGAGACTTGAATAGGAC	tag11779_404
Bra-novel-miR1563-5p	A05	+	ATAAATCCCAAGCATCATCCA	ATGATGCTTGGGATTTATTTTG	18809062	18809181	TTTTGTCAGGTATTAACAAGATAAATCCCAAGCATCATCCACCTTATTAGCCCTTGAACATGAAGGCTTGTAAAATGGATGATGCTTGGGATTTATTTTGTACTCTCCTCTTCTAAAAGA	tag147103_3761
Bra-novel-miR1565-3p	A05	+	CTACGTAGCGACCGAGCGGGA	-	18866209	18866339	GCGAGTGGAGAGTTGGCTTGAGCTCGGTCACTACGTAGCGACCGAGCAGTGTGCATGCTCGGTTGCTAAGAGCGACCGAGCTTTGGCTCGAGCTCGGTCGCTACGTAGCGACCGAGCGGGACGATCGCTCG	tag297221_16
Bra-novel-miR1566-3p	A05	+	AGTGTAGCATTGGAGATGGTCTA	-	19942006	19942341	TAAATATTCTAAGAGCATCTCCAAGGTGACTCTATTTTTTCCTCTATAATTTACACTAAAATAGAGTAACTCTATTATAGAGTTGAATTTGCTCCAATGGTTCACTCTATAATAGAGTTACTCTATAATAGAGTGAAATATAGAGTAATCTTATTTTTTTACTCCAAATATAGAGTGAAAAAATAAGAATACTCTATATTTCACTCTATAATAGAGTTACTCTATTATAGAGTGAACCATTGGAGCAAATCCAACTCTATAATAGAGTTACTCTATTTTAGAGTGAAATATAGAGAAAATTATAGTGTAGCATTGGAGATGGTCTAAACATATATA	tag207326_10
Bra-novel-miR1568-5p	A05	+	GTGTCTAGAGCGGATTGTGTTCT	-	20446429	20446561	CCTTGAAAGTGTGTCTAGAGCGGATTGTGTTCTAAAGTGTCAAAAAAGATTAAAAAAAAGTGTCCTAAAGAGTAATGCATGTTAACATAGAGACACAAATAAGAAACATTTACATTCTAGGACACTTTTAACT	tag236202_15
Bra-novel-miR1569-3p	A05	+	ATTAAGGCTTCGAATGGTGACC	-	20477558	20477779	GCGGAGCGGTTCGTAACATTCGAAGCCTTAATACGGGCTTTTATTTTGTCAGCCGCTAGTAGTTATTAATATTGGTCTAAATATGATTCAAAATAGTGACGTGTCGTGCTTCAAACTGGGCTAGCCTCGATTATTCAAACAAAAAAAAATACTTAGTAGAAGACAGATATTAAGTATGACCGTTTCCTTGATTAAGGCTTCGAATGGTGACCATTGTCCCAC	tag316595_21
Bra-novel-miR1570-5p	A05	+	ATTTGCTCCAATGTATGCCTCT	-	21167512	21167696	ATAGAGGTGGATTTGCTCCAATGTATGCCTCTATAATAGAGTTCCTCTATTTATAGGGGAATATATAGAGATTTGCTATTTTCATCTCTAAATATAGAGGTAAAAAGTAAGATTTCTCTATATTTTCCTCTAAAATAGAGGAACTCTATTATATAGGCATACATTGGAGCAAATCCACCTCTATA	tag10923_1327
Bra-novel-miR1571-3p	A05	+	TATTATAGAGTGAACCATTGG	-	21371380	21371551	TTGGATTTGCTCCAATGGTTCACTATATAATAGAGTTACTCTATAATAGAGTGAAATATAGAATATTCTTGTTTTTTTACTCTATATTTGGAGTAAAAAAAATAAGATTACTCTATATTTCACTCTATTATAGAGTAACTCTATTATAGAGTGAACCATTGGAGCAAATTCA	tag192613_260
Bra-novel-miR1572-3p	A05	+	CATCGTTTATGGTTGAGACT	-	22302941	22303091	CTTCCGTCAATTCCTTTAAGTTTCAGCCATGCAACCATACTTCCCCCGGAACCCAAAAACATTGATTTGTCATAAGGTGCCAGCGGAGTCCTAAAAGCAACATCCGCTGATCCCTGGTCGGCATCGTTTATGGTTGAGACTAGGACGGTAT	tag7024_15
Bra-novel-miR1574-3p	A05	+	CATCGATCGATAGCGTGAGCCA	-	22761962	22762322	GATCGACGTTGGTAAAGGTGTATCGGTCGACGTCTTAATAGACCATCGATCGACACTCTCTCGTTGTCGACATACTAACCGTTGAGACACGAGATCTAGCTTGTTAACCAGTGAAACATGCGATAGCTGATCACTGAGTTAAGCGGTTGAACTCTAACATATCATGCATGAAAAACTAATAAAAATTTTTCTTCTATTTCAGGTACATAACTCTTAGTACCAGAAAACAATGAAGAGAGGATTTCTAGGTCTTTCAAGGAAGGAGTCTTCTGGTTTATGCACGATCCGTAAGTCTACGAGGGATGTATCGATCGACACCCTCCAAGCAGCATCGATCGATAGCGTGAGCCAAGCATCGAAC	tag225769_75
Bra-novel-miR1575-3p	A05	+	GTTCGGTCTTGATATTGAAATCA	-	22929199	22929563	GAACTTGCTTCGGGTCGGGATTGGGTTCAAGACACAGCCCGAATTTTAAGCGGCCTTGCGGGTAAGGCTTGTGCGTTTGGGCCAGACGCGGGATTGGCTCGATGTGTACCGCGGGACGCGCGGGGCTCCGCCAAAGACGATCTCCTCCAGCTCGATCGGTGAGACAAGAATATTGTTGTTTGTTCTCATCATGAGTTAAACACAAGTGTTTGTAACAATCCAAAGATTTTGATGTTTGCGTGAACAAGAATATTGTTGTTTGTTCTCATCTTTTGCGATGTCTGCGTGAACAAAGAATATTGATGTTTGTTTTTATACTCTGTTTTCGCTCTGTTCGGTCTTGATATTGAAATCAGAAGTATGTT	tag130287_24
Bra-novel-miR1576-3p	A05	+	ATGATCGTATTGTAATGGTGACA	-	23041986	23042174	AATAGTATTATGGATTTCGTTGCGGTGATCATGGCGGATGTGTGGTGCAGTGGTGGTTATGGAGAAAACAGTTGTCTGTAGATTTCAAAAGCAGAGACGACATATCTAGCATAGATTATGGATTTGGAGATGGTTGTGATAGCTATATAATTGGAGATGATCGTATTGTAATGGTGACAAAAGATAAGT	tag152349_10
Bra-novel-miR1577-3p	A05	+	GTTCTTAGTGGCAGATTTCTCTA	-	23199677	23199812	TTTTAAAGTTAAGTTTGAAGTTCTGCTTTTGGAAAAAAAAAACACTTTTAAACTTCAAATATAGAATTTTTGAAACTTTATAATAAAGTGTCTTTTTGGAGATGTTCTTAGTGGCAGATTTCTCTAAATATTTTTT	tag340959_42
Bra-novel-miR1578-5p	A05	+	ATATGGACGACAAACGACGGTT	-	23290532	23290686	CTCTGCATCCATATGGACGACAAACGACGGTTGCTTTCTTGCACTGCGTGCGAGACTGTCCGCCTTTGAGTTTTGTGTCCGTGGTATATGAATGATCTCTGAGCTGTTGAAACTCCTGTTTAAAACTTTTATGTCTTCCAAATAGCTTGCAAAGG	tag299092_15
Bra-novel-miR1579-3p	A05	+	TATAAGTCGTCTGTGTATAATTA	-	23451353	23451538	ACTTCAAGATTTAATTATATACAGACGACTTATAATTCAGTCGTCCACGAGACGACTGAAATGTAAGTCGTCCAGGATTTACCAGGTTTGACCAGAATCTCGGAAAAAAATCCTGGACGACTTACAATTAAGTCGTCTGGTGGACGACTGAATTATAAGTCGTCTGTGTATAATTAAATCTTGAAG	tag229180_10
Bra-novel-miR1580-5p	A05	+	TATTTTTACAATTGACTTTGAA	-	23895127	23895389	ACGCAGAGGTTATTTTTACAATTGACTTTGAAATCTGTAACCTGAGACGACTGAAAGTTAAGTCGTCTACTATTGTTTGGATTCAAAAAAAATTCCAAAGAACCTAGCGACTTACATTTCAGTCGACATAGGTTAGTTTGCATTTGACTGGATAATAGAAGTTGACTTCCCCAACGACTTACATTTCAGTGTCTGGCGAAAATTAAAATAAAATATTTTTTAAAAGTAGACATTAAAGTTAATCGTCATAGGTTAGTTTGCAA	tag195670_20
Bra-novel-miR1581-5p	A05	+	AGAGTCAATGTAGATTTAGGCA	-	23935795	23935963	AACTTCTGTTAGAGTCAATGTAGATTTAGGCACGTTTTAAGAAGTTCGGGTAGTTTTTTTGAATTATAATTGAGTTGAGGTCGTATTTGGCACTGATCAATTGTTCGGGTCGTATTTGGCACGACTGAAATAGTTTGGGTCGAAATTGGCACTTTTCCCGATGGATGGA	tag155829_27
Bra-novel-miR1582-5p	A05	+	GACGGTTCTTAGTTTTTCTTATA	-	24127779	24127849	TTGAATAACAGACGGTTCTTAGTTTTTCTTATATTTAAATTAAGAAAAGTTAGGAATTGTCTCTTAAATAT	tag87539_132
Bra-novel-miR1583-5p	A05	+	TAAAATGGAGTAAAAGTGAAT	-	24363631	24363760	TCTCTATCCTTAAAATGGAGTAAAAGTGAATATGAACTAAGAAATGCTCTAACTCAACTCCATATCTCATTCCATAATGAAATTAGTCTATTTTTTGTTTGTTCATCAACTCCATTTTGGAGGAAAAAAT	tag51350_12
Bra-novel-miR1584-3p	A05	+	ATATGATTTAAGGTTTAAGAATT	-	24570799	24571028	ACCGAAATATTTTGGTATTTTTCTGTCCTTATATACATATACAAACCTTATTTGGAAATATAATAATCTCTATAAATAGTGTTTCATATTCATGGTAGGCATGAGAAAAAGTTGATGGCACTATATTTTAGTAACCCTCGTGGTTTACTATATTACATATATTCACTTGAGTTATCCCAGGGTTTAAGGTTTAGAGTATATGATTTAAGGTTTAAGAATTAAGATTTAGG	tag294503_10
Bra-novel-miR1585-5p	A05	+	GTTTATTGATTTAAGATTGTATT	-	24660306	24660391	CATCAAAAGAGTTTATTGATTTAAGATTGTATTACAAGTATGAATACAAGTGAAGTAAATCTAAGAATCCATAAACTCTTTGTAAG	tag300751_42
Bra-novel-miR1586-5p	A05	+	AATGGTGTTACTCTATAATAG	-	24760740	24760907	CTTTTGCTCCAATGGTGTTACTCTATAATAGAGTTACTCTATTATAGAGTGAAATATAGAGGAATGTCACTTTTTCACTCCAAATATAGAGTAAAATATGACATTCCTCTATATTTCACTCTATAATAGAGTAACTCTATTATAGAGTAACACCATTGGAGCAAAAGT	tag28195_493
Bra-novel-miR1588-3p	A05	+	TTTGTGTCTGAGAGTATAACATA	-	25028367	25028530	AAACCACCATCTCCATTTAGTGCTCGCAGTAGCACACGTTAGACTTTATATTCTATATAAAGGTCATGCTCTTCTCATTCTCATCATATACATCCAATACAAACAAAACCACTTTCTCCTACTTCTTTTGTTTTGTGTCTGAGAGTATAACATAGAAATAGGTT	tag163637_10
Bra-novel-miR1589-5p	A05	+	GTGCTGTGAGACTGAAGATAT	-	25028541	25028843	TGGTTCTCAAGTGCTGTGAGACTGAAGATATAGGCAGTTGTATCCTGGGATTCTTAAACGTATCAAACCGGCACACTACGGGCGTTTAAAGGATTAAGGAAAGAGATCTAATCTCGACTCTGCTTCAACCTAGTTCTTTTTCAACTTTGGTATTATATTATTATATTTTTATTCATGTTATTTGTAAATTTTTTGCTTTACATATCAAATTTGCCTATCTAGTAAATTTGGTGCCTACAGTCTTAATCCTTTAAAATTTCATATTGCCTTGTTGCGCTAATGAAATATTTGATTGTGAAGCAA	tag161673_736
Bra-novel-miR1591-3p	A05	+	AGAAACAGTGTAGCGGATGGACT	-	25289788	25289874	TATTCTATTGCCTCTTCTTTTGAATCCATCTCGTTCACCTGGATCTCGCGTGAGAGAAACAGTGTAGCGGATGGACTGGCGAAGAAT	tag110131_16
Bra-novel-miR1592-3p	A05	+	TTGCGGACGGTTGCGAGAAGGT	-	25318766	25318953	GGGGCGACTGGTTTTCCCGCTACCATCCGCAAACGCAGCTTTTGCGGTTAGTAGTGGTTGTCAGCGGTTTGCAACAATCACTCAAATCGCTCTAAACCGTTTTAAACCGCTCCAAATTTCATAAATTCAAAAGTTGGCTGCAGCTAGCGTTTGCGGTTGCGGACGGTTGCGAGAAGGTAAATTTTTTT	tag277752_108
Bra-novel-miR1593-3p	A05	+	TTGCGGGTGGTAGCGGGAAAACC	-	25323123	25323387	AGGGTATGACTGGTTTTCCCGCTACCACCCGCAAACGCAGCTTTTGCGGTTAGTAGCGGTTGCTGGCGTTTTGCAACAATCGCTCAAACCGCTCTAAACCGCTCCAAATCGCTCTGAACCTCATAAATTCAAAAGCTGGTTCCAGCTAGCGTTTGCGGTTGCGGGCGTTTGCAGGAGGATAAAGCGATTGTTGCAAAACGCCAGCAACCGCTACTAACCGCAAAAGCTGCGTTTGCGGGTGGTAGCGGGAAAACCAGTCATACCC	tag212782_163
Bra-novel-miR1594-5p	A05	+	TTCGTTCTCTATTTCTCCATG	-	25552397	25552727	TTAGCTCTGTTTCGTTCTCTATTTCTCCATGTTAGATTCCATATAAACGCATCCATACTCATTTCTATATAAACGCATACTCATTTAGTCATATACAAATATTATATAGTTGGTCATAAGAATGGAAGTGGCCGATCGTATGAAACTTATAATCTAATAACGTCACTTTATAAAATAGCATATTTGTCCTTTTTTCTTAACTATCCTTCAGTTACTCATCAAGAAAGAAGAAGGAAATTCGAATAATGAATGGGTGTAACTGATAAACATATATGGAATTTGTGGAATTTAAAATAAATGGAATGGTAGGAATGGAATGGAATACAGCAAA	tag278487_3985
Bra-novel-miR1595-5p	A05	+	CTACCGGGGCTGACAAGAACTC	-	25668845	25669060	AACAGGCACTCTACCGGGGCTGACAAGAACTCACACATCCGACACCCGTCTGTACGCTACGGACGGATAGCCGGACAGAGCAGTCGCATGTCTTCCTCAGTAACATTACCAGCTTGCTTCCGTGGGTAGAAAGCATGGACTAGCAATCTGTGGAGGTAGCGTACAGACGGGTGTCGGATGTGTGAGTTCTTGTCAGCCCCGGTAGAGTGCCTGTTT	tag335018_56
Bra-novel-miR1598-5p	A05	+	AGTAGATAATTGAGAGCTTGTT	-	26019856	26020214	TAAAACTATAAGTAGATAATTGAGAGCTTGTTATTGAACAGTATAACATGACTTATATAGCCATGTCAACCAATGTAAAATGGCTAAGATCCTTTTAGTTTAGATTCATAATAATTTTTTTATCGAGGAGAGAAATTATAAACGAATCTATATACATAGAAATATAATTTCTCTATGAATATTATTTCAAAATCATATGAATATGATCCATAGTGGGTTGCCCGGGACTCGAACCCGGAACTAGTCGGATGGAGTAGATAATTTCCTTGTTAAAATGAAAAAAAAAGTAAAAAACCCCTCCCCAAACCGTGCTTGCATTTTTCATTGCACACAGCTTTCTCTATGTATACATAGAAAAC	tag6273_140
Bra-novel-miR1599-3p	A05	+	AGGAGGAAAGAAAAGAGTAGATC	-	26022940	26023295	AGCCGAATAGGATAATCTCAAATCTTTCTATTTCTATATATATTATGATTCAGAATTAATATATTATTTATTATATTAATATATTATTTATTATACAGTATGATTTTATATATTTTCTATACAATAATTCTATACAATAAAATTTTGTATTTATACAAAATTTAGAATTTCTATAAACCCAAAAATTTTTTAATAAATTTGTTTTTTATTATAAAACATGGTAGTTTTTAGCAGGATATTTGTTAGTTTTCATACCTTTAGGAAGAATACTAATAATAAATGGAAATTCTAATAAATCAAAATAAATATGATGGAAACGAAAGAGGAGGAAAGAAAAGAGTAGATCAAATTTGATA	tag61269_42
Bra-novel-miR1600-3p	A05	+	TGATCGGCAAGTTGTCCTTGG	-	26140545	26140654	TAGTGTGCAGCCAAGGATGACTTGCCGATTTAAAATATCTGATAAGTATTTTGTTTCGTATTTTAAAGAAAAAAAATCATGATCGGCAAGTTGTCCTTGGCTATACGTTT	tag315823_47
Bra-novel-miR1602-3p	A05	+	TCTTCGTACTTGACCTTAGCAGA	-	26204215	26204388	TGGCGACTCCTCTGCTAAGGTCAGTACGAAGATCTTGTCTGTAACTCATGTCTATTTGAAAAATATGTTCTAAACCTGTGAGGAAACTAATGAACCTGAATGCCATATAAAAGGTCAAGTAGACATGACTTACGGACAAGATCTTCGTACTTGACCTTAGCAGAAGAGTCGCCA	tag241266_103
Bra-novel-miR1603-3p	A05	+	AGGTGGCACTCAATTAGGTAG	-	26301295	26301428	TAGTAACTATATATGATTTGTGTCATCCCTTATATATTAATTGAGGAACATTTGAAAAGATGTAACCTCAATTTTGTATTAATTAAAAGAGGTCCCAATGCATAGGTGGCACTCAATTAGGTAGTCAATTACAT	tag51982_12
Bra-novel-miR1604-5p	A05	+	GAAACTTAGACTCAAACTAGCTA	-	26532683	26532845	AATTTGGGTCGAAACTTAGACTCAAACTAGCTAAAGTAATGATAATTTAGTTCTCTAAGGATAGTTTTCAAATTTGTAGTGTATAATATTGTTCCCGTGATACTGAAGACCTTTTTTGTTAGACTTTCATTGGTTAGTTTGATTTGGAGTGGTGGCAAAATCT	tag274637_17
Bra-novel-miR1606-3p	A05	+	CAGTGGAGGAGAGCTGAGACGTT	-	26846008	26846175	AAGTAGCCATTGATGTCTCACGAGTCTTTCAAATGCGACGGCGAACTTGATTCCAACGATGAGCAGCACGACGGAGATGAACTGACGATGTCGAAACTGAGGTGGAGGAGAGCTGACGACGCCGATGGGTCTGTGCAGTGGAGGAGAGCTGAGACGTTGGGGATTGAT	tag182657_39
Bra-novel-miR1608-3p	A05	+	TGGGGTTGTGATTTCAGGCTT	-	26955695	26955802	ATACACAAGCCAAGCCTGAAATAAACAATCCCAACAGATTACAAATCATTTGGCCTTGAATTTCATTTGTAATATGTTGGGGTTGTGATTTCAGGCTTGGCTTGTGTA	tag4824_2869
Bra-novel-miR1611-3p	A05	+	ATAGAGTGAACTATTGGAGCA	-	27168481	27168659	AGAATTGAATTTGCTCCAATGGTTCACTCTATAATAGAGTTACTCTATAATAGAGTGAAATATAGAGTATTCTTGTTTTTTGACTCCAAATATAGAGTGAAAAAACAAAAATACTCTATATTTCACTCTATTATAGAGTAACTCTATTATAGAGTGAACTATTGGAGCAAATCTAACTC	tag7229_10
Bra-novel-miR1612-3p	A05	+	TCCCAAATGTAGACAAAGCA	CTTTGTCTATATTCTTGGAAA	27218334	27218438	AACACGTCTTCTCGGTATTTCTTTGTCTATATTCTTGGAAAAAGCGATGAGGTCTCGTTGCACTTTCCCAAATGTAGACAAAGCAAAACCGCGATGACGTCAAAG	tag340216_15089
Bra-novel-miR1613-3p	A05	+	AAAGATTGTGTATAGAATTACT	-	27652521	27652672	TATATAAGTAGTATTCTCAAAATCTTGTGTTATGAGTTAAATGGTGAAAAATACAACTCCCAATAACACCAACTTTAATAGATTTAAAGAATCATTAAAATCTATACTTTTTGAATAACAAAAGATTGTGTATAGAATTACTAAATTATGAA	tag16250_581
Bra-novel-miR1615-3p	A05	+	TCACTCTATATTTCACTCTAT	-	28076800	28076894	CAATGGTTCACTCTATAATAGAGTTACTCTATAATAGAGTGAAATATAGAGTATTTTTGTTTTTTCACTCTATATTTCACTCTATTAGACCATCT	tag264393_23
Bra-novel-miR1617-5p	A05	+	AATTATAAGTCGTCTGTGTATA	-	28194360	28194652	TGGACGACTGAATTATAAGTCGTCTGTGTATAATTCAATCTTGAAGTTTTTTTTTTCAATTGCAAAACTAACCTATGACTACTTAATTGTAAGTCGTTTACTTTAAAAAAAATATTATTATTTTAATTTTCGCCAGACGACTGAAATGTAAGTCGTCTGGGGAAGTCAAACTTCTGAAATTATCCAGTCAAATGCAAAACTAACCTATGACGACTGAAATGTAAGTCGTCTAGGTTCTTTGGAATTTTTTTTGAAACCAAACAATAGTAGACGACTTAACTTTCAGTCGTCTC	tag60258_12
Bra-novel-miR1618-5p	A05	+	TAGAGGTGTAGAACCCGTTCG	-	28614709	28614787	TATTTCGGTATAGAGGTGTAGAACCCGTTCGGGTATTTCTGTACTTCGGGTCGGGTTCGGGTATTTTTAGTTCGGATTC	tag118728_24
Bra-novel-miR1619-3p	A05	+	TTAGGATTTAGGGTTTAGTGTT	-	28642816	28643088	GTCCTCAGCAAAATACTAAACCCTAAATCCTAATCCCTAATCCCTAAACTCTAAATCCTAAACCCTTAGGTAAACCCTAAACCCTTGGATAAATCTTAAACTCCAAATTAAAAACACTAAACACTCAAGGGTTTAGGGTTTAGGGTTTTAGGATTTAGTGTTTTTGATTTAGAGTATGAATTATCCAAGGGTTTAAAATTTGCCCAAGGGTTTATAGGGTTTATGATTTAGTGTTTAGGGATTAGGATTTAGGGTTTAGTGTTTTGCTGACGA	tag32061_11
Bra-novel-miR1620-5p	A05	+	TTGGTACTATATCTTTGGATCG	-	29167897	29168137	ATGTTTGAGTTTGGTACTATATCTTTGGATCGGTATCGGTTATGTTCCTCGGATTCATTTTTCCAAATCCTAATAATTACATGAAAAACAAATATCAACATATTTTTCAAAATATACACCCGCGCGCCTGCGCGGGTCAAAATCTAGTTAGTTAATTAATAGATTAACCTTTTAAAAACCTTTCTCACTTTTTTTGCTTTTTGTGAAATTTTGTTTATTGATGTGTATGAAAATCAGAAAG	tag210111_58
Bra-novel-miR1621-5p	A05	+	TCGGATTCTGATCAGGTATTTC	-	29346052	29346171	GGGTGGACGTTCGGATTCTGATCAGGTATTTCAGATTTTTGGGTATTTTGGAATAATGATAGAGAACCCGTTAATATATTTCTGTACTTCGGATCGGATTCGGGTATTTTTAGTTCGGAT	tag102022_11
Bra-novel-miR1622-5p	A05	+	TCTTCGGTTCTTAGCTTTTCTTA	-	29750433	29750507	GGTTTTTATATCTTCGGTTCTTAGCTTTTCTTAGTTAAAAAATAAGAAATAGTTTTTAACTGAAACTAAAAACCC	tag240065_33
Bra-novel-miR1623-3p	A05	+	GGTGGACGACTGAATTATAAGTC	-	30110748	30110902	ATACAGAGACGACTTATAATTCAGTCGTCCACCAGACGACTTAATTGTAAGTCGTCCAGGACTTTTTTCCGAGATTTTGTCAAACCTCGTAAATCCTGGACGACTTACATTTAGTCGTCTTTGGTGGACGACTGAATTATAAGTCGTCTGTGTTA	tag55226_134
Bra-novel-miR1624-5p	A05	+	ACTAAAAAAGCTAAGAACTCATT	-	30614070	30614154	TTAATTTTAAACTAAAAAAGCTAAGAACTCATTCTTAAATAAGATATTTAAAAATTGGTTTTTAGCTTTTTAGTTAAAAATTAAG	tag176266_23
Bra-novel-miR1625-5p	A05	+	AGACCGTTCTTAGAGCCTGATTA	-	30641622	30641800	TTCGGCTAAGAGACCGTTCTTAGAGCCTGATTAACCTGGACTCTTAATTTGGAGTTCTTAACTCATGATTTGATACTTTTTTTACACTTTTCGGCCAAGAATCGACTCCTATAACTCTTATTTAAGAGATGGTTCTTAGTTTTTCTTAATTAAATTTACGAAACGGTTCTTAGCCGAAG	tag192297_37
Bra-novel-miR1626-5p	A05	+	ATATAGATTAGGATTCAGACATG	-	30934098	30934363	CATTTTCATCATATAGATTAGGATTCAGACATGTTTAGGTTGCATTTGTGCAGTCGCTCTGGATGAGTCGCTCCGGGATGTGGTGCACAGCGACCTCATGCCGTCGCTCCGAGAGGTCGCTCCGGCTGTGCTCGTCCAAAGATCACTCTTTTCACCTCTTTTGAGCTCCAAATAACCTCATGTGGTACTCCAGTACCTAATAGAGACTCATGTATGCAAAATGCAACCTAAACATGTCTGAATCCTAATCTATATGATGAAAATGC	tag217875_827
Bra-novel-miR1627-5p	A05	+	ATTGGTTGGTGAACCTAGAGGTG	-	31425168	31425343	ATGAAATCCTATTGGTTGGTGAACCTAGAGGTGACTTTAATGGAATGACTTTAACGGAATTAAGTTAAATAAATAAATGGTATTTACGATGAAATAAAATAAACACCCATATAGTGCATCAAGATTGCGAATTAATGTAGCACTTCCGGCTTTCGGTGAAGTCCATCGGATTTAAA	tag109710_35
Bra-novel-miR1628-3p	A05	+	CATGTGACTTGTGCTTTAGTATA	-	31581040	31581124	TGTTTTTCTAATTAATTTTAAAGCACAAGCCATGTGTCAGAATTTAATTGGTCATGTGACTTGTGCTTTAGTATATAAGGGATAC	tag144226_10399
Bra-novel-miR1631-3p	A05	+	ATAGAGTGAACCATTGGAGC	-	31814331	31814507	GAGTTGAATTTGCTCCAATGGTTCACTCTATAATAGAGTTACTCTATAATAGAGTGAAATATAGAGTATTTTTGTTTTTTCACTCTATATTTGGAGTAAAAAAATAGGATTACTCTATATTTCACTCTATTATAGAGTAACTCTATTATAGAGTGAACCATTGGAGCAAATTTAACT	tag235302_2006
Bra-novel-miR1632-5p	A05	+	TTGTGTAGTTTGTTTTATGAATA	-	31893194	31893546	GTATTTGATTTTGTGTAGTTTGTTTTATGAATAAGGTAATGTGAGAGTTTGTTTTATGAATAAGGTAATGTGGGAGTTTGTTTTATGAATAAGAAATTGTGGGAGTTTGTTTTATAAATAAGTAAATGTGGGAATTGTGGTTTGGAATGAAAATAAAGATGGGGTTTGGAATATATGAAGTAGAAGATAAGGAATATGGGTTTTGGGGTTTGGGGTTTCGGATTTTAGGGAATTAAAGGTACTGCTCGTTAATTCCTCGTAACCTGACGTCGAATGTACGACGTAATCCTCGTTTATTCCACGTAGGACAGAATCGTCGTAAAGACCTCGTAAAGTAAATTGACGTAAATGCC	tag217995_25
Bra-novel-miR1633-5p	A05	+	TGAGACGGAAATAACCTTGGTTA	-	32028034	32028230	CTGTCTTTATTGAGACGGAAATAACCTTGGTTATTACTAAAGAGAAATATACTTATTTTAAGGAAGCAAACCGAAAAAGAACCAGTTACCTTGTAATTGCAATAAAGGATACTGGTTCTTTTTCGGTTTGCTTCCTTAAAATAAGTATATTTCTCTTTAGTAATAACCAAGGTTATTTCCGTCTCAATAAAGACAGC	tag300043_134
Bra-novel-miR1634-3p	A05	+	AATAGGTATCTAGTGATTGTACT	-	32028119	32028414	TTACCTTGTAATTGCAATAAAGGATACTGGTTCTTTTTCGGTTTGCTTCCTTAAAATAAGTATATTTCTCTTTAGTAATAACCAAGGTTATTTCCGTCTCAATAAAGACAGCTGGCAGGAAAAAGTGTGTCAAAGTTGCTTTGTGTCTTATAGAGTAAACAAAACTCACAATGTGTCTTTTTATGTAAGTCTCTCATTTTTTAACCCCTATTTTGACTCTATTATGATTTAAATTTTATATCTGCCTAAATAGCATGCCAGAGAATAGGTATCTAGTGATTGTACTTAATGTTGAA	tag177436_34
Bra-novel-miR1635-5p	A05	+	GGTTGGTAGCGGTTGTCGGCGG	-	32095738	32095849	CAGCTTTTGCGGTTGGTAGCGGTTGTCGGCGGTTTGCAACAATCACTCAAATCGATCTAAACCGCTTCAAACCGCTTCAAACCGCTCCGAATCTCATAAATTCAAAAGCTGG	tag2971_52
Bra-novel-miR1636-3p	A05	+	GCGTATGAGGAGCCATGCATA	-	32102125	32102229	GTATAAGATGTGTATGCCTGGCTCCCTGTATGCCATCCTCTAAGCTCATCGACCATTGATGACCTCCGTGAATGGCGTATGAGGAGCCATGCATATTTTCATATA	tag7885_36
Bra-novel-miR1637-3p	A05	+	ATGGGCTTCCAACTCAAAACCA	-	32153818	32154116	GTGTGTCATTCTTTCTGATTTTGTAGTCACGAAGTGCAATTTATCCGCAGATCGCGTTACGAAATGTAATTCTTATGTTATGCATGTGAAATAAATATGCCATACTCGAGTTAAATTTTTTATAAATTATTTGATATTTTGTTCAACTTACGCTATATCTAGCACTACAAGAGTATATGTCTGATTATCTTTGCTTCCTTGATCTGGTCGACGGTGAAAATATTTCAAATAACTTCTGCTTTCTAATGTGTTAGATTCGGGTTTATTATGGGCTTCCAACTCAAAACCAATTGGCAATT	tag337904_41
Bra-novel-miR1638-3p	A05	+	ATCATGCTATCCCTTTGAATT	-	32402944	32403087	ACTAGAGGAAGGATCCAAAGGGATCGCATTGATCCTAATTAAGGTGAATTTTCCCGATTATTATCTTGGTTAGTGGCAAAAGAAATACCAACAAAATTATTGGTTAATTTTGGATCATGCTATCCCTTTGAATTCATCCTTCGG	tag292750_10
Bra-novel-miR1639-5p	A05	+	CATAGGTGGCACTCAATTAGGT	-	32606526	32606809	GGCTCCAATGCATAGGTGGCACTCAATTAGGTAGTCAATTACATTCAATTGAAAAATAAGTAGGTCCACATTCGATTTTTATATGTTGTTAGATACACAAGTTGGTTAAACTATATGATATAATGATATGATATGATATTTTCTTTCCTTAAATAAAACCTACGGAATTACCATAAATGACTAATATATATATGACAATTAATGAGTTTAATAATAAAGATTTGATAATTTTCAATTGAATGTAATTGACTACCTAATTGAGTGCCACCTATGCATTGGAGCCT	tag148199_162
Bra-novel-miR1641-3p	A05	+	AGAAATGATTGTGGTGATGACA	-	32681505	32681857	TAACAACTTTAGTCATCTATAGTCGTTTTAAAAAATTTAAAATATAATATATATTAAAAAATCTAAATTTTTGTTATATAGTTAATATAGTTGTTTAATTTATTTTAATAAGTTAATTTTTTTAAATGATAGAGAATAGACTAATTTTATCAAATCTTTATTATTCAAAATTATTAATTGTCATATATATTTTAGCCACATTAAGTAATTCTGTAATTTTTATTTAAAGAAACAATGAAGAATATTCATGATTAATTTATGGTTAGTTTAATAAAAAATTATTATATATTTATATAGACCAATATATTTTCTAAGGATTCTAGAAATGATTGTGGTGATGACACGTGTCTACA	tag13415_35
Bra-novel-miR1642-5p	A05	+	AGCGTGTCCATAGAATTTATTTA	-	33135622	33135938	AGCCAATTTTAGCGTGTCCATAGAATTTATTTAAACAAGAAATTTATGATACTAATTAAAACAACTTTACCAAACTAGAATATCGTTAACCTAACCTGAGTTTTTTGTTTTTGGTAAAATGTGACCTAACCTGAGTTTATAATTTCAACCTTTTTGTTTCTTCTTATAGTCTACAGAAAATGTCTTTAGCCATCATATATACGTCTCTTTCACTGCTCCTGTCTAGTGTTATGTACGTATTATGTAGTGGGTCATATTCTCAGTGTTCTTTTTCTTTCTAGTAAATGATAAATATATGAAACTTTGCTATTTGGCTA	tag30831_10
Bra-novel-miR1643-5p	A05	+	ATGGTACTCTATAATTTTCTCT	-	33304507	33304781	ACCATCTCCAATGGTACTCTATAATTTTCTCTATATTTCACTCTAAAATAGAGTAATTGCTCCAATGGTTCACTCTATAATAGAGTGAAATATAGAGTATTCTTGTTTTTTCACTCTATATTTGGAGTAAAAAAATAAGATTACTCTATATTTCACTATATTATAGAGTAACTCTATTACAGAGTGAACCATTAGAGCAAATCTAACTCTATAATAGAGTTACTCTATTTTAGTGTAAATTATAGAGGAAAAAATAGAGTTCCCTTGGAGATGCG	tag107680_24
Bra-novel-miR1644-3p	A05	+	GACGCTTTAGGATTATGCACAT	-	33322546	33322843	TAGACTTTCTATGGAAGGTTTGCTTCTGAAGTACACACGCAGAGCACAGTCTAGACCTGATGCAGAACCTATCTTTAGTGCAAGGTAGAGCTTGTTTTGTTTTGTGTTATTTTTTGTTGATGTTATAAACTAATGTTACATTAATGGTTATTAGAAACATCCAATATCTTATCTTTCTGTTTTTCTTTTTATTGGCTAGCATTCACTTGTTGGTTTAAATCTAGTAGCCGACGAAAAAAATATACTCCTTCCGTTTTTTTATACATGACGCTTTAGGATTATGCACATAGATTAAAAA	tag142173_228
Bra-novel-miR1645-5p	A05	+	TATCTGGACGGGACTTGAGGGTG	-	33884714	33884869	GTACGACTGATATCTGGACGGGACTTGAGGGTGAAGTATGCGCCTTGGCGTTGAGTTGGTATGATCCAAGTTCTGAATGTCAATTAAGTGGTGATCTCCAGCAAGGTCTTAGTTTGGAATTCATCTGTTAAGTCTAGTTTTCAGTTTTAGTCAATG	tag248560_13
Bra-novel-miR1646-3p	A05	+	AGGGTTTATTTCACTGGATTT	-	35066824	35066969	ACCCCAACTAAAAATCATGTGAAATAAACCATCAACTTTAGTTCTGTTAACATATGTTACCCTCCGTCTAAAAAACTGTAACGGAGGGTGACATATGTTAACGTTTTATAAGTTGAGGGTTTATTTCACTGGATTTTTAGTTCAGG	tag349567_10
Bra-novel-miR1649-3p	A05	+	TTTTGTTACTGTTAACTGCGGT	-	35569131	35569228	GCGGTTTGACTGCGGTGCGGTTCAGACAGTTATAAAAACGTATAGATATATGGTATATGCAGAGATTTTTGTTACTGTTAACTGCGGTGCGGTGCGGG	tag245272_10
Bra-novel-miR1650-5p	A05	+	ACAGGGAACAAGCAGAGCATG	ATGCACTGCCTCTTCCCTGGC	35588528	35588657	AAAGTGGTAATCAGAGAGAGACAGGGAACAAGCAGAGCATGGATTGAGTTTTTACCAAAACATCAAATGACTATGTTTGGTCTCTTCCCATGCACTGCCTCTTCCCTGGCTCCCTCCTCTTTCTATCCCT	tag338023_21197
Bra-novel-miR1651-3p	A05	+	TTAGATTCACGCACAAACTCG	TGTTTTGTGCGTGAATCTAAT	35759440	35759558	TAGAGAAGAGTCATATTACATGTTTTGTGCGTGAATCTAATTCGTATGCTCATGTAGTAATCCTATCTTGTTGTTGGATTAGATTCACGCACAAACTCGTAATCTGTCTTTTCAAATAT	tag322943_33183
Bra-novel-miR1652-5p	A05	+	TGTTTTGTGCGTGAATCTAATT	TTAGATTCACGCACAAACTC	35764184	35764300	TAGAGAAGAGTCATATTACATGTTTTGTGCGTGAATCTAATTCGTATGCTCATGTAGTAATCCTATCTTGTTTTGGATTAGATTCACGCACAAACTCGTAATCTGTCTTTTCAAATT	tag82763_2930
Bra-novel-miR1654-5p	A05	-	CGGACCAAGGAGTCTGACATA	-	579287	579455	TCTTGAAACACGGACCAAGGAGTCTGACATATGTGCGAGTCAACGGGTGAGTAAACCTTTAAGGCGCAAGGAAGCTGATTGGCTGGATCCCTCACGGGTGCACACCCGTACGACCTTGATCTTCTGAGAAGGGTTCGAGTGTGAGCATTCCTGTCGCGACCCGAAAGAT	tag216200_217
Bra-novel-miR1655-3p	A05	-	TTCTGATTACTTGACGTGTGGT	-	709572	709689	GTTGTAAACGCCCATACGCAAATTCGGAATAAGATCTCCTTTGCTCTCTTTTTCAATTTCTTATTTTTATCGTTGTTATTCTCGTGTTCTGATTACTTGACGTGTGGTAGTTAGCAGA	tag72786_592
Bra-novel-miR1656-5p	A05	-	ATATTCAAATGAGAACTTTGA	-	878190	878265	GTAGTAGCAAATATTCAAATGAGAACTTTGAAGGCCGAAGAGGGGAAAGGTTCCATGTGAATGGCACTTGCACATG	tag5715_11535
Bra-novel-miR1657-3p	A05	-	GTCTTGGGAGCAAAGGCTTTGAT	-	1397345	1397706	AAATGGATTGAGGTGGAGCTTTGCTTGCTGGACTGATGTCTCTCTCAAGCTTGGCAAACGAATTGGAGTGGAAGGATGGGGGATTGAGGACGCCACAAGACTCTATGGAAAGGAGCCTTGATAAGTCAAGGTGCTTTGGAGCTGCTTCACACAAACTCAAAAGACTTAGAACAATAGTTTTAAGAAAACTAGAAAACTGAATAATTCTTATTACTTTCAAAAAATGGGTGATTTACAATGAAGCAAAGACTAGAGCTTTATAGGCTCGACAAGGACAGACTCTAACAGTCATAAAATGATAAAAGGAAACAAAATAACTTGAACTTAAAGTCTTGGGAGCAAAGGCTTTGATGACTCCATGG	tag276083_12
Bra-novel-miR1658-3p	A05	-	TGACTATGAAATACGAATGCC	-	1643524	1643697	CCTGGTCGGCATCGTTTATGGTTGAGACTAGAACGGTATCTGATCGTCTTCGAACCCCCAACTTTCATTCTTGGTTAATGAAAACATCCTTGGAAAATGCTTTCGCAGTTGTTCGTCTTACATAAATCCAATAATTTCACCTCTGACTATGAAATACGAATGCCCCCGACTGTA	tag338436_105
Bra-novel-miR1659-5p	A05	-	TTCTGATTGCTTGATGTGTGGT	-	2068735	2068934	TATTCTCGTGTTCTGATTGCTTGATGTGTGGTAATTAGCAGATATCTGGGTTCTCTGGGAAATTAGGGTTTTTCTAGTTTCTTTATTTAAACGCAAATCGACAGTGCAAATTTCGGTTCCCACAGTTTGGCGCTAGAAGGAGGGGGACTTACGGATCAATCTAACCCGCAAAAGCCACTCAACGGTCAGGAACGGTATGC	tag208434_367
Bra-novel-miR1660-5p	A05	-	GATAAGGTTTAGTGGACTTCT	-	2124012	2124117	TCCTCTAAATGATAAGGTTTAGTGGACTTCTCGCGAAGTCGCAGACGGCAAACCACCCACATCGCCGCGATCCGAACACTTCACTGGATCATTCAATCGGTAGGAG	tag46206_682
Bra-novel-miR1661-3p	A05	-	AAAGGCACGTGTCGTTGGCTAAG	-	2513264	2513371	ACTGAATTACTGGGCTAGAAGCGACGCATGCGCCCGTCGCCCGATTGCCGACCCTCAGTAGCAGCTTCGGCTCCCAAAGGCACGTGTCGTTGGCTAAGTCTGTTCAGC	tag107713_576
Bra-novel-miR1662-3p	A05	-	CGGACGTCCTGTGTGTGCTGACG	-	2734480	2734638	TGTGTGTGCTGACAGACACCCACGGACGTCCTGTGTGTACTGAACAAAGAGCCCACGTGGGCAAAAATCACCCGAACAGTCCACAGGAAGGGCCAGCGTGCTGATATAAGTACTGATGGACAGCCACGGACGTCCTGTGTGTGCTGACGGACACACACG	tag232287_32
Bra-novel-miR1663-5p	A05	-	TGTTCTCGTGTTCTGATTGCTTG	-	2941109	2941335	TTATCGTTGTTGTTCTCGTGTTCTGATTGCTTGACGTGTGGTAATTAGCAGAAATCCGGGTCCTCTGGGAAATTAGGGTTTTCCTAGTTTCCTTATTTAAACGGAAATCAACAGTGCGAATTTCGGTTCCCACAGTTTGGCGCTAGAAGGAGGGGGAGTAGGGATCAATCTAACCCGCAAAGCCACATCACGCTCAATCAGACATGTCAACTAACGACACGGATAAT	tag228328_11
Bra-novel-miR1664-3p	A05	-	ATAGATTATTTAGGAACAGAGGG	-	3714402	3714684	AATAGCACTGATTAATACTCCCTCCGTTCCTAAATGATCCATGTTTTAGAAAAATATTTTGTTTCTAAAAGATCTATATTTTACATTTTCAATGTATGTAATAATGGCAAATTGTAAATTTCAAAAACATTAATTGTGTTTACTGAATTTTGATTGGTTAAAAATCATAGGAAATAGCTAAACACAGAAAATCATACATTTATTATCAAAATTTTAAGTGTTTTCTTAATAAGTGTGAAAATTCTAAAACATAGATTATTTAGGAACAGAGGGAGTAGTTATG	tag51084_23
Bra-novel-miR1666-3p	A05	-	CTTCATATGATCTCTGGATATGG	-	3959814	3959982	GGAGAGTATCGTGGTTTTCCCGGGATGATAGGAAGCATCGATTGTATGCATTGGGAGTGGAAGAATTGTCCCACCGCTTGGAAAGGTCAATATGCTCGTGGTTCGGGTAAACCAACAATCGTTTTAGAGGCGGTTGCTTCATATGATCTCTGGATATGGCATGCGTTTT	tag283437_13
Bra-novel-miR1667-3p	A05	-	TATTAATTGAGGAACATTTGAAA	-	4052472	4052720	TTAGTCATTTTTTCAAGTTCAACACATAATATATACTGAGTACGAAAAAACATAGAAACCCCTAAGATTTGATCATTATATATTATTTATTTCAGTCAAATGCTTTGTTGGGTTTAAAATATAAATATATATAAAAATTATCTATTTTAGCTTATATTTTACTATTAATTGGGTACTTATGCCATGATTATGGAAGTTATTATCATATCCCTTATATATTAATTGAGGAACATTTGAAAAGATGTAACC	tag62244_13
Bra-novel-miR1670-3p	A05	-	TTGCGGACGGTTGCGGGAGGATA	-	4556077	4556265	TTGATCAGCCAATCCCCCGCTACCACCCGCAAACGCAGCTTTTGCGGTTGGTAGCGGTTGATAGCGTTTCAAAACAATCATATAAACTGCTACAAATCGTTTCAAACCGCTCCGAACCTCTTAAAATCAAAAGTTGGTTCCAGCTAGCCTTTGCGGTTGCGGACGGTTGCGGGAGGATAATTTTTTTTT	tag105856_495
Bra-novel-miR1672-3p	A05	-	ATTGACTGTATGCATTGGGAGTG	-	5290766	5291128	AAAAAGAAATTATTCTTGCATATTGTCCATAGCCTCTCAGTGAACGTTCCATTCTTTCAACAAAGAAGAGATGCTACCGGGAGGTCTGGTCTTTCTCCACTACAAAAATGTACGGCAGCAATTCGTATGCTTGCTTATGGTTCTGCGGCTGACGCGGTGGACGAATATCTCCGACTTGGTGAGAGCACGGCACTTTCGTGTTTACATAATTTCACTGACAGAATAATACTGTTATTTGGAAATGAGTATCTACGAAGACCTACGCCAGAAGATCTTCAACGACTACTCGATATTGGAGAGAAACGCGGGTTTCCTGGGATGGTTGGGAGCATTGACTGTATGCATTGGGAGTGAAAAAATTGC	tag27772_34
Bra-novel-miR1673-5p	A05	-	GTGGCATAGCTTAGGAGTCTTTA	-	5379772	5380039	TTTTGCTGATGTGGCATAGCTTAGGAGTCTTTAAATTAGTTTCTTTTATATAGTAGAGATACTCTCATGGACATTTCTGAAGTTAAAAAAATTCATGTTAGTAAAATATAACACTGATGCATGTGCCCATTTGTCATAGCATCTGTTCACTGGAGTTCAATCAAAATTTACTTAGATAAACAAACTGACTGGAAAAATTGAATTTGATTGGATCAATGCTATCCAAATTTATTTTAGGGTTTCTTTATTCTATTCCACTTCAGATCTC	tag97923_496
Bra-novel-miR1674-3p	A05	-	AAATGTGTAACTTTGATTGGATA	-	5380037	5380133	GATTTCGTTGTAATATGATTAGAGAACGGATTTCGACTAAGGTTGGATTTTATTTAAGCTTGTTAAATGTGTAACTTTGATTGGATACAAATATTTT	tag64728_14
Bra-novel-miR1675-5p	A05	-	CAGACGACTTCCTGGACGACTT	-	5447205	5447307	ATTTTTGACTCAGACGACTTCCTGGACGACTTACATTTCAGTCGTCTGGTGAAGAAATTAAAACAGACGACTTACATGTAAGTCGTCCAGAAGAGTTTAATAT	tag18195_13
Bra-novel-miR1676-3p	A05	-	AGAAAATTATGGGCCCTTGGACA	TCCAGGGTCGGCTCAAGAAAATTATG	6261637	6261895	GAACCTATGTATCCAGGGTCGGCTCAAGAAAATTATGGGCCCTTGGACGTACGTGGTTTGATGCGGGTTTGTAATCTCGTGTGTGATTTGATTCTTAGCCTGCTTGACCTATCCTTTTCGGTTTGTTTTTACTGTTTTTATCATGTCTCCCACGGGATATGGTCTCTAAGGACTTTAATGTAGTCCGTTGGCGTAGAATCGAACCTATGTATCCAGGGTCGGCTCAAGAAAATTATGGGCCCTTGGACAAAATAGTTTT	tag192198_34
Bra-novel-miR1677-5p	A05	-	AGGCCTGTTCGTTTCTCTGACGC	-	6375555	6375878	CATTATCATTAGGCCTGTTCGTTTCTCTGACGCAGCGTCAGGGCGGCGACCAATAATTAACAAACAGGTGAGAAAATTTTTAACGGTGTGTTGTTGTATAGTTGCCGCCGGCGACTTCCATTGCTCCTCTTTTCTGTAATTCTATTGCCGCTGCAAATAACAGCGTCTCCCACCTCATACGAGAAGTGACGCAGCGTCTAATGATTGCCTTTTCTAACTCTCTAATTTAATTGGTTGCTGAGCTGTCATTAAAATTTCTTTACATTTTTGATCGTTCGTGGTTGACGCAGCGCGTTCTCGAAACGAACAGCACTATTGATGTTA	tag76849_871
Bra-novel-miR1678-3p	A05	-	CAGACAGACGAACGACACAGGTT	-	6455411	6455625	TGACGATAAGGAACATGAGCCATTCGTCTGTCTGCCAATTCAGTGGAGCGACAAGGAGAAAGTGGAGGGAAGTGCAGTTGGTTTATACTTGAGTGGAACCTCCGACCATCGTCAAAGGTTCCTCTCAAGTACAAACCAGCTGCACTTCCGTCCACTTTCTCCTTGTCGTTCCACTGAATTGGCAGACAGACGAACGACACAGGTTCCTTATCGTC	tag249139_12
Bra-novel-miR1679-3p	A05	-	AGTGGCACCCGAACCCGATCCGA	-	6458056	6458405	ATCGGGTTCGGCGCGGGGACGGGTACGGCACGGGTACAGACGGAGAGGACTCAAATGGGGACGGTTTGGTTAGTCAACCGAGACATCTCAGAAACGTTTCTAAGCCATGTTCATGATTTTTTTTGCTTGAAATATGACTAAGAAATGTTTAGATTTATCTTTTACATGTTAAAAAAAAATTAAAATGAGATGATGGAACCATAGAAATCAATAGTAAGAAAAGTTGATAAAAAAAATCAAGTAAGAAAATTTTTGGCGGCTATAGATTAAGTTTCAGATCGTGTAGAGTAGGGGTGGGCATTTTACCCGAAATCCGAAGTGGCACCCGAACCCGATCCGAAAAACCCGAA	tag213646_12
Bra-novel-miR1680-3p	A05	-	AAAGACGGTGGTATTAAGATGTA	-	6484989	6485117	ACACAATAACTGCCTCTTGATACTGAAGTTACTTTGTTCCTCTCGTCCATGTCAAATATTGAGTACCAGCTTTTTTCATGACTGATGCTTTCTCGCAAAGACGGTGGTATTAAGATGTAAAATCCGTTA	tag332587_17
Bra-novel-miR1681-3p	A05	-	GTCTGTTTTTGCTGTAGCTTTA	-	6580834	6580914	GGCTAAAAGGATGAAGCTTTAGAAAATAAGATTTTTACAACCATTTTTTGTCTGTTTTTGCTGTAGCTTTAGGTTTTTGGT	tag298526_10
Bra-novel-miR1682-5p	A05	-	CCGACGCGGATTAAGGTGGTGAC	-	6683529	6683681	GGGGGGGGGACCGACGCGGATTAAGGTGGTGACCTAAGCCGGGCTTTTGTTACGCCCGCGGAGACGTCGCTGCCTTAATCGTCGTCTGCAGCACGCGCCTCACGGCCGGCCTCGGCATCTGCGTGCCCAGGGCGTCGGCCTGTGGGCTCCCCA	tag156224_13230
Bra-novel-miR1683-5p	A05	-	AGCGTGTTGTGTCTGAATGTGTT	-	6802887	6803007	GTGTCCCTCCAGCGTGTTGTGTCTGAATGTGTTAAAAAGAGAGAAAAAGTGTCTCAATATGTAACTCATGTCATGTACAATTAAGATCTTTTGCACATTTTATGCATTGTGAGAGGGGAAG	tag145690_97
Bra-novel-miR1684-3p	A05	-	CATTTCGGCATCGCCAGGGACAG	-	6928998	6929223	AATCGGTGCGAGACTGCCTTGTTGAAACCGAAAGTGCAGTAAACGAAACAAGGAAGCATACCCACACATAGCTCTTTGGCGAGAGTAACATTTTTTTTTTTTTTTTTAACCGGAGCTTCTAGCTCTAGTGGTAAAGGACTTACAGCTGTGAGTACTGCCACCTGGGTTCGAATCCTGGCCACTGGAGAATTAACATTTCGGCATCGCCAGGGACAGAGGACCGACA	tag194691_11
Bra-novel-miR1685-5p	A05	-	TCCGAACCGATCCGAACCCGACA	-	7154753	7154849	TAAAAATGAATCCGAACCGATCCGAACCCGACATAAATACCGAATGGATCTTGTTTTATGGTATTTCGGGTTATGGGTATTATCCGAACCGAACCCG	tag16726_22
Bra-novel-miR1686-5p	A05	-	TTTGGATAAACTCTAAACGTT	-	7158846	7159186	AACCTTAAACTTTGGATAAACTCTAAACGTTTAAAAATCTTAAACCCTAAATCATACATTAAAAACTAAATTTTAATAACACTAAACCCTAAATCCTAATCACTAAATCCTAAACCCTTGGATAAACCCTGAACCCTTGGATAAATCATAAACTGTAAATCAAAAATATTTAAAATTAAACTCTAGAGTTTATGATTTATCCAAGGGTTCAGAGTTTACCCAAGGGTTTAGGGTTTAGTGATTAGGATTTAAGGTTTAGTGTTATTAAAATTTAGTTTTTAATGTATGATTTAGGGTTTAAGATTTTTAAACGTTTAGAGTTTATCCAAAGTTTAAGGTTT	tag167795_27
Bra-novel-miR1687-5p	A05	-	CGGAAAAATTCTCTAGTTGTACT	-	7290424	7290774	GCGCGAAGCGCGGAAAAATTCTCTAGTTGTACTAAAAGAATGTGATTTTTGGTGTTAGGTTAAAGAAAGTTCTTTTTATGTCAAATACAATAGAGTTTTATGTTAAGTTGGAGATGACAATATAAGATTTGCAGATGTATTTACTATTGGTGAAGTTACCCTCAAAACATAAAATATTCATTTTTATGAGATTAAAGTTGATACATGCGTTGAGAAGACAATTCATTAATCTAAAATTACAGCTACAAATAACTAATTCTGTTTATTTTCAGTATCATATATTCATATTCCCATGTTTTAATTTTGGATATCTAATAAACCAGCTATTTGAGGTTTATCTGAGCTAAATGA	tag68834_10
Bra-novel-miR1688-3p	A05	-	TGGCACTCAGAACGATCATGTA	-	7777620	7777932	TTTATCATCTTGCTGATCCTGAGTGCTAGCTCATCTTTAGCTAGTTCCCACCCTGCACCTTAGCCTTTATTCCACCTTCATGCATTTGTTTTCAGTGTCATATGTGCAGATATGTGCAAAAAGGTGGAGAGGAAAGGATCAACGCAGCCTCCTACTCGTTACTGCTGCAGAAATTTGTCAGAAAGGAGAACAAACAGATTAAGGAGCAACCGCTCCATAACAATGAACTGCGCAAGAGCAGGGGTGGAGAACCAGAATGGTCGCGAAATCAGAACCACCAGTGGCACTCAGAACGATCATGTATTACCTCTTC	tag349566_104
Bra-novel-miR1689-3p	A05	-	AGAACGATCATGTATTACCTCT	-	7784674	7784997	GTGACGAAGAAAGAGGTAATACATGATCGTTCTGAGTGCCACTGGTGGTTCTGATTTCGCGACCATTCTGGTTCTCCACCCCTGCTCTTGCGCAGTTCATTGGTTATGGAGCGGTTGCTCCCTTAATCTGCTTGTTCTCCTTTCTGACATAATTTCTGCAGCAGTAACGAGTAGGAGGCTGCGTTGATCCTTTCCTCTCCGACCTTTTTGCACATATCTGCACATATGACACTGAAAAACAAATGCATGGAGAACCAGAATGGTCGCGAAATCAGAACCACCAGTGGCACTCAGAACGATCATGTATTACCTCTTTCTTCGTCA	tag24132_21
Bra-novel-miR1690-5p	A05	-	CCGAGCTACTGCGAACTTCCGC	-	7990756	7990960	CACAGTCCAACCGAGCTACTGCGAACTTCCGCAGCACCTTACCCATTCATGCGATGGGGGATGGATATCATCGGACCAATGCCGAATTCTCGCCAACGTCGCTTCGTGCTGGTATTGACCGACTATTTCACCAAATGGATTGAAGCAGAAGCCTTCGCGCAGGTTACAGAGAAGGAGGTTCGCGGCTTTGTTTGGAAGAACATTA	tag4670_42
Bra-novel-miR1691-3p	A05	-	CATATTGGTTTGGACATGGGCTA	-	8064514	8064642	CGTCCATGTCCATCTGGTTTTGTCCATTTGGATATGGGTATATTTGGGCCTCGCCCATTTGCACAAAACAAAATTATGGTCAAATATGGGCATGTCCATATTGGTTTGGACATGGGCTATCCATGGACA	tag29232_120
Bra-novel-miR1692-3p	A05	-	ATGAATGTGGTATTTGTGGCA	-	8267920	8268110	TATTTATTAGAATCATAAATTTCACATTCCAAAAACCATACCCCACCCCTCAACTCTAAACCCTAAGTCTAGATTAGTTAACCCTAAGAGTATAATTATATTTTATCTTTCATTAAAAGTGAGGGTAAAAGTGGTTAGTGTAAACATAAAAAGTGGTACTATGAATGTGGTATTTGTGGCAATTTCCCAAA	tag44973_12
Bra-novel-miR1693-3p	A05	-	GATTTAGTTCGGATTTTCAAATT	-	8649740	8649968	TTTTCTTTCGGATTTGAGTCTTTGTATTTTTAATTAAAGTATCCAAACAAATCCATTCAAATCCATTATAAAATCAAATATATTAGTAAATTCGTACGATTGAATAACATTTGATTTGATATAGAATTTATGAATCATTAAAATAATAATACATGATTTTAATATAGATTTAAAAATCACAGAATCAATAACACTAGATTTAGTTCGGATTTTCAAATTCATTAAAATA	tag127569_10
Bra-novel-miR1695-3p	A05	-	GAGAACTCATGGATATAGGGATT	-	9332645	9332791	ACCGAGAATGCAAGTAATCACTTAATCTAAGTGCAACCAATGATTTAGATGGGTTTTTAAACTATGACTAATTAAAAGAAATAACTAAATGATACTTTCTTAACTATTGGAAAAGAGAACTCATGGATATAGGGATTAGACCTCGGG	tag331713_10
Bra-novel-miR1696-5p	A05	-	AGGTTTTGGGGATAAGATTTCA	-	9434001	9434100	TTGAGAAGTGAGGTTTTGGGGATAAGATTTCAAATTTTGAAAAATATTAGGGTTTAGAGTTGAGAAGTGAGGTTTTGGGGATAAGATTTCAAATTTTGAA	tag78273_36
Bra-novel-miR1697-5p	A05	-	GTTTCTTGGGTTGTTTGGGCTTG	-	9627517	9627877	TATGTTTAATGTTTCTTGGGTTGTTTGGGCTTGACCCATTAATAAAATAATAATAGATGGAAAAAAAAAAAGTACAAACAAAGACGTCAAAGAACTCAGAACTGTTCTGGTTTCTGGTTTATTTGCCGGTTTTTGACATTTCTTCTTTGATTATTCTGCTTATTGGGCCATTTTTATAAAAATATAGACACATGGGTTTTGATTGAGCTTTTAGTTTTTATTAGTTTGTTGGGCTCTTATCTTATTTTTCTGCTTTTCGTCTCTTTTGTATATTTTTAAATCCAAAAACCCCTTTGAAAACATTACTAGATAATTCACTACTGACCTCTTTTGGCTAACCAGCAAGAGAAATTTAAACTTA	tag68048_14
Bra-novel-miR1698-5p	A05	-	CCTAGATCTTTGGGTATATCCTA	-	9696270	9696532	CAACACTAACCCTAGATCTTTGGGTATATCCTAAACCCTTGGATAAACACTAAATCTCCGGAAATACCTAAACCCGAAATCCTAAACTCTAAACTCTATACTCTAAATCTTAAATCTTCGGGTTTACCCTAAACTTTTGGGTAAACCATAAACCTTTGGGTAAACTATAAATTTTTGGGAACATTTTAAACCCTCCGAAACACCTATTAGGGTTTATCCACCAAAGGTTTAGGATTTCTCCAAAGGTTTAGGGTTTAATGTTT	tag133485_45
Bra-novel-miR1699-3p	A05	-	TTTGTTTAAGACTGCTGGCGTG	-	9986369	9986576	TCCTGACTCGCACCGTTTAAAGTCGCGATATGTTCTCGGCTTATATGACTTGTATGGTACGAATCGAGCATCTTCCAGAAAATCAACTGAAGTGCTAAACCAAAATTTCGGATTTTTGTAGCGCGCTTTTGTCCTTGTGCTGACGTTTTTAAAGATCAAAAGAGTGATCGGTTGCGTTTGTTTAAGACTGCTGGCGTGTTCGTCGGGC	tag210548_40
Bra-novel-miR1700-3p	A05	-	CGGAACCTTGTGGAAGCTTGCGG	-	10103355	10103447	CTACGTTGCACGGAAGCTTCATCGGAGGTCCGCTTCCCGCTTCGGAACCGGAATCGGAATCGGAACCTTGTGGAAGCTTGCGGAATCTCGCTT	tag72881_10
Bra-novel-miR1701-5p	A05	-	AATCGCTCAAACCGCTCTAAACC	-	10188255	10188368	GTTTTGCAACAATCGCTCAAACCGCTCTAAACCGCTCCAAATCGCTCTGAACCTCATAAATTCAAAAGCTGGTTCCAGCTAGCGTTTGCGGTTGCGGGCGTTTGCGGGAGGATA	tag220580_382
Bra-novel-miR1702-3p	A05	-	TCTCAGTGCTTTGATATCCCTC	-	10293280	10293558	GAACCAGTTCTGAGGGATATCAAAGCACTGAGATTAGAATTGTGTCTAGGCTTAAGGTTGATAGTTTGATTGATCATTTGCCATCCTTAGTTCGATACTTGATCACCCAAGGTCTAATCCCTATGCCCATGAGTTCTCTTTTCCTTTAGTCAAGAAAGTATCATTCTGTTATTGCTTTCTAGTTTTAGTCATAGCTTAAAACTCATCTAAATCATTGGTTGCACTTAGATTAAGTGAGTACTTGCATTCTCAGTGCTTTGATATCCCTCAGAACTGGTT	tag330011_166
Bra-novel-miR1703-3p	A05	-	ATTGAGGGCGTCCACGTAGGATT	-	10688987	10689343	TGGTGTTTTAAAATAATATGTGAATATTCTCAATGATTTACATCCTCAACTTTTATATAGTATATGTTATTTGTGAATATTTTCAAGAGCATATAGCTTAAGCTTTGAAAATCATGAGTTACATTTATTTACTTATAATTGTTTAAAAGCCTTGTATTTTAAAATTAATTCTTCTTTTGTGTTTTATTTTGATGTTGAATTTCTAAAAATATTATATATATTAAGTGAATTTATTTATAATGTTTTAATTTTGTTAACTTACTTTGTTTGATATTGGTTTCTATTTTAGTTTTAAATGAATATTGTTTTGAAAATGTTAATGACATTGAGGGCGTCCACGTAGGATTTAAAACAACC	tag171772_17
Bra-novel-miR1704-3p	A05	-	TTGGCTTAATTAGTATATCGATA	-	10977392	10977649	CGATGCTTATGTAACGTATAAACTGGTTAACCAAAACTCGAATGATATAAACCATAAGGCCACAAAATATACCCTAAAAGAAAATAAGGGTATTCTCCTTTAGAAAAAAACAGGTACTAAAAAAAGATGTGCATACCGTATAACTTCTTTAAATTAATACTCTATAAATTAATATACACTAATAATCTATTTAAAATAATATAATTTTAGTCCTAAATTGAGGTTTTGGCTTAATTAGTATATCGATAAATTAATATC	tag319981_11
Bra-novel-miR1705-5p	A05	-	ATTATAGAGTTGGATTTGCTCCA	-	11105908	11106118	GAGTAACTCTATTATAGAGTTGGATTTGCTCCAATGGTTCACTCTATAATATAGTTACTTTATAATAGAGTCAAATATAGAGTATTCTTGTTTTTTCACTCTATATTTGGAGTAAAAAAATAAGATTACTCTATATTTCACTCTATTATAGAGTAACTCTATTATAGAGTGAACCATTGGAGCAAATTCAAATTTATAATAGAATTACTCT	tag238424_10
Bra-novel-miR1707-5p	A05	-	GACGGACGATCCGACGGAAAAT	-	11318434	11318606	GCGGTATTCTGACGGACGATCCGACGGAAAATGAATTCCTCGGAATATACCGAGGCATTTCCGAGGCAATTCCGAGGAAATACAAAATTTTGCTTCCTCGGAATTCCGTCGGAATATTCCGACGGAATTCCGAGGAAAACACATTTCGTCGGAATATTCCGACGGAATACCGA	tag282516_23
Bra-novel-miR1708-3p	A05	-	ATCGATCGATCCACTGTAACTT	-	11402263	11402436	GATTCTTTCCTGGGCACGGGATCGATCGATCTATCTTTACAGATCGGTCGATCTGTAAGGAATCGACCTTCGTCGATCGAGTGAAATGGACCAGGTCGATCAGTATATATTTCGCGTTTTTTTGTTCTGAATAATGATCGGGATCGATCGATCCACTGTAACTTGTAAAGCGGG	tag237480_71
Bra-novel-miR1709-5p	A05	-	ATGTGTGTGATTTGAGAAACTTA	-	12204023	12204088	TGGAGGTTTAATGTGTGTGATTTGAGAAACTTATATAAAGTAGCAAATACACACATTGGATATTTG	tag283260_14
Bra-novel-miR1710-5p	A05	-	GATTTAATTGGCTGAGGTGGAT	-	12245611	12245882	TTCATTAGATGATTTAATTGGCTGAGGTGGATAGGCTCAGATATTTCCCTTTTAATAGAGTAAGATACACACATTTAATATATATAGATGTAAATATTATATTTTTGGGAGGAGCAGATAAAAATCATGGAATAAAATACATGAAAATTAAGATAAAATTATTTAAAAAAATATAGAACAAAAAGATTTAAAGTTATATTTTTGTAAACTTCCAATGAAGTCTGCTTAAAATTACATGTCTACTCTATCAGCTAATTATTAGATCTGAAAGA	tag319690_26
Bra-novel-miR1711-5p	A05	-	TCCGGATCAGAACTCATAGTATG	-	12412130	12412283	GCTTGAGATGTCCGGATCAGAACTCATAGTATGCTTGCATGTTGCCTCATTAAAACCTTTCGGAAAAACCCAGTGGGACAAAACCCGATAAGGAAAAAGAGTACAACACATACTACTCCTTCTGATGAACGGCTACATCTCTGAACCGGAAGCA	tag183627_12
Bra-novel-miR1712-5p	A05	-	GTTGCAACGGACTTTGTTTGATA	-	12866222	12866402	GGACCTGTGTGTTGCAACGGACTTTGTTTGATATTTTAATTTAATATAAGAAATTTAAAAATTATTTTGTTATAGTTTTAAATATGAATAACTGTAGTTCCTTTTGGTTTATGATCTTTTTAATTAGGATTTGAATAAAGGAAAATTAACATTAAACACTCTTTTACAATTTTTTGGTTTA	tag189626_55
Bra-novel-miR1713-5p	A05	-	AGGAAAGTGTACTTATTGATATA	-	12915605	12915785	TTTCAAGAAAAGGAAAGTGTACTTATTGATATAGAAGTTGTCCATATTCATGTTGCCTTGGAGACTAGGTTTTAGGAACATGGAGATCACTATAAAAGAGCTATGGAGTCGTCTGTATTCCATAAGACACTGGCTATTATTATAGAGGAAGGGTGAAAATCCTTTAGGGGTGTTCTTGGGT	tag168358_46
Bra-novel-miR1716-3p	A05	-	ACCGATCCGATAATTAGTAAAAC	-	13177271	13177466	AATTTAGATAGTTTAACTAATTTTTAATTAGATTTGTAAACAATTTATATATTTTGAAAAAAAAATTGTCAATTTTTAAGGTTTAAAAAAAAAAATATTTTTGGACGATTTTAAACATTGGTTACATCCAATCTGAACCGAACCTAGAAGAAACCAAACCGAAACCGATCCGATAATTAGTAAAACTCGAATAGTA	tag11104_10
Bra-novel-miR1718-5p	A05	-	AATTGTTCGGATCGTATTTGACA	-	13537085	13537295	GGCACTGATCAATTGTTCGGATCGTATTTGACACGACTGAAATTGTTGGGGTCGAAATTGACACTTTACCCAATAAAACCCACCACTACAACTTTTGAACGATTTGATGGGGGAAAATGTCATTTCAACCTCAACAATTTACGGTGTAAGTATAAATTCACATTTACTCTTTTTCGAATATGAAAAGATACGATAGAAATCGTTCAGGTCG	tag232637_14
Bra-novel-miR1719-5p	A05	-	ATCTGCTTGTAACTATTTGTTCA	-	13596723	13597062	AGTATACCACATCTGCTTGTAACTATTTGTTCAAGATATAATTTAATAGTTAAAAAGATAAAATTTAACTATTTATAAAATTAGGTTGTAAAATTAAAAATCTTCGTAAGGGAAAAAAGTTTATCAGCAATACCACGTGTCCCGTGATTGTCAAATCATGATTTTTTCATGAACACATAACTACATTTTCTTTTTGTTTGATTACGAAACCAAAGTCAATCTTACAAATGGTTCAACAACACAAGTTCGTTTGTTAAACTGAGATTTACACTTTGGCTCCACACCGAGACGCGATGTAATCATAAGCAAGTGGTTTACAATTTGCAGTTGTGTCTATATG	tag46341_13
Bra-novel-miR1721-3p	A05	-	AGGAGCGGGTGCAGCAGCGGG	-	13796361	13796699	GTCCCTTGTCGAGGGCCGAGTACATCATATGGTTGATCCATGCGCTGATCTCGTTCCTGGATCGGTTGAACCTAATAAAAAAGAACAATATTATAATGAATCAAATTTGATAATACAAAAATACGTTTTAATTACCATGTTTGACCCCGTCCATGTGGATACGGAGTGAGATAGGGAAGATGGTCACAACCGGGCTGTCGAACCAACTCCGCAACACTCATCACTCCTGGAGGACCCGGAGGAGCAGGAGCAGGGGCAGCAGCGGGAGGCAGGGCGGTGCATTGTGCAGCAGCGGGAGCAGGAGGAGCAGGAGCGGGTGCAGCAGCGGGAGCAGGAGGA	tag204380_26
Bra-novel-miR1722-5p	A05	-	ATATAGACGACTTACAATTCAGT	-	13832545	13832716	ATTTAATTATATATAGACGACTTACAATTCAGTCGTCCGTCAGACGACTTACTTGTAAGTCGTCCAAGATTTACGAGGTTTGACCAGAATCTCGGAATAAAATCATGGACGACTTACATGTAAGTCGTCGGGCGGATGACTGAATTGTAAGTCGTATGGGTATAATTAAATA	tag289819_64
Bra-novel-miR1723-3p	A05	-	AGATGTTGGAAGTCGTCTGGACA	-	13836354	13836716	CTATCTGCTAAATCTATGACAATTTCTCAATGTGTCTTGAAAGTTGAAACAATAAATAAAATCCTTACTTTACACTACAAATTTCACCGAATCTTTCCTAACCATTTTTTCAAAAAAAAAAGAAGTATATATATATATATTTTTTTCCTAGGGAATTTACCAAAACTAACTCACAACTTGATTTTAACCCCAAACCTATATCCAAACTTGAATCAAATGCAAAACTAACCTAAACGCCTTGTGAAATTACAGCTCAGCCCCTTGTGACCAAACAAAAAAACATAAGCTATTTTTATGAATATAGCCCTAGTAAGTCGTCTGAGTCGTCTAAGATGTTGGAAGTCGTCTGGACAACTTCAAAGT	tag12101_942
Bra-novel-miR1724-5p	A05	-	ATTTAGCATCTGATCACAAGTT	-	13888338	13888609	TAAACTGGCCATTTAGCATCTGATCACAAGTTTAATCTATTCATCAAAAGTGTTTTAGGTTACTGGAAATAGCATAGATAGGCGATTTGTCCTTAGCCAACGAAAGCTGATGTTAAGGCGAATCGTGAACCAATTGAATCTGAACTTAATGCTTGTCATCATTCTCTGATCCAAACGACAGTTTAGGCATTAGGATTGCTTGATAAATTGGTAGACACCACGACAGTGGGTTTATCTATTCTTGTTGTTCAAGTTCTAGATTGGCTCGTATT	tag274948_10
Bra-novel-miR1726-3p	A05	-	GTATGGAGCCGATTTTTGAACA	-	13889436	13889565	CCCTGAATGATGCCTGTGATGAGAAGCTCACGCTACTCTTAAATGAATGTAGGGAGTTCTGTCTCGATAGTGTTGCTTTTTCAGGTTTGAGATGAAGAGTATGGAGCCGATTTTTGAACAGCAGTCAGTG	tag311356_17
Bra-novel-miR1727-3p	A05	-	TCTTCTGGACGACTTACATGTA	-	14060787	14060905	CCAGACGACTTACTTGTAAGTCGTCTGGAAAGTCTTCTATTTTAGTTTCCCGCTAAAAATATTTAATTTCCGCTAAAAATATTAAACTCTTCTGGACGACTTACATGTAAGTCGTCTGT	tag268747_48
Bra-novel-miR1728-5p	A05	-	GTTTGGTACAAGATCTTTTCGA	-	14212837	14213188	TTGAGATCATGTTTGGTACAAGATCTTTTCGAGGTTTTGAATGTTTCGGGTTCTATCGGATATCCATTTAGATTCTGGTTCGGTTCGGATAATACCCATAACCCGAAATACCACAAAACAAGACCCATTCGGTATTTACGTCGGGTTCGGATCGGTTCGGATTCATTTTTATCGGATCGAATTCGGTTCGGATTTTCGGGTTCGGTTTATTTGCCCAGCCCTAAGAGGGAGTATTCTATTTGGATAAGCTTGGTTAAAATCGGTTAAGGGTCAAATTGATCGGTTTGGGTTTGGCTAGTGGTAAGTAGACTTGTGTGGTTCGAGTAGGTTCTGTCGGCAAAAGGATATCAAC	tag276966_12
Bra-novel-miR1729-3p	A05	-	AGGGACTAAATTCAAGGCTT	-	14385358	14385495	CTGAACTTTTGAATTTTGAATGAGTCTGTCTTTGTCTTTTGTAATGACAGAAGCTGTAAATATTCAAATTTATTTTTCTTGTTATATAAAAAGATCCTACTATATAAAAGGGACTAAATTCAAGGCTTTTGAGACTAT	tag1401_11
Bra-novel-miR1730-3p	A05	-	GATTTGATTTGGGCTGGATCCAA	-	14441688	14441810	AAAATTATTTGAACTTGGACTCAATGGCCCAAAGGAAAAAAAAAGTGAGAATTGAATCTGATTTTTTAATAGGCCAAATGGCCCAAGAGAGATTTGATTTGGGCTGGATCCAAAAATAATGAC	tag131844_118
Bra-novel-miR1731-3p	A05	-	TTTCAATGGCTTAGTGGTAACT	AGTATCGGAGTCTTGAAAGTTG	14541686	14541845	TATTTTTTTTTACAAAATAAAGTATCGGAGTCTTGAAAGTTGAATTCATATTATTGTAAATGTACATAAGAGTTTGTGATTATATACTTAGTGGTTCTTGTATATGTGTCCAAGAAAGTTTCAATGGCTTAGTGGTAACTGTCCTATATATATATCATAC	tag295974_55
Bra-novel-miR1732-3p	A05	-	CTCTCTCAGATTAGGATTCT	-	14667345	14667531	ATCCTCAAATTGAAACCTTAATCTGAGAGAAAAAGCGAGTCCGACAACTACAGAGAAGATTTTCGGTAACATAATAAAGAACTTTAAGAAGAACAAAACTCTCGAAATTCTTCGTCACGTCACCGGAAATCTCGTATGTACTTACCGGAATCGCTTTCTCTCTCAGATTAGGATTCTAATTTGGGGA	tag11938_10
Bra-novel-miR1733-5p	A05	-	TGGATTGGAGCTATACAAGCT	-	14787503	14787739	TTTCCAACTTTGGATTGGAGCTATACAAGCTTGATTCTTTATTAGGTTTTCTGTTTGCAATTTTAATATGCTAAAGTGGCTCTTGCTGTAAAAAAGTACATTTTTTATTTGAATCAAATTTAACATTTTATTCAAAAAAAAATAAAATATATATAAAACATACAGTCCATTAGTCCATCAGTTTCAGGAAGCCAACTAGCCTAGAAGTGATGTATAAGTTCCACCAGCATTCGGGTT	tag191292_39
[truncated: 2,102 more rows]
