# Supplementary material for: Identification of cold stress responsive microRNAs in two winter turnip rape (Brassica rapa L.) by high throughput sequencing
Source: BMC Plant Biol. 2018 Mar 27;18:52. doi: 10.1186/s12870-018-1242-4 (PMC5870505; doi:10.1186/s12870-018-1242-4)
Supplement: Supplementary file 6 — Table S5. The novel miRNAs identified in winter turnip rape with star sequences (XLS 58 kb) [file 12870_2018_1242_MOESM6_ESM.xls]

## Sheet: Table S3
Table S5 The novel miRNAs identified in winter turnip rape with star sequences
miRNA id	Chromosome	Strand	Sequence(mature)	Sequence(star)	Start	End	Sequence(precursor)	Tag info	length of miRNA precursors	4LCK_count	4LTR_count	4RCK_count	4RTR_count	7LCK	7LTR	7RCK_count	7RTR_count	ΔG(kcal/mol_)
Bra-novel-miR0057-3p	A01	+	GCGACCCCAGGTCAGGCGGGA	ACGTCTGCCTGGGTGTCACAA	10961561	10961810	TGGCCGAGGGCACGTCTGCCTGGGTGTCACAAATCGTCGTCCCCCCATCCTCTTGAGGATATGGGACGGAAGCTGATCTCCCGTGTGTTACCGCACGTGGTTGGCCAAAATCCGAGCTAAGGACGTCAGGCGCGTCTTGACATGCGGTGGTGAATTTAATTCTCGTCATATAGTCAGACGTTCCGGTCCAAAAGCTCTTGATGACCCAAAGTCCTCAACGCGACCCCAGGTCAGGCGGGATCACCCGCTG	tag106929_791	250	187	195	96.5	62	130	185.5	207.5	117	-91.00
Bra-novel-miR0067-5p	A01	+	TTATGACTATAGTGTGAACGCGTT	CGTGTCTATTATAATGTGAAT	12365857	12365958	GTGTGAACACATTTATGACTATAGTGTGAACGCGTTAGCATATTTATTATCAAATCATTGTGAGGCTGCCACGTGTCTATTATAATGTGAATGCATTTATTA	tag75990_328	102	0	5	0	0	6	8.5	0	0	-19.10
Bra-novel-miR0078-5p	A01	+	AGCGGTTTGACTGCGGTGCGGTT	TTTTGTTACTGTTAACTGCGT	14674626	14674751	ACGATTGAGCGGTGCGGGACAGCGGTTTGACTGCGGTGCGGTTTTGACAGTTATAAAACTATAGATATATAGTATATGCAGAAATTTTTGTTACTGTTAACTGCGTGCAGTACATGACGGATGTTA	tag257281_849	126	0	0	0	0	0	0	5.5	0	-29.50
Bra-novel-miR0079-5p	A01	+	AATACCGACGGAATATGACTC	ATCATAGTCCGTCGGTATTTA	14728081	14728215	TTCGTCGGTAAATACCGACGGAATATGACTCGTCGGTAAATACCGACGGATTACGATTCGTCGGTAAATTCCGACGACTCACCATTCGTCGGTATGTTCCGACGAATCATAGTCCGTCGGTATTTACCGACGAGT	tag309529_14	174	6.5	0	30	15.5	15.5	0	25.5	23.5	-91.00
Bra-novel-miR0167-3p	A01	+	GCTCTCTATACTTCTGTCAATA	GTTGACAGAAGATAGAGAGCAC	27675902	27676075	GGAGTGATGCAGGTTGTTGACAGAAGATAGAGAGCACTAAGGATGACATGCAAGTACATACATATATATCATCACACCGCAAGTGGATATAAGGAAATTCAAGAAAGAGAGGAAAAAAGAGCCTGCATCTCTACTCTTTTGTGCTCTCTATACTTCTGTCAATACCATTATTTA	tag77826_2068	174	151.5	189.5	53	91	144.5	167	158.5	122.5	-57.50
Bra-novel-miR0204-3p	A01	-	TGCTCACGGCTCTTTCTGTCAG	TGACAGAAGAGAGTGAGCACA	3586643	3586763	GAAATGCAACAGAGAAAAACTGACAGAAGAGAGTGAGCACATGCAGGCACTGTTATGTCTCCATAACTTTGCGTGTGCGTGCTCACGGCTCTTTCTGTCAGTTGCCTGACTTCTCGCTTTC	tag195299_5761	121	0	0	0	14	0	0	5.5	17.5	-54.10
Bra-novel-miR0370-3p	A02	+	AACGGTTCAACTGTGGTGCGGTT	TGGTGACTGCGGTTTGAACGGTGCG	3629350	3629424	ATGACTTCCGAATGGTGACTGCGGTTTGAACGGTGCGGTACAAACGGTTCAACTGTGGTGCGGTTTTAACAGTTA	tag334238_34	75	11.5	0	27	31.5	9	5.5	17	33.5	-22.20
Bra-novel-miR0544-3p	A02	-	GCTCTCTAGCCTTCTGTCATC	TTGACAGAAGATAGAGAGCAC	7717258	7717389	TTTGAGAGGCATTGATAGTGTTGACAGAAGATAGAGAGCACGGATGATGAGATACAATATGGAACAGTTTCTTTGCATCTTACTCCTTTGTGCTCTCTAGCCTTCTGTCATCACTTTCTATTTGCTTAATCT	tag153722_1489	132	0	6	0	0	0	0	0	0	-55.20
Bra-novel-miR0705-5p	A03	+	GGGTCGACATGAGAACACATG	TGTGTTCTCAGGTCACCCCTG	3036856	3036991	TTTGAGGGTGGACCTCGACAGGGTCGACATGAGAACACATGGTAATCAAAGACTGTAATGACGCCACGTCATTGTAACATACATCACTCTTTTCATGTGTTCTCAGGTCACCCCTGCTGAGCTCTTTCTCTGCCGT	tag115411_15227	136	8	0	0	0	6	13	18	10	-52.3
Bra-novel-miR0742-5p	A03	+	ATTTGCTCCAATGTATGCCTCT	AGGCATACATTGGAGTAAATCC	9510636	9510820	ATAAAGGTGGATTTGCTCCAATGTATGCCTCTATAATAGAGTTCCTCTATTTTAAAGGAAAATATAGAGGAATCCTACTTTTTACCTCTATATTTAGAGATGAAAATAGCAAATCTCTATATTTTCCCCTATAAATAGAGGAACTCTATTATAGAGGCATACATTGGAGTAAATCCACCTCTATA	tag10923_1327	185	15.5	43	62	110.5	48	24.5	78	86	-113.3
Bra-novel-miR0809-5p	A03	+	ATTTGCTCTAATGGTTCACTCT	AGTGAACCATTGGAGCAAATCC	20694467	20694552	ATATAGTTAAATTTGCTCTAATGGTTCACTCTATAATAGAGTTACTCTATAATATAGTGAACCATTGGAGCAAATCCAACTCTATA	tag318126_107	86	0	5.5	0	0	0	5	0	0	-41.40
Bra-novel-miR0837-3p	A03	+	TCGATAAACCTCTGCATCCAG	GGAGGCAGCGGTTCATCGATC	23830475	23830609	TGATGAAAGTTGAAGTCGCTGGAGGCAGCGGTTCATCGATCAATTCCTGTGAAAAATGATGTTGGAAACAATTTACATGGGAAGCATGAATCGATCGATAAACCTCTGCATCCAGTGCTTCTCCTTCCTGATTTG	tag336104_339814	135	83	70.5	128	119.5	69	72	136	194	-54.80
Bra-novel-miR0847-3p	A03	+	CGTACAGAGTAGTCAAGCATG	GTGCCTGGCTCCCTGTATGCC	26222436	26222559	GTGTGTGTGCTCTTATGGTCGTGCCTGGCTCCCTGTATGCCACAAGTATATACCGATCTCGTTACGAAATCTGTGGCTAGTGGCGTACAGAGTAGTCAAGCATGACCAAAGCTTTTCTTGGTGT	tag106980_147	124	6	0	0	0	0	5	12.5	0	-48.90
Bra-novel-miR0856-5p	A03	+	TCGCTTGGTGCAGGTCGGGACA	TCCCGCCTTGCATCAACTGAAT	27005597	27005706	GGGCTCGGATTCGCTTGGTGCAGGTCGGGACACAAATCACTGGTGCTTTTGCCTTATTGGTTTGTGAGCAGGGATTGGCTCCCGCCTTGCATCAACTGAATCGGAGCCTC	tag11154_124	110	0	0	0	7	0	0	0	12	-55.80
Bra-novel-miR0930-5p	A03	-	TTACTCTATATTTCACTCTAC	ATAGAGTGGAATATAGAGTAAT	1432532	1432681	CTCCAATGCAACACTAAAATTTACTCTATATTTCACTCTACAATAGAGTAACTCATTATAGAGTTGAATTTGCTCCAATGGTTCACTCTATAATAGAGTTACTCTATAATAGAGTGGAATATAGAGTAATCTTGTTTTTTTACTCCAAAT	tag131566_226	150	0	0	0	0	6	0	0	0	-60.30
Bra-novel-miR0932-5p	A03	-	TGACAGAAGAGAGTGAGCAC	GCTCACTCTCTCTATGTCATA	2095174	2095287	AAAAAGAAGTTGACAGAAGAGAGTGAGCACACAAAGGGGGAATTGTATAAAATTAAGTTTGTTGTATATAGTTGCTTTTGCGTGCTCACTCTCTCTATGTCATAACTTCTCCTT	tag232861_9259	114	0	13.5	0	0	6.5	0	5.5	0	-47.7
Bra-novel-miR0955-3p	A03	-	TGACGGTATCTCTCCTACGTAG	TCGCAGGAGAGATAGCGCCATC	5099376	5099459	TAGATTTGCTTCGCAGGAGAGATAGCGCCATCACATTTTCTAAGAGTTTAGCTGATGACGGTATCTCTCCTACGTAGCTATCCT	tag305185_1089	84	0	0	0	0	5.5	0	0	0	-31.50
Bra-novel-miR0981-3p	A03	-	TTCTTTACTCTAAACTCTATTTT	GATAGAAAATAGAGTGATGAATA	9653363	9653514	GTATTCTATTTTAGGATAGAAAATAGAGTGATGAATAAAAAAAAACAAATTACTCTATATTTGGAGTAAATTCATTTTTCACTTTATTATAGAGTGAGAAATAGAATACCATTGAAGCATTCTTTACTCTAAACTCTATTTTAAATAGAGTA	tag338292_39	152	0	0	0	0	0	0	0	7.5	-47.50
Bra-novel-miR1107-3p	A03	-	TCGTGGACGACTGAATTATA	TAATTCAGTCGTCCACCAGA	31695732	31695879	CACAGACGACTTATAATTCAGTCGTCCACCAGACGACTTAATTGTAAGTCGTCCAGGACTTTTTTCCGAGATTCTGGTCAAACCTCGTAAATCCTAGACGACTTACATTTCAGTCGTCTCGTGGACGACTGAATTATAAGTCGTCTGT	tag181930_65	148	0	0	5	0	0	0	0	0	-90.50
Bra-novel-miR1118-3p	A03	-	ATTCATTTTCCGTCGGATCGTC	CGATCCGACGGAAAATGAATTC	33172014	33172283	GTATTCTGACGGACGATCCGACGGAAAATGAATTCCTCGGAATATACCGAGGCATTTCCGAGGCAATTCCGATCGGTTTTTTCCGAGGAATACTAGTTTCCTCGGTATTCCGTCGGAATATTCCGACGAAATGTGTTTTCCTCGGAATTCCGTCGGAATATTCCGACGGAATTCCGAGGAAGCAAAATTTTGTATTTCCTCGGAATTGCCTCGGAAATGCCTCGGTATATTCCGAGGAATTCATTTTCCGTCGGATCGTCCGTCAGAATA	tag291973_746	270	0	0	0	0	0	7.5	0	0	196.6
Bra-novel-miR1271-3p	A04	+	ATTCATTTTCCGTCGGAACGTC	TGTTCCGACGGAAAATGAATTC	18464099	18464415	GTATTCTGACGGATGTTCCGACGGAAAATGAATTCCTCGGAATATACCGAGGAATTTCCGAGGCAATTCCGAGGAAACACAAAATTTGGCTTCCTCGGAATTTCCTCCTCGGTATTCCGTCGGAATATTCCGACGAACTGAATTTTCCTCGGTATTCCGTCGGAATATTCCGACGAACTGAATTTTCCTCGGAATTCCGTCGGTATATTCCGAGGAAATTCCGAGGAAGCCAAATTTTGTGTTTCCTCGGAATTGCCTCGGAAATTCCTCGGTATATTCCGAGGAATTCATTTTCCGTCGGAACGTCCGTCAGAATA	tag161549_3499	317	0	0	0	0	0	0	5	5	-161.2
Bra-novel-miR1563-5p	A05	+	ATAAATCCCAAGCATCATCCA	ATGATGCTTGGGATTTATTTTG	18809062	18809181	TTTTGTCAGGTATTAACAAGATAAATCCCAAGCATCATCCACCTTATTAGCCCTTGAACATGAAGGCTTGTAAAATGGATGATGCTTGGGATTTATTTTGTACTCTCCTCTTCTAAAAGA	tag147103_3761	120	25.5	20	12.5	18	16.5	13	23.5	13.5	-52.80
Bra-novel-miR1612-3p	A05	+	TCCCAAATGTAGACAAAGCA	CTTTGTCTATATTCTTGGAAA	27218334	27218438	AACACGTCTTCTCGGTATTTCTTTGTCTATATTCTTGGAAAAAGCGATGAGGTCTCGTTGCACTTTCCCAAATGTAGACAAAGCAAAACCGCGATGACGTCAAAG	tag340216_15089	105	86.5	28.5	39	0	0	94.5	112	32	-44.30
Bra-novel-miR1650-5p	A05	+	ACAGGGAACAAGCAGAGCATG	ATGCACTGCCTCTTCCCTGGC	35588528	35588657	AAAGTGGTAATCAGAGAGAGACAGGGAACAAGCAGAGCATGGATTGAGTTTTTACCAAAACATCAAATGACTATGTTTGGTCTCTTCCCATGCACTGCCTCTTCCCTGGCTCCCTCCTCTTTCTATCCCT	tag338023_21197	130	13.5	25.5	22.5	20.5	25.5	10	39.5	16	-45.90
Bra-novel-miR1651-3p	A05	+	TTAGATTCACGCACAAACTCG	TGTTTTGTGCGTGAATCTAAT	35759440	35759558	TAGAGAAGAGTCATATTACATGTTTTGTGCGTGAATCTAATTCGTATGCTCATGTAGTAATCCTATCTTGTTGTTGGATTAGATTCACGCACAAACTCGTAATCTGTCTTTTCAAATAT	tag322943_33183	119	0	0	0	6	0	0	0	5	-46.10
Bra-novel-miR1652-5p	A05	+	TGTTTTGTGCGTGAATCTAATT	TTAGATTCACGCACAAACTC	35764184	35764300	TAGAGAAGAGTCATATTACATGTTTTGTGCGTGAATCTAATTCGTATGCTCATGTAGTAATCCTATCTTGTTTTGGATTAGATTCACGCACAAACTCGTAATCTGTCTTTTCAAATT	tag82763_2930	117	0	0	13.5	15.5	7	12	0	28	-45.80
Bra-novel-miR1676-3p	A05	-	AGAAAATTATGGGCCCTTGGACA	TCCAGGGTCGGCTCAAGAAAATTATG	6261637	6261895	GAACCTATGTATCCAGGGTCGGCTCAAGAAAATTATGGGCCCTTGGACGTACGTGGTTTGATGCGGGTTTGTAATCTCGTGTGTGATTTGATTCTTAGCCTGCTTGACCTATCCTTTTCGGTTTGTTTTTACTGTTTTTATCATGTCTCCCACGGGATATGGTCTCTAAGGACTTTAATGTAGTCCGTTGGCGTAGAATCGAACCTATGTATCCAGGGTCGGCTCAAGAAAATTATGGGCCCTTGGACAAAATAGTTTT	tag192198_34	259	8.5	7.5	0	7	10	8.5	10.5	5	-78.20
Bra-novel-miR1731-3p	A05	-	TTTCAATGGCTTAGTGGTAACT	AGTATCGGAGTCTTGAAAGTTG	14541686	14541845	TATTTTTTTTTACAAAATAAAGTATCGGAGTCTTGAAAGTTGAATTCATATTATTGTAAATGTACATAAGAGTTTGTGATTATATACTTAGTGGTTCTTGTATATGTGTCCAAGAAAGTTTCAATGGCTTAGTGGTAACTGTCCTATATATATATCATAC	tag295974_55	160	0	0	5	0	0	0	0	0	-20.5
Bra-novel-miR1737-3p	A05	-	AGTATGTCGCTGTTTTCTTGTA	CGAGGAAATTCCGACGAACTTG	15137262	15137497	CCTCGGAATATTCCGAGGAAATTCCGACGAACTTGTGGTCCTCGGAATTTCCTCGGAAATTCATTTCCTCGGAATTCCGTCGAAAATTTCCGAGGAATTTCCGAGGAAAAATGAAATTCCGAGGAGTTATTTCCGAGGACTTTTTTCGTCGGTATGTCGTCGGAATAGCGTTATTCCGACGATATACCGACGATTTTTTCCCTCAGTATGTCGCTGTTTTCTTGTAGTGATTGGAG	tag8037_11	236	0	0	0	0	0	11	0	0	-117.90
Bra-novel-miR1739-5p	A05	-	TCAGATCTCTTAGAAACACAAAG	TTGTGTTTCTAAGAGATCTGATA	15320054	15320411	AACAATATACAATATCAGATCTCTTAGAAACACAAAGAGTTATAAGAACAACTTTTCTTATTAGCTTTAGAAACTACTCAAAACTAAAGCTCTCAATATGTTTCACTTAGATCATATGGAACACCTCTCCATTAGACCTATATTTATATGAAAGACAATTCCCTTTAACATGTGGGATATGGAAAACACAAACCTAACCTAAATAGAAACTTCCTTTTCCTATTTCTAGGTTTCCTTATTGTGTTTATCTTAACATATTACATATTGAGAGCTTTAGTTTTGAGTAGTTTCTAAAGCTAATAAGAAAAGTTGTTCTTATAACTCTTTGTGTTTCTAAGAGATCTGATATTACGTTGAT	tag134712_2514	358	19.5	6.5	0	0	0	20.5	14.5	0	-170.6
Bra-novel-miR1788-3p	A05	-	TCAGAATCCGGGCTAGAAGC	TACCATGCGCTGGATTATGACT	22365516	22365593	GGCGCGAAGCTACCATGCGCTGGATTATGACTGAATGCCTCTAAGTCAGAATCCGGGCTAGAAGCGATGCATGCGCCC	tag1231_5269	78	0	0	0	6.5	0	0	8	16	-29.4
Bra-novel-miR1862-3p	A06	+	GCGACCCCAGGTCAGGCGGGAT	CACGTCTGCCTGGGTGTCACA	3890015	3890284	CCAACCCTTCTAGCCGAGGGCACGTCTGCCTGGGTGTCACAAATCTTCATCCCCCATCCTCTCGAGGATAGGGGACAGAAGCTGATCTCCCGTGTGTTACCGCACGTGGTTGGCAAAAATCCGAGCTAAGGATGCCAGGAGCATCTTGACATGCGGTGGTGAATTCAATTCTCGTCATATAGTCAGACATTCTTGTCCAAAAGCTCTTGATGACCCAGAGTCCTCAACGCGACCCCAGGTCAGGCGGGATCACCCGCTGAGTTTAAGCAT	tag145435_905	270	157.5	166	53	63	138.5	104.5	24	48	-89.30
Bra-novel-miR1879-5p	A06	+	CACAGACGACTTATAATTCAG	TGAATTATAAGTCGTCTGTAT	7339104	7339293	AACTTCAAGATTTAATTATACACAGACGACTTATAATTCAGTCGTCCACGAGACGACTTACTTGTAAGTCGTCCAGAATTTTTTTCCGAGATTCTGGTCAAACCTCGTAAATCCTGGATGACTTACATGTAAGTCGTCTCGTGGACGACTGAATTATAAGTCGTCTGTATATAATTAAATCTTGAAGTTT	tag192007_1081	190	0	0	7.5	21.5	0	0	0	0	-123.00
Bra-novel-miR1912-5p	A06	+	TCTGTATGTGTGGGCTGAGTA	TCCACCCATACCATACAGACCC	13417685	13417813	ATGGTTTCAGGGATTAAGTGTCTGTATGTGTGGGCTGAGTAGGCACAATCACAGCTTTTACTCAGATCTGGTTGTGAATGGACCTTCTCCACCCATACCATACAGACCCTTAATCCTGAATCCAAAGCT	tag48404_208	129	0	5.5	0	0	0	0	0	0	-62.00
Bra-novel-miR1976-5p	A06	+	ACGTGTAGACTTCCAAAGGAT	CCTTTAGGTTGGTTTTGCATTTGA	22795690	22795817	TTCTTTTATTACGTGTAGACTTCCAAAGGATAGAAACGTAAAATACATTTATGTTTTTTGTTTGGTCATAAGGGTGAAATAGTACTTACACTACTCCTTTAGGTTGGTTTTGCATTTGACTGAAAGTG	tag75126_1789	128	0	7	14	5	10.5	0	13	0	-26.60
Bra-novel-miR2044-3p	A06	+	TCTGACGACTGAAATGTAAGTC	CTTACATTTCAGTCGTCTCGTG	32299843	32300106	AATCATGGACGACTTACATTTCAGTCGTCTCGTGGACGACTGAATTATAAGTCGTATGTATATAATTAAATTTTGAAGTTTTTTTTTCAATTGCAAAACTAACCTATGACGACTTAACTGTAAGTCGTCTACTTTTTAAAAAATATTATTTTTATTTTCACGAGACGACTGAAATGTAAGTCGTCAAAAAAGTCAAACTTCTCAAATAATCCAATCAAATGCAAAACTTACCTCTGACGACTGAAATGTAAGTCGTCTAGCTTT	tag156328_110	264	0	0	0	0	0	0	0	5.5	-81
Bra-novel-miR2086-5p	A06	-	TACTGAGGGTCGGCAATCGGGC	CCAGATTCTGACTTAGAGGT	825576	825682	GCTTTGGGATCCGAAGCTCATACTGAGGGTCGGCAATCGGGCGGCGGGCTCATGCGTCGCTTCTAGCCCAGATTCTGACTTAGAGGTGTTCAGTCATAATCCCGCGC	tag255087_163	107	36	31	0	0	27.5	38.5	0	0	-37.6
Bra-novel-miR2094-5p	A06	-	TAGGGTCCAGCGGCTGGAAGAGCACC	TGCATTCCCGGCGGCCCTTGAA	2744780	2744867	CAGCCGGAGGTAGGGTCCAGCGGCTGGAAGAGCACCGCACGTCGCGTGGTGTCCGGTGCATTCCCGGCGGCCCTTGAAAATCCGGAGG	tag181807_366	88	0	0	0	0	6	0	0	0	-39.70
Bra-novel-miR2137-5p	A06	-	AGATGTTTAGCTGTAGATAAATC	TTTGTTGTAGCTGTAAGTTATA	10038315	10038460	GGCTTTAAAATTTTAGTTGTAGATGTTTAGCTGTAGATAAATCGGTTGTCACTGTAAAGTTGTTACTGTAGACTTTTTCTGCAGAGACTTTTGTTGTAGTTAAATTTGTTGTAGCTGTAAGTTATAGGCTGTAGATATTTTAAAAT	tag195499_62	146	0	0	7	0	0	0	0	6	-31.40
Bra-novel-miR2157-5p	A06	-	CGATATTGGTACGGTTGAATC	TTGAGCCGTGCCAATATCTCT	13733820	13733943	CAGGTAAAACTTCTAAGTAGCGATATTGGTACGGTTGAATCGAATCAAATCACTCTATCTTTCTCTTGGGTCAGTTGATTTGATTGAGCCGTGCCAATATCTCTATTACGACAAAAATCACAAA	tag331746_2376	124	0	0	0	6	0	0	0	0	-46.30
Bra-novel-miR2311-5p	A07	+	TTTTGCGTTTCAACTCGGTCC	GCTGAGTTGGAACGCAAAATC	357575	357751	GTCTTTACAGTTCACACTGATTTTGCGTTTCAACTCGGTCCTCATTTCTTTATAACGAAGTGGAGGAACAAAAAGATGTTTTCAGAAGAACATTGAAGAGGAAGAGAATGAAAGCTGCAAGTTAAAAGAAATGAGGGCTGAGTTGGAACGCAAAATCTTTGAACTAAGAGACAAGAT	tag116744_777	177	49.5	35	37	45	47.5	38.5	14	9	-72.20
Bra-novel-miR2365-5p	A07	+	GATCCTCTGAACACTTCATTG	CTGAAGTGTTTGGGGGAACTC	9834539	9834648	TTGGTTGGATGTCTCCTAGAGATCCTCTGAACACTTCATTGGGGATACATTTTTAATGACAATCACCCACTGAAGTGTTTGGGGGAACTCCCGGATCCATTCAACGGATT	tag105628_1175	110	6	0	0	0	0	0	0	0	-53.1
Bra-novel-miR2470-3p	A07	+	CTTGCATATCTTAGGAGCTTT	AGCTGCTAAGCTATGGATCCC	28067727	28067856	AGTTTAGTAGGGTAAAGAAAAGCTGCTAAGCTATGGATCCCATAAGCCCTAATCCTTATAGAGAGAAAAAAAAGGATTTGGTTATATGGCTTGCATATCTTAGGAGCTTTAACTTGCCCTTTAATTGCTT	tag132765_6883	130	13.5	16	0	11.5	15.5	0	0	0	-42.2
Bra-novel-miR2578-5p	A07	-	CAAGTCTGCGTCTGTTCCCAC	GGGAATATGACGTGGTCTTGTC	14253087	14253162	AGATGACGGTCAAGTCTGCGTCTGTTCCCACTTTCCATGTGTTTGCGGGAATATGACGTGGTCTTGTCCTGATTTA	tag81271_16	76	0	0	0	0	0	6	0	0	-26.40
Bra-novel-miR2647-5p	A07	-	AAGGAGTGTCTAATATATAAAG	TATTAGAGTTGGACATCTCTTTA	26995929	26996233	CCCACATTGGATAATTAGACAAGGAGTGTCTAATATATAAAGAGATGTCCAACTCTAATAGTATGAGGCCTTTTGGGAAGGAAACCAAAAGTAAATCCATGCGGGCTAATTTCTAAGGCCCAAAGTGGACAATATCGTACTAATAAGATAAGATAGAGTTGGATACGGGATTTCGCAATCCCAACAATTGGTATCAGAGCGGTTGACAATAAATCTGCAAGAAGACCAAAATACCCTTCGAGTAGGAACGGAGGCCTCATACTATTAGAGTTGGACATCTCTTTATATATTAGACACTCCTTGTC	tag255841_359	305	5	0	0	0	0	0	0	0	-132.9
Bra-novel-miR2762-5p	A08	+	AACCGCCGGTTTGATAATAGC	TATTATAAAACCGGCGGTTAG	15058678	15058853	TGCAAAAATATAGAGACAGTAACCGCCGGTTTGATAATAGCCTTTAGGGTGAATTGGATGAACATATCCATGCATCACCATAAACGGTGAGACAGCAAGAACCACAAGAGCAAGCTCCCAATTCGCCGTAAAAGCTATTATAAAACCGGCGGTTAGAGTCGCTACATTTTTTGCAC	tag320938_2554	176	0	0	0	14	0	0	0	0	-78.1
Bra-novel-miR2783-3p	A08	+	AGCTCTGTTTTGTCTCTGTTTTG	AAACAGAGACAAAACAGAGCTTT	18682686	18682871	TGGTGATTGATCAAAACAGAGACAAAACAGAGCTTTACATAGTGAGATATGTGTTCCAAGCAACTTTGTATGCCATATGGAGGGAACGTAATCAACGTCGGCATGGAGAAAGTCCACTATCCCCGAGTCAGCTCATTCAGCCTCACTATGTAAAGCTCTGTTTTGTCTCTGTTTTGATCAATCACC	tag86836_24	186	7	0	29.5	12	12.5	10	14.5	30.5	-92.2
Bra-novel-miR2818-3p	A08	-	AGAGACATACACTGAAGCAAT	TGCTCCAATGTATGTCTCTAT	370513	370692	ATAGAAGTAAATTGCTCCAATGTATGTCTCTATAATAAAAAATTATATTTATCGAGGAAAATATAGAAATTTGATATTTTGACCTCTAAATATAGATGCAAAAGTAACATTCTTCTATATTTTGCTCTAAAGTGGAGAAACTCTATTATAGAGACATACACTGAAGCAATTTCATCTCTA	tag222369_15	180	0	0	0	0	0	0	0	6.5	-57.30
Bra-novel-miR2828-5p	A08	-	TTCCACAGCTTTCTTGAACTT	GCTCAAGAAAGCTGTGGGAAA	1627964	1628101	CTGGTTATATTTTTCCACAGCTTTCTTGAACTTTCTTTTTCATTTCCCTTATTTTAGAGCCAAAATAACTAAAAATCTCTAACATTTAACACTCTAGAAAAAAAAAAGCTCAAGAAAGCTGTGGGAAAACATGACAAT	tag174279_1228	138	0	0	5	11	0	0	0	0	-39.70
Bra-novel-miR2854-3p	A08	-	TTTCCAAATGTAGACAAAGCA	CTTTGTCTATCGTTTGGAAA	5822495	5822598	AGCACGTTATATCTGTTCTTCTTTGTCTATCGTTTGGAAAAGATTGATGACGCTATCTACACTTTTCCAAATGTAGACAAAGCAAAACCGTGATGACGTCGTAG	tag145846_249971	104	56.5	50.5	0	0	19.5	83	0	0	-37.00
Bra-novel-miR2910-3p	A08	-	TGCTCACCTCTCTTTCTGTCAG	TGACAGAAGAGAGTGAGCACT	14706277	14706398	AGAAATGCAACAGAGAAAACTGACAGAAGAGAGTGAGCACTTGCAAGGCACTGTTATGTGTCAATAACTTTGCGTGTGCGTGCTCACCTCTCTTTCTGTCAGTTGCCTGACTTCTCGCTTTC	tag81543_8160	122	0	19.5	0	15.5	7.5	5	0	0	-51.8
Bra-novel-miR2979-5p	A08	-	TATGGGTGAACTGGCAAAATC	TTTTGCCTACTCCTCCCATACC	27391419	27391585	CGAGATTACGCGTCTGTAGGTATGGGTGAACTGGCAAAATCACACCTCTCACGCAGATCAACTATAGAGTGTTGTGAAACAGATGCTGGATTTATAAGGTTATGGTCTGTAAGATTGAAGTAGGATTTTGCCTACTCCTCCCATACCATACATTCCCTTAGTCCTGA	tag277503_413	167	0	0	0	5	0	0	0	0	-48.30
Bra-novel-miR3046-5p	A09	+	AACGGTTTGACTGCGGTGCGGTT	CTGCGGTGCAGTGCGGGACGGATG	13052239	13052363	GTGCGGGACAAACGGTTTGACTGCGGTGCGGTTCTAACAGTTATAAAAATGTATAGATATATGGTATATGTAGAGATTTTTGTTACTGTTAACTGCGGTGCAGTGCGGGACGGATGTTACCATTC	tag288358_1455	125	0	0	0	0	0	0	0	5	-43.30
Bra-novel-miR3102-5p	A09	+	AGGGTCTGACTGGTTCAAACGC	GTTTACGGGTGATTTATG	21034245	21034597	AAAGTCATTTAGGGTCTGACTGGTTCAAACGCAGCAGTTACGGTTGCGGGAGTTTGTGGATGCGGGCGGTTACGGTTTTTAGCGGTTTTAAGAGATTTGTACGACTGGTACTGTGGTTAAAAATTGGTGCGTTTACGGGTGATTTATGACTGGTTAACTACCAAATACGGTAACAGTCAAATAATAAATTAACAATATTTACATTTAATATAATTATAAAAATATCAAACGCAGCAGTTACGGTTGCGGGAGTTTGTGGATGCGGGCGGTTACGGTTTTTAGCGGTTTTAAGAGATTTGTACGACTGGTACTGTGGTTAAAAATTGGTGCGTTTACGGGTGATTTATGACTGG	tag300655_969	353	15.5	0	8	0	0	0	0	0	-80.70
Bra-novel-miR3226-5p	A09	+	ATAGGACGGCTCAGGTGATACA	TTAGTTGTCGAATCGTCTATGT	45224872	45224967	GTAGATCTACATAGGACGGCTCAGGTGATACAGTTAGACGTAGGTCTTCATAAGGCGGGTAGTATTGTTAGTTGTCGAATCGTCTATGTAATCTTT	tag193485_209	96	0	0	0	7.5	0	0	0	0	-22.9
Bra-novel-miR3326-5p	A09	-	CTAGTCTTTAGAAGTCAACGCTA	GCGTTGACTTCTAAAGACTAGGC	9608874	9609073	AAATTTATGCCTAGTCTTTAGAAGTCAACGCTAATTTCAATCTATACTATAATAGAATATATATAAAAATTCATTAAGGATAACATAAACTTTAGCTACTCTGTTTTTTAACGTGAGAGCTCCGTTGCTATAAAATTATTTCAAAAATAATAGTATAGATTGAAATTAGCGTTGACTTCTAAAGACTAGGCATAAATTTC	tag334947_36	200	0	0	0	6.5	0	6	0	16	-86.4
Bra-novel-miR3373-5p	A09	-	TATTGGCCTGGTTCACTCAGA	TGATTGAGCCGCGTCAATATC	18265165	18265285	CACTAGAGAGTCCTCTTTGATATTGGCCTGGTTCACTCAGATCTTCTCGAACCACACCACGGACAACTCTCTTAGTTATCTGATTGAGCCGCGTCAATATCTCAGTGCTCTCTCGTCTCTC	tag35276_1113	121	0	5	0	0	0	0	0	0	-38.70
Bra-novel-miR3449-3p	A09	-	CCCTTTGTCGCTAAGATTCGA	GGGGTATTGTAAGTGGCAGAGTG	31403320	31403433	AGACGACTTAAATACGCGACGGGGTATTGTAAGTGGCAGAGTGGCCTTGCTGCCATGATCCACTGAGATTCAGCCCTTTGTCGCTAAGATTCGACCCTCCCCCTTTCCAATCAC	tag65315_178120	114	0	0	0	9	0	0	0	0	-30.70
Bra-novel-miR3463-3p	A09	-	CGGTGATGAAGAAGCTAGCGC	GCTAGCTTCTTCCTCACCGGA	33874686	33874791	CTACTTGGTCAGCGCTAGCTTCTTCCTCACCGGACAGGCTAAACTTCTGCAGCTTCTCCACTAGATTAGTCTGTCCGGTGATGAAGAAGCTAGCGCTGACCGAGTA	tag218171_450	106	30.5	22.5	23.5	19	25.5	25.5	49.5	26.5	-74.70
Bra-novel-miR3475-5p	A09	-	TTAAGAGATTTGTACGACTGGTA	GGTGCGTTTGCGGATGACTTATG	36964759	36964859	GGTTGCGGTTTCTAACGGTTTTAAGAGATTTGTACGACTGGTACTGCGGTTAAAAATTGGTGCGTTTGCGGATGACTTATGACTGGTTAACTACCAAATGC	tag187394_509	101	35.5	38	51.5	72	57.5	58.5	70	25.5	-20.50
Bra-novel-miR3504-3p	A09	-	ATTGGTTGGTGAATCTAGAGG	TTAGGGTTTAGTGATTAGGATTTAG	43359074	43359427	TCAGGGTTTACCCAAGGGTTTAGGGTTTAGTGATTAGGATTTAGGGTTTAGTGTTATTAAAATTTAGTTTTTAATGTATGATTTAGGGTTTAAGATTTTCAAACGTTTAGAGTTTATCCAAAATTTAAGGTTTAGGGTTTAGGGTTTAAGATTTAGGATATAGGGTTTAGTATTTTGCTAAAGACTTAAAAATATTTATTTATTTAGTTTTTGTAACTATTTTTATGTATTTTTATTGTTTTATTTTAAAAAGATAATCTTATTTGAAAATTCAATGTTGTTTCATTTTTTAAAAGATATCAAATATCAAATAATTAAACACTATTGGTTGGTGAATCTAGAGGTTCACCCTAG	tag198987_110	354	0	0	0	0	0	0	13.5	0	-60.40
Bra-novel-miR3507-3p	A09	-	CCTGCCTTCCATCAACTGAAT	TCGCTTGGTGCAGGTCGGGAA	43541788	43541910	GCGGTCTCGGATTCGCTTGGTGCAGGTCGGGAACTGATTGGCTGACACCGCCACGTGGGTTTTCACGGTTGGCTTGTGAGCAGGGATCGGATCCTGCCTTCCATCAACTGAATCGGAGCCCGA	tag327828_1063	123	0	0	7	0	0	0	0	0	-57.6
Bra-novel-miR3562-5p	A09	-	TACGGTCTCTTAGCTTTTAACTA	GTTAAAAGCTAAGAGACTGTATC	52353030	52353126	TAAAACAAGATACGGTCTCTTAGCTTTTAACTATAAAAAATAAGAGACGTCTTTTAATTTTTTTTAGTTAAAAGCTAAGAGACTGTATCTTATATTA	tag10228_6764	97	0	0	0	0	0	0	0	6.5	-46.3
Bra-novel-miR3567-5p	A09	-	GATGCATAACCAGTAGATATG	TATCTACTGCTTATGCCACCA	52885289	52885435	CTTAGTGTTGCTCTGTAATGGATGCATAACCAGTAGATATGTCAGGATATTAAAAGGAACCGTTATTTTGCCTCGTGATAGCGATGTTCCTTCGAATCTTCTGACATATCTACTGCTTATGCCACCATTACAGAACAGCAACAAGCT	tag101172_57	147	0	0	0	0	0	0	5.5	0	-69
Bra-novel-miR3572-3p	A09	-	GTTCAATAAAGCTGTGGGAAG	TTCCACAGCTTTCTTGAACT	53423757	53423930	ACATGACTCTCTCTGTATTCTTCCACAGCTTTCTTGAACTGCAACCTTCTTCAGATTAGTTCTATTCTCACATATATATATTACCATAGCATAGTTATGTTAATTTAAATTGCATCTGTTCGACTGATTTGCGGTTCAATAAAGCTGTGGGAAGATACAGACAAAGTCACAAGA	tag45448_17903	174	0	0	0	6.5	0	0	0	0	-56.7
Bra-novel-miR3581-3p	A10	+	ATCAACGTTGGCTCAATTATG	TCATTGAGTGCAGCGTTGATGT	61364	61491	TTCCTGGATTTGCACGAACATCATTGAGTGCAGCGTTGATGTGATTTACTTATCTTTTTCATTGTTGAATGGATTAAAGCAATTTACATCAACGTTGGCTCAATTATGTTTTTCTGATTTTCAGGATC	tag173680_2500	128	0	0	0	5.5	0	0	0	0	-48.6
Bra-novel-miR3597-3p	A10	+	GCTCATTCTCGTTCTGTCATAAC	TTGACAGAAGAGAGCGAGCAC	3359128	3359261	TGTTGATGGGGGAAAAGAAGTTGACAGAAGAGAGCGAGCACACAAAGGGAGAATTGTATAAAATTAATATGTATACAGTTTACTTTTGCGTGCTCATTCTCGTTCTGTCATAACTTCTCCTTCATGAATCTTGG	tag235665_4128	134	0	0	0	0	0	0	11	5	-57.80
Bra-novel-miR3605-5p	A10	+	GCAGCACCATTAAGATTCACA	AGAATCTTGATGATGCTGCAT	5650185	5650320	ATCAGTCGTTTTCTGTAGGTGCAGCACCATTAAGATTCACATGGAAATTGAAAAAAACCCTAATTTATATTAATTAGGGTTCTGATATGTATATGAGAATCTTGATGATGCTGCATCAACAACCAACGGCTACCAA	tag338598_71	136	0	0	0	9.5	0	0	0	9	-54.9
Bra-novel-miR3610-5p	A10	+	GTAGCGGTTGTCGGCGGTTTGCA	CAAATCGCTCTAAACCGCTTCAA	7183404	7183476	TTTGCGGTTGGTAGCGGTTGTCGGCGGTTTGCAACAATCACTCAAATCGCTCTAAACCGCTTCAAACCGCTCC	tag240748_14	73	589.5	290.5	369.5	217.5	543.5	607.5	2369.5	927.5	-32.4
Bra-novel-miR3622-3p	A10	+	CGCTATCCATCCTGAGTTCCA	AAGCTCAGGAGGGATAGCGCC	9606453	9606576	GTAGTAGAGAAGTAGCTGTAAAGCTCAGGAGGGATAGCGCCATGACTCATCACCATTACTATATGTCTTTGTATATGTAATGGCGCTATCCATCCTGAGTTCCATGGCTTCTTCTTGCTTTTAT	tag30952_66	124	108	0	35.5	0	0	0	0	33.5	-54.5
Bra-novel-miR3679-5p	A10	-	GGGTCGATATGAGAACACATG	TGTGTTCTCAGGTCACCCCTG	2157364	2157498	CAAGGTAGAGGATCTCGACAGGGTCGATATGAGAACACATGTGCAATCAACGGCTGTAATGACGCCACATCATTATAACACATCTGTCTTTTCATGTGTTCTCAGGTCACCCCTGCTGAGCTCCTTCTCTACCCT	tag200571_5430	135	8	35.5	0	27.5	57	59.5	0	0	-51.5
Bra-novel-miR3710-5p	A10	-	CGAACCCAGGACCTCACCCTTT	GGTGAGGTCCTGGGTTCGAGGC	8239562	8239692	ATTAGGTTGTTGGTGGGCCTCGAACCCAGGACCTCACCCTTTCTGCAGATCAATTGGTGACAGCTTGTCCTGTGGAAATGCTGTTAAAGGGTGAGGTCCTGGGTTCGAGGCCCACCAACAACCTAATTATG	tag9163_40	131	0	0	0	0	5	0	0	0	-97.2
Bra-novel-miR3835-5p	Scaffold000095	+	ACAAGTCGGCGAGATGTAAGATA	ATTTGCGGATCTCCTCCTTGTTG	265755	265875	AGGCTAGTTCATCGGACCATACAAGTCGGCGAGATGTAAGATATAAAACCCTAAGTCTAGTCGAAAGTAAGTGTAGTGATTTGCGGATCTCCTCCTTGTTGCCTTTCCTCTTCCTTTTATA	tag267637_43	121	0	0	19.5	0	0	0	0	8	-20.4
Bra-novel-miR3866-5p	Scaffold000102	+	ATGTTTTTCTTGTGGGTCGCA	TGCGACCCACAAGAAAAACATC	771740	772112	AATCGTCTTTTGAATCTTCGATGTTTTTCTTGTGGGTCGCACGAACAAGAATTCTTGGACTTAGAACACTTGATTGATAGATCCGGTCGGGAACATATCTTTGATAGTTGCTTTGACCTATTCATAAACTCCGTCCAGAATTCTTTTTGTTTGCAGAGTTTATCCAGCGTTCTGAATACATATTGCTGCATTTGTCCAATGGAAATTTCTTCTATTGTTTGTCCTTGATCTCTGATGTATAGCTTAGTCTGCTGACTAAGATAGTCGTCGATGGAGGAGAGGTATACGTGCTTCAGGCTCGGATTGTTCTAAGTCCAAGAAATCTTGTTCGTGCGACCCACAAGAAAAACATCGAAGATTCAAAAGACGATTC	tag348322_38	373	0	0	0	9	0	7.5	0	0	-168.7
Bra-novel-miR3884-3p	Scaffold000124	-	CACGTGTCGTTGGCTAAGTTCGTTC	CTGGGCTAGAAGCGACGCATGCT	47545	47655	CAGTCAGAATCTGGGCTAGAAGCGACGCATGCTCCCGCCGCCCGATTGCCAAACCTCAGTAGGACCTTCGGCTCCCAAAGGCACGTGTCGTTGGCTAAGTTCGTTCGGCGG	tag29968_87	111	0	0	0	0	0	0	0	6	-31.3
Bra-novel-miR3971-5p	Scaffold001717	+	TCCGGGCTAGAAGCGACGCAT	GTGTCGTTGGCTAAGTCTGTTCG	112	224	TAAGTCAGATTCCGGGCTAGAAGCGACGCATGCGCCCGCCGCCCGATTGCCGACCCTCAGTAGGAGCTTCGGCTCCCAAAGGCACGTGTCGTTGGCTAAGTCTGTTCGGCGGA	tag274076_20005	113	0	7	5.5	0	6.5	0	0	0	-37.9
Bra-novel-miR4011-5p	Scaffold004414	-	AGCGGATGGGGGCCGGCGATGCGTCCT	GATGCGGAACGGAGCAATCCGGT	113	190	TTGTCGGGAGGGAAGCGGATGGGGGCCGGCGATGCGTCCTGGTTGGATGCGGAACGGAGCAATCCGGTCCGCCGATTG	tag72299_601	78	0	0	0	0	0	0	0	6.5	-32.70
Bra-novel-miR4015-5p	Scaffold004514	+	CAGTTCCGAACCCGTCGACT	TCGGCCGGGGGACGGACTGGG	290	418	TCGGGGGTCCCAGTTCCGAACCCGTCGACTGTTGGCGGGCTGCTTGAGCTGCTAACGTGGCGAGAGCAGACCGCCTCGTGTCGGCCGGGGGACGGACTGGGAACGGCTCTTTCGGGAGCTTTCCCCGGG	tag341411_5991	129	0	7.5	13	11.5	5	7	8.5	18	-80.90
Bra-novel-miR4056-3p	Scaffold008901	+	TCAAATGAGAACTTTGAAGGCCA	GCCGTCGGTGCAGATCTTGGTGGTAGT	319	399	CCCGGGCGGACGGCCGTCGGTGCAGATCTTGGTGGTAGTAGCAAATATTCAAATGAGAACTTTGAAGGCCACCTGCCGAAT	tag249468_899	81	0	0	0	6	0	0	0	0	-22.00
Bra-novel-miR4071-3p	Scaffold010512	+	TACGACGAAGTAACGAGGAAA	TCCTCGCTAATTCGTCGTAAC	1	65	GCGTTTCCTCGCTAATTCGTCGTAACACTGCTTTTACGACGAAGTAACGAGGAAAACTGCCCTCG	tag208174_61	65	0	0	0	0	0	0	0	12	-26.40
Bra-novel-miR4116-5p	Scaffold020899	+	TGTCGATCACGAATTCTAGTT	GTAGAATACGTGAGATCGACATG	131	231	TTCATGCATTTGTCGATCACGAATTCTAGTTCGAACGCCCATCATATTGGCAATATTTGAAGGGATATCTGTAGAATACGTGAGATCGACATGTGAAGTTC	tag175408_17	101	0	7	0	0	0	0	0	0	-27.30
Bra-novel-miR4140-5p	Scaffold028558	+	GAAACTTCCGAGGATTGGACC	TTCGTGTCCTCGGAGTTTCCTCG	82	208	ATTCCGAGGATTATTTCGTCGAAACTTCCGAGGATTGGACCATCGGAATTCCCTCGGTATTTTCCGAGGAATCTTCCGACGAACTTCGTGTCCTCGGAGTTTCCTCGGAATTTTGTTTCCTCGGAAT	tag38592_23	127	0	0	0	6	0	0	0	8	-61.00
Bra-novel-miR4218-5p	Scaffold067221	-	GTCCTGGTCGGATGCGGAACGGA	GCGTCCGCCGATCGATTCGGAGCG	3884	3954	CCGGCGATGCGTCCTGGTCGGATGCGGAACGGAGCAATCGCGTCCGCCGATCGATTCGGAGCGTGGACCGA	tag103193_2044	71	6	0	0	0	0	0	0	0	-29.9
Bra-novel-miR4243-5p	Scaffold081375	+	GTTCCGAACCCGTCGACTGTTGG	TCGTGTCGGCCGGGGGACGGACTG	38	162	GGGGGTCCCAGTTCCGAACCCGTCGACTGTTGGCGGGCTGCTTGAGCTGCTAACATGGCAAGAGCGGACCGCCTCGTGTCGGCCGGGGGACGGACTGGGAACGGCTCTTTCGGGAGCTTTCCCTG	tag60156_18938	125	15.5	0	0	0	0	0	0	0	-69
									150.369
