# Supplementary material for: Identification of cold stress responsive microRNAs in two winter turnip rape (Brassica rapa L.) by high throughput sequencing
Source: BMC Plant Biol. 2018 Mar 27;18:52. doi: 10.1186/s12870-018-1242-4 (PMC5870505; doi:10.1186/s12870-018-1242-4)
Supplement: Supplementary file 11 — Table S8. Targets prediction of all the sequenced miRNAs (XLS 57 kb) [file 12870_2018_1242_MOESM11_ESM.xls]

## Sheet: Target genes
Table S8. Targets prediction of all the sequenced miRNAs
miRNA	Target id	Number of predicted targets	Predicted target gene annotaion
miR166h-3p	BraA08000744	11	PREDICTED: homeobox-leucine zipper protein ATHB-15-like isoform X2 [Brassica rapa]
	BraA10002040		PREDICTED: homeobox-leucine zipper protein REVOLUTA [Brassica rapa]
	BraA02001258		PREDICTED: homeobox-leucine zipper protein REVOLUTA-like [Brassica rapa]
	BraA04001959		PREDICTED: protein argonaute 4 [Brassica rapa]
	BraA08002451		PREDICTED: homeobox-leucine zipper protein REVOLUTA-like isoform X1 [Brassica rapa]
	BraA08001319		PREDICTED: homeobox-leucine zipper protein ATHB-8-like [Brassica rapa]
	BraA05000186		PREDICTED: homeobox-leucine zipper protein ATHB-14 [Brassica rapa]
	BraA04002195		PREDICTED: homeobox-leucine zipper protein ATHB-14 [Brassica rapa]
	BraA06001949		PREDICTED: homeobox-leucine zipper protein ATHB-15 [Brassica rapa]
	BraA01000551		PREDICTED: homeobox-leucine zipper protein ATHB-8 [Brassica rapa]
	BraA09004057		PREDICTED: homeobox-leucine zipper protein ATHB-9 [Brassica rapa]
miR166e-3p	BraA08000744	22	PREDICTED: homeobox-leucine zipper protein ATHB-15-like isoform X2 [Brassica rapa]
	BraA10002040		PREDICTED: homeobox-leucine zipper protein REVOLUTA [Brassica rapa]
	BraA02001258		PREDICTED: homeobox-leucine zipper protein REVOLUTA-like [Brassica rapa]
	BraA08001781		BnaC01g25670D [Brassica napus]
	BraA08002451		PREDICTED: homeobox-leucine zipper protein REVOLUTA-like isoform X1 [Brassica rapa]
	BraA08001319		PREDICTED: homeobox-leucine zipper protein ATHB-8-like [Brassica rapa]
	BraA05000186		PREDICTED: homeobox-leucine zipper protein ATHB-14 [Brassica rapa]
	BraA04002195		PREDICTED: homeobox-leucine zipper protein ATHB-14 [Brassica rapa]
	BraA06001949		PREDICTED: homeobox-leucine zipper protein ATHB-15 [Brassica rapa]
	BraA01000551		PREDICTED: homeobox-leucine zipper protein ATHB-8 [Brassica rapa]
	BraA09004057		PREDICTED: homeobox-leucine zipper protein ATHB-9 [Brassica rapa]
	BraA08000744		PREDICTED: homeobox-leucine zipper protein ATHB-15-like isoform X2 [Brassica rapa]
	BraA10002040		PREDICTED: homeobox-leucine zipper protein REVOLUTA [Brassica rapa]
	BraA02001258		PREDICTED: homeobox-leucine zipper protein REVOLUTA-like [Brassica rapa]
	BraA08001781		BnaC01g25670D [Brassica napus]
	BraA08002451		PREDICTED: homeobox-leucine zipper protein REVOLUTA-like isoform X1 [Brassica rapa]
	BraA08001319		PREDICTED: homeobox-leucine zipper protein ATHB-8-like [Brassica rapa]
	BraA05000186		PREDICTED: homeobox-leucine zipper protein ATHB-14 [Brassica rapa]
	BraA04002195		PREDICTED: homeobox-leucine zipper protein ATHB-14 [Brassica rapa]
	BraA06001949		PREDICTED: homeobox-leucine zipper protein ATHB-15 [Brassica rapa]
	BraA01000551		PREDICTED: homeobox-leucine zipper protein ATHB-8 [Brassica rapa]
	BraA09004057		PREDICTED: homeobox-leucine zipper protein ATHB-9 [Brassica rapa]
miR166u	BraA10001711	13	PREDICTED: glycylpeptide N-tetradecanoyltransferase 1 [Brassica rapa]
	BraA02002387		PREDICTED: ETHYLENE INSENSITIVE 3-like 3 protein [Brassica rapa]
	BraA08001319		PREDICTED: homeobox-leucine zipper protein ATHB-8-like [Brassica rapa]
	BraA05000186		PREDICTED: homeobox-leucine zipper protein ATHB-14 [Brassica rapa]
	BraA03002603		PREDICTED: ABC transporter G family member 31 [Brassica rapa]
	BraA09003205		PREDICTED: purple acid phosphatase 22 [Brassica rapa]
	BraA03003025		PREDICTED: cytochrome b6-f complex iron-sulfur subunit, chloroplastic [Brassica rapa]
	BraA10002040		PREDICTED: homeobox-leucine zipper protein REVOLUTA [Brassica rapa]
	BraA02001258		PREDICTED: homeobox-leucine zipper protein REVOLUTA-like [Brassica rapa]
	BraA08001781		BnaC01g25670D [Brassica napus]
	BraA08002451		PREDICTED: homeobox-leucine zipper protein REVOLUTA-like isoform X1 [Brassica rapa]
	BraA04002195		PREDICTED: homeobox-leucine zipper protein ATHB-14 [Brassica rapa]
	BraA09004057		PREDICTED: homeobox-leucine zipper protein ATHB-9 [Brassica rapa]
miR166h-3p_1	BraA08000744	10	PREDICTED: homeobox-leucine zipper protein ATHB-15-like isoform X2 [Brassica rapa]
	BraA10002040		PREDICTED: homeobox-leucine zipper protein REVOLUTA [Brassica rapa]
	BraA02001258		PREDICTED: homeobox-leucine zipper protein REVOLUTA-like [Brassica rapa]
	BraA08001781		BnaC01g25670D [Brassica napus]
	BraA08002451		PREDICTED: homeobox-leucine zipper protein REVOLUTA-like isoform X1 [Brassica rapa]
	BraA08001319		PREDICTED: homeobox-leucine zipper protein ATHB-8-like [Brassica rapa]
	BraA05000186		PREDICTED: homeobox-leucine zipper protein ATHB-14 [Brassica rapa]
	BraA06001949		PREDICTED: homeobox-leucine zipper protein ATHB-15 [Brassica rapa]
	BraA01000551		PREDICTED: homeobox-leucine zipper protein ATHB-8 [Brassica rapa]
	BraA09004057		PREDICTED: homeobox-leucine zipper protein ATHB-9 [Brassica rapa]
miR166m_2	BraA08000744	13	PREDICTED: homeobox-leucine zipper protein ATHB-15-like isoform X2 [Brassica rapa]
	BraA10002040		PREDICTED: homeobox-leucine zipper protein REVOLUTA [Brassica rapa]
	BraA09001449		PREDICTED: uncharacterized protein LOC103846745 isoform X1 [Brassica rapa]
	BraA02001258		PREDICTED: homeobox-leucine zipper protein REVOLUTA-like [Brassica rapa]
	BraA07000391		PREDICTED: pentatricopeptide repeat-containing protein At2g15630, mitochondrial [Brassica rapa]
	BraA08002451		PREDICTED: homeobox-leucine zipper protein REVOLUTA-like isoform X1 [Brassica rapa]
	BraA02002387		PREDICTED: ETHYLENE INSENSITIVE 3-like 3 protein [Brassica rapa]
	BraA08001319		PREDICTED: homeobox-leucine zipper protein ATHB-8-like [Brassica rapa]
	BraA04002195		PREDICTED: homeobox-leucine zipper protein ATHB-14 [Brassica rapa]
	BraA05002966		PREDICTED: UDP-arabinopyranose mutase 3-like [Brassica rapa]
	BraA01000551		PREDICTED: homeobox-leucine zipper protein ATHB-8 [Brassica rapa]
	BraA06001949		PREDICTED: homeobox-leucine zipper protein ATHB-15 [Brassica rapa]
	BraA09004057		PREDICTED: homeobox-leucine zipper protein ATHB-9 [Brassica rapa]
miR319_2	BraA04002132	21	BnaC08g30370D [Brassica napus]
	BraA01004006		PREDICTED: transcription factor TCP4-like [Brassica rapa]
	BraA05000531		PREDICTED: transcription factor TCP10 [Brassica rapa]
	BraA07001789		BnaA07g12970D [Brassica napus]
	BraA03001090		PREDICTED: ruvB-like protein 1 [Brassica oleracea var. oleracea]
	BraA10002106		PREDICTED: ruvB-like protein 1 [Brassica rapa]
	BraA05003975		PREDICTED: beta-glucosidase 15-like isoform X1 [Brassica rapa]
	BraA06003897		PREDICTED: beta-glucosidase 15-like [Brassica rapa]
	BraA05000154		BnaC04g10220D [Brassica napus]
	BraA09003260		PREDICTED: putative lipid-transfer protein DIR1 [Brassica rapa]
	BraA01001056		PREDICTED: transcription factor TCP2 [Brassica rapa]
	BraA01000720		PREDICTED: probable nucleoredoxin 3 [Brassica rapa]
	BraA05002759		PREDICTED: transcription factor GAMYB isoform X1 [Brassica rapa]
	BraA05003977		PREDICTED: beta-glucosidase 15-like [Brassica rapa]
	BraA09005988		BnaCnng50150D [Brassica napus]
	BraA02001318		BnaA02g05570D [Brassica napus]
	BraA03001807		PREDICTED: myb-related protein 306-like [Brassica rapa]
	BraA01004283		PREDICTED: transcription factor GAMYB-like isoform X1 [Brassica rapa]
	BraA03002677		PREDICTED: transcription factor MYB104-like [Brassica rapa]
	BraA05002408		PREDICTED: transcription factor TCP4 [Brassica rapa]
	BraA09004090		PREDICTED: transcription factor TCP24-like [Brassica rapa]
miR319e	BraA01004006	23	PREDICTED: transcription factor TCP4-like [Brassica rapa]
	BraA05004406		BnaA05g00740D [Brassica napus]
	BraA07003682		PREDICTED: pyrophosphate-energized membrane proton pump 2 [Brassica napus]
	BraA07001789		BnaA07g12970D [Brassica napus]
	BraA03003926		PREDICTED: transcription factor TCP4-like [Brassica rapa]
	BraA08002734		PREDICTED: transcription factor TCP24-like [Brassica rapa]
	BraA06003897		PREDICTED: beta-glucosidase 15-like [Brassica rapa]
	BraA05000154		BnaC04g10220D [Brassica napus]
	BraA02000896		PREDICTED: transcription factor MYB104-like [Brassica rapa]
	BraA09003260		PREDICTED: putative lipid-transfer protein DIR1 [Brassica rapa]
	BraA01001056		PREDICTED: transcription factor TCP2 [Brassica rapa]
	BraA05003977		PREDICTED: beta-glucosidase 15-like [Brassica rapa]
	BraA05002759		PREDICTED: transcription factor GAMYB isoform X1 [Brassica rapa]
	BraA09005988		BnaCnng50150D [Brassica napus]
	BraA08000799		PREDICTED: transcription factor TCP3 [Brassica rapa]
	BraA03003482		PREDICTED: probable boron transporter 3 [Brassica rapa]
	BraA03001807		PREDICTED: myb-related protein 306-like [Brassica rapa]
	BraA03002677		PREDICTED: transcription factor MYB104-like [Brassica rapa]
	BraA01004283		PREDICTED: transcription factor GAMYB-like isoform X1 [Brassica rapa]
	BraA05002408		PREDICTED: transcription factor TCP4 [Brassica rapa]
	BraA10001046		PREDICTED: uncharacterized protein LOC106413445 [Brassica napus]
	BraA02000519		PREDICTED: uncharacterized protein LOC103850865 [Brassica rapa]
	BraA09004090		PREDICTED: transcription factor TCP24-like [Brassica rapa]
miR319e_1	BraA05003977	11	PREDICTED: beta-glucosidase 15-like [Brassica rapa]
	BraA05002759		PREDICTED: transcription factor GAMYB isoform X1 [Brassica rapa]
	BraA04002132		BnaC08g30370D [Brassica napus]
	BraA01004006		PREDICTED: transcription factor TCP4-like [Brassica rapa]
	BraA09005988		BnaCnng50150D [Brassica napus]
	BraA07001789		BnaA07g12970D [Brassica napus]
	BraA03001807		PREDICTED: myb-related protein 306-like [Brassica rapa]
	BraA10000734		PREDICTED: mechanosensitive ion channel protein 2, chloroplastic [Brassica rapa]
	BraA05003975		PREDICTED: beta-glucosidase 15-like isoform X1 [Brassica rapa]
	BraA06003897		PREDICTED: beta-glucosidase 15-like [Brassica rapa]
	BraA02000896		PREDICTED: transcription factor MYB104-like [Brassica rapa]
miR319a	BraA04002132	14	BnaC08g30370D [Brassica napus]
	BraA01004006		PREDICTED: transcription factor TCP4-like [Brassica rapa]
	BraA07001789		BnaA07g12970D [Brassica napus]
	BraA06003897		PREDICTED: beta-glucosidase 15-like [Brassica rapa]
	BraA05003975		PREDICTED: beta-glucosidase 15-like isoform X1 [Brassica rapa]
	BraA01000720		PREDICTED: probable nucleoredoxin 3 [Brassica rapa]
	BraA05003977		PREDICTED: beta-glucosidase 15-like [Brassica rapa]
	BraA05002759		PREDICTED: transcription factor GAMYB isoform X1 [Brassica rapa]
	BraA09005988		BnaCnng50150D [Brassica napus]
	BraA03001807		PREDICTED: myb-related protein 306-like [Brassica rapa]
	BraA01004283		PREDICTED: transcription factor GAMYB-like isoform X1 [Brassica rapa]
	BraA03002677		PREDICTED: transcription factor MYB104-like [Brassica rapa]
	BraA10001046		PREDICTED: uncharacterized protein LOC106413445 [Brassica napus]
	BraA02000519		PREDICTED: uncharacterized protein LOC103850865 [Brassica rapa]
miR396h	BraA05002606	22	PREDICTED: WEB family protein At3g13190 isoform X1 [Brassica rapa]
	BraA09000469		PREDICTED: transcription factor bHLH74-like [Brassica rapa]
	BraA03001918		PREDICTED: probable protein phosphatase 2C 28 [Brassica rapa]
	BraA10003144		PREDICTED: putative F-box/kelch-repeat protein At3g24610 [Brassica rapa]
	BraA06002779		PREDICTED: pentatricopeptide repeat-containing protein At5g48910 [Brassica rapa]
	BraA07003264		PREDICTED: helicase sen1 [Brassica rapa]
	BraA08002647		PREDICTED: ADP-ribosylation factor-like protein 5 [Brassica rapa]
	BraA09002705		BnaC08g33530D [Brassica napus]
	BraA04002022		PREDICTED: Niemann-Pick C1 protein-like [Brassica rapa]
	BraA07002975		PREDICTED: solute carrier family 25 member 44-like [Brassica rapa]
	BraA09005413		BnaA09g18900D [Brassica napus]
	BraA08001862		PREDICTED: putative methyltransferase DDB_G0268948 [Brassica rapa]
	BraA10001574		PREDICTED: leucine-rich repeat receptor protein kinase EXS [Brassica rapa]
	BraA04002111		PREDICTED: scarecrow-like protein 33 [Brassica rapa]
	BraA07003282		PREDICTED: probable receptor protein kinase TMK1 [Brassica rapa]
	BraA09005893		PREDICTED: tropinone reductase homolog At1g07440-like isoform X2 [Brassica rapa]
	BraA07004292		PREDICTED: eukaryotic translation initiation factor 2D [Brassica rapa]
	BraA04002109		PREDICTED: probable LRR receptor-like serine/threonine-protein kinase At2g28960 [Brassica rapa]
	BraA09002702		PREDICTED: CHD3-type chromatin-remodeling factor PICKLE [Brassica rapa]
	BraA04001903		PREDICTED: scarecrow-like protein 33 [Brassica rapa]
	BraA05002378		PREDICTED: probable ubiquitin-conjugating enzyme E2 25 [Brassica rapa]
	BraA03003886		PREDICTED: ethylene-responsive transcription factor RAP2-2-like isoform X1 [Brassica rapa]
miR845a_1	BraA04001419	9	PREDICTED: cation/H(+) antiporter 18 [Brassica rapa]
	BraA09002428		PREDICTED: probable protein S-acyltransferase 14 [Brassica rapa]
	BraA02002742		PREDICTED: organic cation/carnitine transporter 2 [Brassica rapa]
	BraSca000512		retroelement pol polyprotein-like [Arabidopsis thaliana]
	BraA07001737		PREDICTED: U3 small nucleolar ribonucleoprotein protein MPP10 [Brassica rapa]
	BraA10001749		PREDICTED: 2-methoxy-6-polyprenyl-1,4-benzoquinol methylase, mitochondrial isoform X2 [Brassica oleracea var. oleracea]
	BraA09002930		putative retroelement pol polyprotein [Arabidopsis thaliana]
	BraA09006512		PREDICTED: DNA-directed RNA polymerase IV subunit 1 [Brassica rapa]
	BraA05003778		BnaC02g47190D [Brassica napus]
miR408d	BraA03006322	9	BnaA01g33140D [Brassica napus]
	BraA09000039		PREDICTED: LOW QUALITY PROTEIN: cytochrome P450 703A2-like [Brassica rapa]
	BraA02003547		PREDICTED: basic blue protein [Brassica rapa]
	BraA02001357		PREDICTED: L-ascorbate oxidase-like [Brassica rapa]
	BraA10001009		PREDICTED: laccase-13 isoform X1 [Brassica rapa]
	BraA04002524		PREDICTED: laccase-3 [Brassica rapa]
	BraA01004727		PREDICTED: LRR receptor-like serine/threonine-protein kinase RPK2 isoform X1 [Brassica rapa]
	BraA02000186		PREDICTED: laccase-12 [Brassica rapa]
	BraA10000821		PREDICTED: laccase-12 [Brassica rapa]
miR156a-5p	BraA02002075	27	PREDICTED: squamosa promoter-binding-like protein 6 [Brassica rapa]
	BraA09005146		BnaC02g14700D [Brassica napus]
	BraSca000745		orf305 (mitochondrion) [Brassica rapa subsp. oleifera]
	BraA08003963		PREDICTED: protein cornichon homolog 4-like [Brassica napus]
	BraA04000395		PREDICTED: squamosa promoter-binding-like protein 15 isoform X1 [Brassica rapa]
	BraA04000481		BnaA04g01550D [Brassica napus]
	BraA09002993		PREDICTED: ABC transporter G family member 18-like [Brassica rapa]
	BraA07003500		PREDICTED: squamosa promoter-binding-like protein 6 [Brassica rapa]
	BraA02002076		PREDICTED: squamosa promoter-binding-like protein 6 [Brassica rapa]
	BraA01004062		PREDICTED: dnaJ homolog subfamily B member 8-like [Brassica rapa]
	BraA06000613		PREDICTED: AT-rich interactive domain-containing protein 4 [Brassica rapa]
	BraA09000927		PREDICTED: putative phospholipid-transporting ATPase 4 [Brassica rapa]
	BraA09005812		PREDICTED: squamosa promoter-binding-like protein 2 [Brassica rapa]
	BraA09004584		PREDICTED: protein TRANSPARENT TESTA 1 [Brassica rapa]
	BraA09004319		PREDICTED: squamosa promoter-binding-like protein 11 [Brassica rapa]
	BraA03000783		BnaA03g05920D [Brassica napus]
	BraA07001179		PREDICTED: squamosa promoter-binding-like protein 11 [Brassica rapa]
	BraA07001180		PREDICTED: squamosa promoter-binding-like protein 10 isoform X1 [Brassica rapa]
	BraA04002921		PREDICTED: squamosa promoter-binding-like protein 9 [Brassica rapa]
	BraA06004899		PREDICTED: squamosa promoter-binding-like protein 2 isoform X2 [Brassica rapa]
	BraA03001752		PREDICTED: delta-9 acyl-lipid desaturase 2-like [Brassica rapa]
	BraA06003608		PREDICTED: amino acid permease 4 [Brassica rapa]
	BraA03001670		PREDICTED: squamosa promoter-binding-like protein 13A [Brassica rapa]
	BraA07002344		PREDICTED: squamosa promoter-binding-like protein 15 [Brassica rapa]
	BraA08002890		PREDICTED: squamosa promoter-binding-like protein 10 isoform X1 [Brassica rapa]
	BraA05004192		PREDICTED: squamosa promoter-binding-like protein 9 [Brassica napus]
	BraA06003647		BnaA06g17370D [Brassica napus]
miR396a-3p_3	BraA01004214	3	PREDICTED: telomere repeat-binding protein 3 isoform X2 [Brassica rapa]
	BraA09000083		PREDICTED: protein DEHYDRATION-INDUCED 19 homolog 2-like [Brassica rapa]
	BraA09003074		PREDICTED: TATA-binding protein-associated factor BTAF1 [Brassica rapa]
miR408-5p_2	BraA10002990	1	PREDICTED: ethylene response sensor 2-like [Brassica rapa]
Bra-novel-miR3936-5p	BraA09006072	1	PREDICTED: galactinol synthase 4-like [Brassica rapa]
Bra-novel-miR0894-3p	BraA10001904	1	PREDICTED: putative L-type lectin-domain containing receptor kinase II.2 isoform X1 [Brassica rapa]
